# Supplementary material for: The role of hydrogen bonding in the incommensurate modulation of myo-inositol camphor ketal
Source: Acta Crystallogr B Struct Sci Cryst Eng Mater. 2021 Jan 22;77(Pt 1):83–92. doi: 10.1107/S2052520620015929 (PMC7941279; doi:10.1107/S2052520620015929)
Supplement: Supplementary file 1 [file b-77-00083-sup1.cif]

data_I
#==============================================================================

# PROCESSING SUMMARY (IUCr Office Use Only)

_journal_date_recd_electronic      2020-08-12
_journal_date_to_coeditor         ?
_journal_date_from_coeditor       ?
_journal_date_accepted     ?
_journal_date_printers_first      ?
_journal_date_printers_final      ?
_journal_date_proofs_out          ?
_journal_date_proofs_in           ?
_journal_coeditor_name            ?
_journal_coeditor_code      DQ5049
_journal_coeditor_notes
; ?
;
_journal_paper_category      FA
_journal_techeditor_code      ?
_iucr_compatibility_tag          ACTA95
_journal_techeditor_notes  
;
;
_journal_coden_ASTM               ?
_journal_name_full                ?
_journal_year                     ?
_journal_volume                   ?
_journal_issue                    ?
_journal_page_first               ?
_journal_page_last                ?
_journal_suppl_publ_number        ?
_journal_suppl_publ_pages         ?

#==============================================================================
_publ_contact_author_name "Berthold St\"oger" 
_publ_contact_author_address
; X-Ray Center
Institute of Applied Synthetic Chemistry, 
TU Wien, 
Getreidemarkt 9/164, 
A-1060, Vienna, 
Austria
;
_publ_contact_author_email  bstoeger@mail.tuwien.ac.at


loop_
_publ_author_name
_publ_author_address
'Viktor Savic'
;Institute of Applied Synthetic Chemistry, 
TU Wien, 
Getreidemarkt 9/163, 
A-1060, Vienna, 
Austria
;

'Felix Eder'
;Institute of Chemical Technologies and Analytics, 
TU Wien, 
Getreidemarkt 9/164, 
A-1060, Vienna, 
Austria
;

'Christian G\"ob'
;Rigaku Europe SE,
Hugenottenallee 167,
63263 Neu-Isenburg
Germany
;

'Marko D. Mihovilovic'
;Institute of Applied Synthetic Chemistry, 
TU Wien, 
Getreidemarkt 9/163, 
A-1060, Vienna, 
Austria
;

'Christian Stanetty'
;Institute of Applied Synthetic Chemistry, 
TU Wien, 
Getreidemarkt 9/163, 
A-1060, Vienna, 
Austria
;

'Berthold St\"oger'
; X-Ray Center
Institute of Applied Synthetic Chemistry, 
TU Wien, 
Getreidemarkt 9/164, 
A-1060, Vienna, 
Austria
;

_publ_section_title

;The role of hydrogen bonding in the incommensurate modulation 
of <it>myo</it>-inositol camphor ketal
;
#=======================================================================

# start Validation Reply Form
_vrf_GEOM003_I
;
PROBLEM: _geom_bond_distance is missing
RESPONSE: This is an incommensurately modulated structure.
instead of a _geom_bond_distance element, there are the
 _geom_bond_distance_av
 _geom_bond_distance_min
 _geom_bond_distance_max
elements.
;
# end Validation Reply Form

# 5. CHEMICAL DATA

_chemical_name_systematic
; ?
;
_chemical_name_common                    'myo-inositol-2,3-D-camphor ketal'
_chemical_formula_moiety                 'C16 H26 O6'
_chemical_formula_structural             ?
_chemical_formula_analytical             ?
_chemical_formula_iupac                  ?
_chemical_formula_sum                    'C16 H26 O6'
_chemical_formula_weight                 314.4
_chemical_melting_point                  ?
_chemical_compound_source                ?
_chemical_absolute_configuration         ?

#=======================================================================

# 6. CRYSTAL DATA

_symmetry_cell_setting                   monoclinic
_space_group_ssg_name                    'C2(0\b1/2)0'

loop_
 _space_group_symop_ssg_id
 _space_group_symop_ssg_operation_algebraic
 1   x1,x2,x3,x4
 2   -x1,x2,-x3,-x3+x4
 3   x1+1/2,x2+1/2,x3,x4
 4   -x1+1/2,x2+1/2,-x3,-x3+x4

_cell_length_a                           12.5887(7)
_cell_length_b                           6.9000(2)
_cell_length_c                           18.2523(7)
_cell_angle_alpha                        90
_cell_angle_beta                         107.227(5)
_cell_angle_gamma                        90
_cell_volume                             1514.31(12)

loop_
 _twin_individual_id
 _twin_individual_mass_fraction_refined
 _twin_individual_twin_matrix_11
 _twin_individual_twin_matrix_12
 _twin_individual_twin_matrix_13
 _twin_individual_twin_matrix_21
 _twin_individual_twin_matrix_22
 _twin_individual_twin_matrix_23
 _twin_individual_twin_matrix_31
 _twin_individual_twin_matrix_32
 _twin_individual_twin_matrix_33
 ? ? ? ? ? ? ? ? ? ? ?


_cell_modulation_dimension               1
loop_
 _cell_wave_vector_seq_id
 _cell_wave_vector_x
 _cell_wave_vector_y
 _cell_wave_vector_z
 1  0.000000  0.148600  0.500000
_cell_formula_units_Z                    4

_cell_measurement_reflns_used            4238
_cell_measurement_theta_min              7.03
_cell_measurement_theta_max              67.06
_cell_measurement_temperature            100.00(11)
_cell_special_details
; ?
;

_exptl_crystal_density_diffrn            1.3789
_exptl_crystal_density_meas              ?
_exptl_crystal_density_method            ?
_exptl_crystal_F_000                     680

_exptl_absorpt_coefficient_mu            0.866
_exptl_crystal_description               'block'
_exptl_crystal_size_max                  0.26
_exptl_crystal_size_mid                  0.174
_exptl_crystal_size_min                  0.026
_exptl_crystal_size_rad                  ?
_exptl_crystal_colour                    'colourless'
_exptl_absorpt_correction_type           'gaussian'
_exptl_absorpt_process_details
;
CrysAlisPro 1.171.41.53a (Rigaku Oxford Diffraction, 2020)
Numerical absorption correction based on gaussian integration over
   a multifaceted crystal model
Empirical absorption correction using spherical harmonics,
 implemented in SCALE3 ABSPACK scaling algorithm.
;
_exptl_absorpt_correction_T_min          0.648
_exptl_absorpt_correction_T_max          1
loop_
 _exptl_crystal_face_index_h
 _exptl_crystal_face_index_k
 _exptl_crystal_face_index_l
 _exptl_crystal_face_perp_dist
 ? ? ? ?

#=======================================================================

# 7. EXPERIMENTAL DATA

_exptl_special_details                   ?

_diffrn_ambient_temperature              100
_diffrn_source                           'micro-focus sealed X-ray tube'
_diffrn_source_power                     ?
_diffrn_source_voltage                   ?
_diffrn_source_current                   ?
_diffrn_radiation_type                   'Cu K\a'
_diffrn_radiation_source                 'X-ray tube'
_diffrn_radiation_wavelength             1.54184
_diffrn_radiation_monochromator          'mirror'
_diffrn_measurement_device               'four-circle diffractometer'
_diffrn_measurement_device_type          'XtaLAB Synergy, Dualflex, HyPix'
_diffrn_detector                         'Hybrid Pixel Array Detector'
_diffrn_detector_area_resol_mean         10.0000
_diffrn_measurement_method               '\w scans'
_diffrn_measurement_specimen_support     ?

_diffrn_reflns_number                    30326
_diffrn_reflns_theta_min                 3.12
_diffrn_reflns_theta_max                 67.1
_diffrn_reflns_theta_full                67.11
_diffrn_measured_fraction_theta_max      0.99
_diffrn_measured_fraction_theta_full     0.99
_diffrn_reflns_av_R_equivalents          0.0215
_diffrn_reflns_av_unetI/netI             0.0163
_diffrn_reflns_limit_h_min               -14
_diffrn_reflns_limit_h_max               13
_diffrn_reflns_limit_k_min               -8
_diffrn_reflns_limit_k_max               8
_diffrn_reflns_limit_l_min               -20
_diffrn_reflns_limit_l_max               23
_diffrn_reflns_limit_index_m_1_min       -3
_diffrn_reflns_limit_index_m_1_max       3
_diffrn_reflns_reduction_process         ?

_diffrn_standards_number                 ?
_diffrn_standards_interval_count         ?
_diffrn_standards_interval_time          ?
_diffrn_standards_decay_%                ?
loop_
_diffrn_standard_refln_index_h
_diffrn_standard_refln_index_k
_diffrn_standard_refln_index_l
  ? ? ?

_diffrn_radiation_probe                  X-ray

#=======================================================================

# 8. REFINEMENT DATA

_refine_special_details
; ?
;

_reflns_number_total                     17754
_reflns_number_gt                        11476
_reflns_threshold_expression             'I>3\s(I)'

_refine_ls_structure_factor_coef         Fsqd
_refine_ls_R_factor_gt                   0.0444
_refine_ls_wR_factor_gt                  0.1383
_refine_ls_R_factor_all                  0.0535
_refine_ls_wR_factor_ref                 0.1429
_refine_ls_goodness_of_fit_ref           2.09
_refine_ls_goodness_of_fit_gt            2.56
_refine_ls_restrained_S_gt               ?
_refine_ls_restrained_S_all              ?
_refine_ls_number_reflns                 17754
_refine_ls_number_parameters             1123
_refine_ls_number_restraints             0
_refine_ls_number_constraints            645
_refine_ls_weighting_scheme              sigma
_refine_ls_weighting_details             'w=1/(\s^2^(I)+0.0016I^2^)'
_refine_ls_hydrogen_treatment            'constr'
_refine_ls_shift/su_max                  0.0334
_refine_ls_shift/su_mean                 0.0012
_refine_diff_density_max                 0.28
_refine_diff_density_min                 -0.27
_refine_ls_extinction_method
 'B-C type 1 Gaussian isotropic (Becker & Coppens, 1974)'
_refine_ls_extinction_coef               3700(500)
_refine_ls_extinction_expression         ?
_refine_ls_abs_structure_details
;  8268 of Friedel pairs used in the refinement
;
_refine_ls_abs_structure_Flack           ?
_refine_ls_abs_structure_Rogers          ?

loop_
 _atom_type_symbol
 _atom_type_scat_dispersion_real
 _atom_type_scat_dispersion_imag
 _atom_type_scat_source
 C    0.0181  0.0091
 'International Tables Vol C tables 4.2.6.8 and 6.1.1.1'
 H    0.0000  0.0000
 'International Tables Vol C tables 4.2.6.8 and 6.1.1.1'
 O    0.0492  0.0322
 'International Tables Vol C tables 4.2.6.8 and 6.1.1.1'

_computing_data_collection
 'CrysAlisPro 1.171.41.53a (Rigaku OD, 2020)'
_computing_cell_refinement
 'CrysAlisPro 1.171.41.53a (Rigaku OD, 2020)'
_computing_data_reduction
 'CrysAlisPro 1.171.41.53a (Rigaku OD, 2020)'
_computing_structure_solution            ?
_computing_structure_refinement          ?
_computing_molecular_graphics            ?
_computing_publication_material          ?

loop_
 _restr_distance_atom_site_label_1
 _restr_distance_site_symmetry_1
 _restr_distance_atom_site_label_2
 _restr_distance_site_symmetry_2
 _restr_distance_target
 _restr_distance_target_weight_param
 ? ? ? ? ? ?

loop_
 _restr_angle_atom_site_label_1
 _restr_angle_site_symmetry_1
 _restr_angle_atom_site_label_2
 _restr_angle_site_symmetry_2
 _restr_angle_atom_site_label_3
 _restr_angle_site_symmetry_3
 _restr_angle_target
 _restr_angle_target_weight_param
 ? ? ? ? ? ? ? ?

loop_
 _restr_torsion_atom_site_label_1
 _restr_torsion_site_symmetry_1
 _restr_torsion_atom_site_label_2
 _restr_torsion_site_symmetry_2
 _restr_torsion_atom_site_label_3
 _restr_torsion_site_symmetry_3
 _restr_torsion_atom_site_label_4
 _restr_torsion_site_symmetry_4
 _restr_torsion_angle_target
 _restr_torsion_weight_param
 ? ? ? ? ? ? ? ? ? ?

loop_
 _restr_equal_distance_atom_site_label_1
 _restr_equal_distance_site_symmetry_1
 _restr_equal_distance_atom_site_label_2
 _restr_equal_distance_site_symmetry_2
 _restr_equal_distance_class_class_id
 _restr_equal_distance_class_target_weight_param
 ? ? ? ? ? ?

loop_
 _restr_equal_angle_atom_site_label_1
 _restr_equal_angle_site_symmetry_1
 _restr_equal_angle_atom_site_label_2
 _restr_equal_angle_site_symmetry_2
 _restr_equal_angle_atom_site_label_3
 _restr_equal_angle_site_symmetry_3
 _restr_equal_angle_class_class_id
 _restr_equal_angle_class_target_weight_param
 ? ? ? ? ? ? ? ?

loop_
 _restr_equal_torsion_atom_site_label_1
 _restr_equal_torsion_site_symmetry_1
 _restr_equal_torsion_atom_site_label_2
 _restr_equal_torsion_site_symmetry_2
 _restr_equal_torsion_atom_site_label_3
 _restr_equal_torsion_site_symmetry_3
 _restr_equal_torsion_atom_site_label_4
 _restr_equal_torsion_site_symmetry_4
 _restr_equal_torsion_class_class_id
 _restr_equal_torsion_class_target_weight_param
 ? ? ? ? ? ? ? ? ? ?


#=======================================================================

# 9. ATOMIC COORDINATES AND DISPLACEMENT PARAMETERS

loop_
 _atom_site_label
 _atom_site_type_symbol
 _atom_site_fract_x
 _atom_site_fract_y
 _atom_site_fract_z
 _atom_site_adp_type
 _atom_site_U_iso_or_equiv
 _atom_site_site_symmetry_multiplicity
 _atom_site_occupancy
 _atom_site_calc_flag
 _atom_site_refinement_flags
 _atom_site_disorder_assembly
 _atom_site_disorder_group
  O1 O 0.15947(5) 0.25240(9) 0.26678(4) Uani 0.01891(19) 4 1 d . . .
  O2 O 0.30704(5) 0.05026(9) 0.31509(4) Uani 0.02056(19) 4 1 d . . .
  O3 O 0.23744(5) -0.22642(10) 0.41682(4) Uani 0.02896(19) 4 1 d . . .
  O4 O 0.02583(6) -0.14858(9) 0.43017(4) Uani 0.0266(2) 4 1 d . . .
  O5 O -0.04344(6) 0.24597(10) 0.42347(4) Uani 0.0271(2) 4 1 d . . .
  O6 O 0.05364(6) 0.51154(9) 0.34392(4) Uani 0.0242(2) 4 1 d . . .
  C1 C 0.20227(8) 0.29049(13) 0.34726(5) Uani 0.0188(3) 4 1 d . . .
  C2 C 0.25968(8) 0.09826(13) 0.37540(6) Uani 0.0203(3) 4 1 d . . .
  C3 C 0.17783(7) -0.06033(12) 0.38151(5) Uani 0.0204(2) 4 1 d . . .
  C4 C 0.09929(7) 0.00584(13) 0.42554(5) Uani 0.0209(3) 4 1 d . . .
  C5 C 0.03197(8) 0.17995(13) 0.38418(6) Uani 0.0210(3) 4 1 d . . .
  C6 C 0.11132(8) 0.34507(13) 0.38268(6) Uani 0.0198(3) 4 1 d . . .
  C7 C 0.24974(7) 0.16180(13) 0.24746(5) Uani 0.0187(3) 4 1 d . . .
  C8 C 0.32944(7) 0.30977(13) 0.22667(6) Uani 0.0212(3) 4 1 d . . .
  C9 C 0.32512(8) 0.25065(14) 0.14440(6) Uani 0.0217(3) 4 1 d . . .
  C10 C 0.38965(8) 0.05778(14) 0.15097(6) Uani 0.0252(3) 4 1 d . . .
  C11 C 0.30987(8) -0.08898(14) 0.17227(6) Uani 0.0244(3) 4 1 d . . .
  C12 C 0.20773(8) 0.03466(13) 0.17457(6) Uani 0.0201(3) 4 1 d . . .
  C13 C 0.20253(7) 0.18562(13) 0.10930(6) Uani 0.0208(3) 4 1 d . . .
  C14 C 0.11781(8) 0.34982(14) 0.10168(6) Uani 0.0259(3) 4 1 d . . .
  C15 C 0.17877(8) 0.09187(15) 0.03008(6) Uani 0.0258(3) 4 1 d . . .
  C16 C 0.10414(9) -0.08194(15) 0.16898(6) Uani 0.0281(3) 4 1 d . . .
  H1c1 H 0.25117 0.39996 0.360834 Uiso 0.0226 4 1 d . . .
  H1c2 H 0.311551 0.108039 0.425732 Uiso 0.0244 4 1 d . . .
  H1c3 H 0.133128 -0.091043 0.330504 Uiso 0.0244 4 1 d . . .
  H1c4 H 0.141353 0.042802 0.476548 Uiso 0.0251 4 1 d . . .
  H1c5 H -0.008986 0.14048 0.33325 Uiso 0.0252 4 1 d . . .
  H1c6 H 0.146311 0.375179 0.435679 Uiso 0.0238 4 1 d . . .
  H1c8 H 0.29999 0.438221 0.226197 Uiso 0.0254 4 1 d . . .
  H2c8 H 0.403485 0.291475 0.260172 Uiso 0.0254 4 1 d . . .
  H1c9 H 0.351714 0.349783 0.117365 Uiso 0.0261 4 1 d . . .
  H1c10 H 0.457505 0.066278 0.192352 Uiso 0.0303 4 1 d . . .
  H2c10 H 0.397858 0.024448 0.101874 Uiso 0.0303 4 1 d . . .
  H1c11 H 0.345039 -0.141415 0.222307 Uiso 0.0293 4 1 d . . .
  H2c11 H 0.287 -0.185032 0.132659 Uiso 0.0293 4 1 d . . .
  H1c14 H 0.136638 0.424515 0.148119 Uiso 0.031 4 1 d . . .
  H2c14 H 0.118967 0.431933 0.059465 Uiso 0.031 4 1 d . . .
  H3c14 H 0.044803 0.295766 0.092676 Uiso 0.031 4 1 d . . .
  H1c15 H 0.231145 -0.010549 0.032188 Uiso 0.031 4 1 d . . .
  H2c15 H 0.104758 0.039928 0.014821 Uiso 0.031 4 1 d . . .
  H3c15 H 0.185507 0.187448 -0.00647 Uiso 0.031 4 1 d . . .
  H1c16 H 0.078582 -0.141525 0.119325 Uiso 0.0337 4 1 d . . .
  H2c16 H 0.120689 -0.180463 0.207848 Uiso 0.0337 4 1 d . . .
  H3c16 H 0.047286 0.00203 0.176222 Uiso 0.0337 4 1 d . . .
  Ho35 H 0.305436 -0.245144 0.41372 Uiso 0.0347(3) 4 0.5 d . . .
  Ho36 H 0.176903 -0.285146 0.399573 Uiso 0.0347(3) 4 0.5 d . . .
  Ho44 H -0.001784 -0.150528 0.467466 Uiso 0.0320(3) 4 0.5 d . . .
  Ho46 H 0.041913 -0.25183 0.407638 Uiso 0.0320(3) 4 0.5 d . . .
  Ho53 H -0.109764 0.270666 0.394785 Uiso 0.0326(3) 4 0.5 d . . .
  Ho55 H -0.011544 0.245687 0.472338 Uiso 0.0326(3) 4 0.5 d . . .
  Ho62 H -0.011044 0.515875 0.351766 Uiso 0.0290(3) 4 1 d . . .

loop_
 _atom_site_aniso_label
 _atom_site_aniso_type_symbol
 _atom_site_aniso_U_11
 _atom_site_aniso_U_22
 _atom_site_aniso_U_33
 _atom_site_aniso_U_12
 _atom_site_aniso_U_13
 _atom_site_aniso_U_23
 O1 O 0.0186(3) 0.0226(3) 0.0162(3) 0.0010(2) 0.0062(2) -0.0006(2)
 O2 O 0.0206(3) 0.0235(3) 0.0187(3) 0.0025(2) 0.0075(2) 0.0030(2)
 O3 O 0.0295(3) 0.0199(3) 0.0399(3) 0.0043(2) 0.0141(2) 0.0057(2)
 O4 O 0.0354(3) 0.0198(3) 0.0308(3) -0.0075(2) 0.0194(2) -0.0018(2)
 O5 O 0.0193(3) 0.0349(3) 0.0289(4) 0.0053(3) 0.0098(3) 0.0072(3)
 O6 O 0.0267(3) 0.0204(3) 0.0260(3) 0.0029(2) 0.0087(3) 0.0033(3)
 C1 C 0.0202(4) 0.0185(4) 0.0184(4) -0.0014(3) 0.0066(3) 0.0011(3)
 C2 C 0.0196(4) 0.0216(4) 0.0192(5) 0.0018(3) 0.0048(3) 0.0011(3)
 C3 C 0.0256(4) 0.0158(4) 0.0201(4) -0.0008(3) 0.0074(3) 0.0001(3)
 C4 C 0.0244(4) 0.0172(4) 0.0215(4) -0.0032(3) 0.0073(3) -0.0002(3)
 C5 C 0.0186(4) 0.0235(4) 0.0213(5) -0.0008(3) 0.0067(3) 0.0004(4)
 C6 C 0.0230(4) 0.0174(4) 0.0188(5) 0.0006(3) 0.0057(3) 0.0009(3)
 C7 C 0.0175(4) 0.0211(4) 0.0186(5) 0.0016(3) 0.0070(4) 0.0013(3)
 C8 C 0.0180(4) 0.0227(4) 0.0225(5) -0.0038(3) 0.0054(3) 0.0005(3)
 C9 C 0.0170(4) 0.0269(4) 0.0233(5) -0.0025(3) 0.0088(3) 0.0019(4)
 C10 C 0.0205(4) 0.0328(5) 0.0253(5) 0.0047(4) 0.0111(4) -0.0001(4)
 C11 C 0.0268(5) 0.0233(4) 0.0239(5) 0.0036(4) 0.0085(3) -0.0014(4)
 C12 C 0.0179(4) 0.0212(4) 0.0222(5) -0.0009(3) 0.0073(3) -0.0010(3)
 C13 C 0.0180(4) 0.0247(4) 0.0201(5) -0.0003(3) 0.0060(3) -0.0005(3)
 C14 C 0.0243(5) 0.0286(4) 0.0236(5) 0.0048(4) 0.0054(4) -0.0018(4)
 C15 C 0.0232(5) 0.0327(4) 0.0214(5) 0.0008(4) 0.0061(4) -0.0024(4)
 C16 C 0.0277(5) 0.0289(4) 0.0278(5) -0.0108(4) 0.0084(4) -0.0076(4)

loop_
 _jana_atom_site_ADP_C_label
 _jana_atom_site_ADP_C_type_symbol
 _jana_atom_site_ADP_C_111
 _jana_atom_site_ADP_C_112
 _jana_atom_site_ADP_C_113
 _jana_atom_site_ADP_C_122
 _jana_atom_site_ADP_C_123
 _jana_atom_site_ADP_C_133
 _jana_atom_site_ADP_C_222
 _jana_atom_site_ADP_C_223
 _jana_atom_site_ADP_C_233
 _jana_atom_site_ADP_C_333
 ? ? ? ? ? ? ? ? ? ? ? ?

loop_
 _jana_atom_site_ADP_D_label
 _jana_atom_site_ADP_D_type_symbol
 _jana_atom_site_ADP_D_1111
 _jana_atom_site_ADP_D_1112
 _jana_atom_site_ADP_D_1113
 _jana_atom_site_ADP_D_1122
 _jana_atom_site_ADP_D_1123
 _jana_atom_site_ADP_D_1133
 _jana_atom_site_ADP_D_1222
 _jana_atom_site_ADP_D_1223
 _jana_atom_site_ADP_D_1233
 _jana_atom_site_ADP_D_1333
 _jana_atom_site_ADP_D_2222
 _jana_atom_site_ADP_D_2223
 _jana_atom_site_ADP_D_2233
 _jana_atom_site_ADP_D_2333
 _jana_atom_site_ADP_D_3333
 ? ? ? ? ? ? ? ? ? ? ? ? ? ? ? ? ?

loop_
 _jana_atom_site_ADP_E_label
 _jana_atom_site_ADP_E_type_symbol
 _jana_atom_site_ADP_E_11111
 _jana_atom_site_ADP_E_11112
 _jana_atom_site_ADP_E_11113
 _jana_atom_site_ADP_E_11122
 _jana_atom_site_ADP_E_11123
 _jana_atom_site_ADP_E_11133
 _jana_atom_site_ADP_E_11222
 _jana_atom_site_ADP_E_11223
 _jana_atom_site_ADP_E_11233
 _jana_atom_site_ADP_E_11333
 _jana_atom_site_ADP_E_12222
 _jana_atom_site_ADP_E_12223
 _jana_atom_site_ADP_E_12233
 _jana_atom_site_ADP_E_12333
 _jana_atom_site_ADP_E_13333
 _jana_atom_site_ADP_E_22222
 _jana_atom_site_ADP_E_22223
 _jana_atom_site_ADP_E_22233
 _jana_atom_site_ADP_E_22333
 _jana_atom_site_ADP_E_23333
 _jana_atom_site_ADP_E_33333
 ? ? ? ? ? ? ? ? ? ? ? ? ? ? ? ? ? ? ? ? ? ? ?

loop_
 _jana_atom_site_ADP_F_label
 _jana_atom_site_ADP_F_type_symbol
 _jana_atom_site_ADP_F_111111
 _jana_atom_site_ADP_F_111112
 _jana_atom_site_ADP_F_111113
 _jana_atom_site_ADP_F_111122
 _jana_atom_site_ADP_F_111123
 _jana_atom_site_ADP_F_111133
 _jana_atom_site_ADP_F_111222
 _jana_atom_site_ADP_F_111223
 _jana_atom_site_ADP_F_111233
 _jana_atom_site_ADP_F_111333
 _jana_atom_site_ADP_F_112222
 _jana_atom_site_ADP_F_112223
 _jana_atom_site_ADP_F_112233
 _jana_atom_site_ADP_F_112333
 _jana_atom_site_ADP_F_113333
 _jana_atom_site_ADP_F_122222
 _jana_atom_site_ADP_F_122223
 _jana_atom_site_ADP_F_122233
 _jana_atom_site_ADP_F_122333
 _jana_atom_site_ADP_F_123333
 _jana_atom_site_ADP_F_133333
 _jana_atom_site_ADP_F_222222
 _jana_atom_site_ADP_F_222223
 _jana_atom_site_ADP_F_222233
 _jana_atom_site_ADP_F_222333
 _jana_atom_site_ADP_F_223333
 _jana_atom_site_ADP_F_233333
 _jana_atom_site_ADP_F_333333
 ? ? ? ? ? ? ? ? ? ? ? ? ? ? ? ? ? ? ? ? ? ? ? ? ? ? ? ? ? ?


loop_
 _atom_site_Fourier_wave_vector_seq_id
 _jana_atom_site_Fourier_wave_vector_q1_coeff
    1    1
    2    2
    3    3

loop_
 _jana_atom_site_crenel_ortho_func_id
 _jana_atom_site_crenel_ortho_func_c
 _jana_atom_site_crenel_ortho_func_w
 _jana_atom_site_crenel_ortho_func_eps
 ? ? ? ?

loop_
_jana_atom_site_occ_Fourier_absolute_site_label
_jana_atom_site_occ_Fourier_absolute
 ? ?

loop_
_atom_site_occ_Fourier_atom_site_label
_atom_site_occ_Fourier_wave_vector_seq_id
_atom_site_occ_Fourier_param_cos
_atom_site_occ_Fourier_param_sin
 ? ? ? ?

loop_
_jana_atom_site_occ_Legendre_atom_site_label
_jana_atom_site_occ_Legendre_param_order
_jana_atom_site_occ_Legendre_param_coeff
 ? ? ?

loop_
_jana_atom_site_occ_XHarm_atom_site_label
_jana_atom_site_occ_XHarm_param_order
_jana_atom_site_occ_XHarm_param_coeff
 ? ? ?

loop_
_jana_atom_site_occ_crenel_ortho_atom_site_label
_jana_atom_site_occ_crenel_ortho_param_order
_jana_atom_site_occ_crenel_ortho_id
_jana_atom_site_occ_crenel_ortho_param_coeff
 ? ? ? ?

loop_
 _atom_site_occ_special_func_atom_site_label
 _atom_site_occ_special_func_crenel_c
 _atom_site_occ_special_func_crenel_w
 Ho35  0.728  0.5
 Ho36  0.215  0.5
 Ho44  0.269  0.5
 Ho46  0.724  0.5
 Ho53  1.2209  0.5
 Ho55  0.756  0.5

loop_
 _atom_site_displace_Fourier_atom_site_label
 _atom_site_displace_Fourier_axis
 _atom_site_displace_Fourier_wave_vector_seq_id
 _atom_site_displace_Fourier_param_cos
 _atom_site_displace_Fourier_param_sin
 O1     x  1     0.00115(5)      -0.0018
 O1     y  1    -0.01945(15)      0.0116(2)
 O1     z  1    -0.00208(4)      -0.00167(4)
 O1     x  2     0.00040(5)       0.00018(4)
 O1     y  2    -0.00028(7)      -0.00016(8)
 O1     z  2     0.00002(3)       0.00007(3)
 O1     x  3    -0.00078(6)      -0.00071(5)
 O1     y  3     0.00149(9)       0.00078(10)
 O1     z  3     0.00009(3)      -0.00003(4)
 O2     x  1    -0.00083(7)      -0.00513(4)
 O2     y  1    -0.02224(10)      0.0051(2)
 O2     z  1    -0.00137(4)      -0.00188(3)
 O2     x  2     0.00038(5)       0.00023(5)
 O2     y  2    -0.00041(7)       0.00007(7)
 O2     z  2     0.00014(3)       0.00016(3)
 O2     x  3    -0.00080(5)      -0.00037(6)
 O2     y  3     0.00147(10)      0.00105(10)
 O2     z  3     0.00032(4)      -0.00010(4)
 O3     x  1    -0.00417(17)     -0.01499(7)
 O3     y  1    -0.01822(9)      -0.0013(2)
 O3     z  1    -0.00197(15)     -0.01399(5)
 O3     x  2     0.00026(5)       0.00034(6)
 O3     y  2    -0.00048(7)       0.00036(7)
 O3     z  2     0.00022(4)       0.00046(4)
 O3     x  3    -0.00180(7)      -0.00070(8)
 O3     y  3     0.00098(10)      0.00062(10)
 O3     z  3    -0.00130(6)      -0.00148(5)
 O4     x  1    -0.00347(17)     -0.01527(6)
 O4     y  1    -0.01348(12)      0.00702(17)
 O4     z  1    -0.00230(12)     -0.01116(5)
 O4     x  2     0.00053(5)       0.00053(6)
 O4     y  2    -0.00057(7)       0.00038(7)
 O4     z  2     0.00018(4)       0.00031(4)
 O4     x  3    -0.00198(6)      -0.00022(8)
 O4     y  3     0.00144(10)      0.00041(10)
 O4     z  3    -0.00086(4)       0.00004(5)
 O5     x  1    -0.00054(5)      -0.00166(4)
 O5     y  1    -0.01790(18)      0.0149(2)
 O5     z  1    -0.00369(4)      -0.00051(5)
 O5     x  2     0.00018(5)       0.00018(5)
 O5     y  2    -0.00083(8)       0.00020(8)
 O5     z  2     0.00014(4)      -0.00033(4)
 O5     x  3    -0.00006(6)       0.00025(6)
 O5     y  3    -0.00018(14)      0.00305(9)
 O5     z  3    -0.00064(6)       0.00157(4)
 O6     x  1     0.00250(6)       0.00353(5)
 O6     y  1    -0.02047(10)      0.0046(2)
 O6     z  1    -0.00345(5)      -0.00385(5)
 O6     x  2    -0.00010(5)       0.00030(5)
 O6     y  2    -0.00028(7)       0.00008(7)
 O6     z  2     0.00001(3)      -0.00005(3)
 O6     x  3     0.00135(6)      -0.00100(7)
 O6     y  3    -0.00013(10)      0.00186(10)
 O6     z  3    -0.00006(4)       0.00015(4)
 C1     x  1     0.00125(7)      -0.00288(6)
 C1     y  1    -0.02052(13)     -0.0007(2)
 C1     z  1    -0.00181(5)      -0.00185(5)
 C1     x  2     0.00016(7)       0.00038(7)
 C1     y  2    -0.00034(10)      0.00005(10)
 C1     z  2     0.00006(5)       0.00010(4)
 C1     x  3    -0.00003(9)      -0.00120(8)
 C1     y  3     0.00002(15)      0.00204(14)
 C1     z  3     0.00011(5)      -0.00006(5)
 C2     x  1    -0.00032(10)     -0.00779(6)
 C2     y  1    -0.02088(13)     -0.0032(2)
 C2     z  1    -0.00135(6)      -0.00340(5)
 C2     x  2     0.00035(7)       0.00038(7)
 C2     y  2    -0.00050(10)      0.00027(10)
 C2     z  2     0.00003(5)       0.00012(5)
 C2     x  3    -0.00071(8)      -0.00085(8)
 C2     y  3     0.00015(14)      0.00151(14)
 C2     z  3     0.00015(6)       0.00008(6)
 C3     x  1    -0.00280(16)     -0.01324(8)
 C3     y  1    -0.01815(13)      0.0061(2)
 C3     z  1    -0.00204(9)      -0.00768(5)
 C3     x  2     0.00041(7)       0.00032(7)
 C3     y  2    -0.00041(10)      0.00025(10)
 C3     z  2     0.00021(5)       0.00021(5)
 C3     x  3    -0.00173(9)      -0.00085(10)
 C3     y  3     0.00155(14)      0.00167(14)
 C3     z  3    -0.00042(6)      -0.00026(6)
 C4     x  1    -0.00138(15)     -0.01219(7)
 C4     y  1    -0.01592(12)      0.0035(2)
 C4     z  1    -0.00164(9)      -0.00653(5)
 C4     x  2     0.00040(7)       0.00038(7)
 C4     y  2    -0.00040(9)       0.00050(10)
 C4     z  2     0.00010(5)       0.00020(5)
 C4     x  3    -0.00117(8)      -0.00083(9)
 C4     y  3     0.00050(15)      0.00130(13)
 C4     z  3    -0.00045(6)       0.00042(6)
 C5     x  1    -0.00055(10)     -0.00757(7)
 C5     y  1    -0.01754(17)      0.0106(2)
 C5     z  1    -0.00311(7)      -0.00413(6)
 C5     x  2    -0.00001(7)       0.00042(7)
 C5     y  2    -0.00035(10)      0.00009(10)
 C5     z  2     0.00006(5)      -0.00016(5)
 C5     x  3    -0.00061(9)      -0.00085(8)
 C5     y  3     0.00096(15)      0.00198(14)
 C5     z  3    -0.00035(6)       0.00067(6)
 C6     x  1     0.00099(7)      -0.00264(6)
 C6     y  1    -0.01939(12)      0.0009(2)
 C6     z  1    -0.00223(6)      -0.00318(5)
 C6     x  2     0.00003(7)       0.00029(7)
 C6     y  2    -0.00047(9)       0.00004(9)
 C6     z  2     0.00005(4)      -0.00008(5)
 C6     x  3     0.00035(9)      -0.00101(8)
 C6     y  3    -0.00058(14)      0.00193(14)
 C6     z  3    -0.00021(6)       0.00000(5)
 C7     x  1     0.00049(7)      -0.00227(6)
 C7     y  1    -0.02012(17)      0.0111(2)
 C7     z  1    -0.00162(5)      -0.00102(5)
 C7     x  2     0.00034(7)       0.00019(7)
 C7     y  2    -0.00024(10)     -0.00013(10)
 C7     z  2     0.00010(4)       0.00001(5)
 C7     x  3    -0.00060(8)      -0.00021(8)
 C7     y  3     0.00124(14)      0.00058(14)
 C7     z  3     0.00020(5)      -0.00011(5)
 C8     x  1     0.00200(6)       0.00014(7)
 C8     y  1    -0.02255(16)      0.0077(3)
 C8     z  1    -0.00099(5)       0.00043(5)
 C8     x  2     0.00032(7)       0.00009(6)
 C8     y  2    -0.00084(11)     -0.00039(10)
 C8     z  2    -0.00001(5)      -0.00006(4)
 C8     x  3    -0.00051(8)      -0.00073(8)
 C8     y  3     0.00113(15)      0.00100(13)
 C8     z  3     0.00040(5)      -0.00021(5)
 C9     x  1     0.00143(6)      -0.00016(7)
 C9     y  1    -0.0164(2)        0.0166(2)
 C9     z  1    -0.00125(4)       0.00049(5)
 C9     x  2     0.00009(7)      -0.00003(7)
 C9     y  2    -0.00074(11)     -0.00029(11)
 C9     z  2    -0.00002(5)      -0.00001(5)
 C9     x  3    -0.00038(7)      -0.00006(8)
 C9     y  3     0.00096(15)     -0.00044(15)
 C9     z  3     0.00010(6)      -0.00035(5)
 C10    x  1    -0.00032(6)      -0.00174(7)
 C10    y  1    -0.0146(2)        0.0178(2)
 C10    z  1    -0.00231(4)      -0.00030(6)
 C10    x  2     0.00015(7)      -0.00019(7)
 C10    y  2    -0.00091(11)      0.00017(11)
 C10    z  2     0.00000(5)      -0.00002(5)
 C10    x  3    -0.00024(8)       0.00019(8)
 C10    y  3     0.00090(14)     -0.00058(14)
 C10    z  3     0.00019(6)      -0.00050(5)
 C11    x  1    -0.00158(7)      -0.00286(7)
 C11    y  1    -0.0122(2)        0.01995(18)
 C11    z  1    -0.00258(5)      -0.00101(6)
 C11    x  2     0.00025(7)      -0.00016(7)
 C11    y  2    -0.00094(11)      0.00005(11)
 C11    z  2     0.00022(5)       0.00009(5)
 C11    x  3    -0.00024(8)       0.00021(8)
 C11    y  3     0.00069(14)     -0.00087(15)
 C11    z  3    -0.00001(6)      -0.00061(5)
 C12    x  1    -0.00060(6)      -0.00246(6)
 C12    y  1    -0.0125(2)        0.01950(18)
 C12    z  1    -0.00252(5)      -0.00121(5)
 C12    x  2     0.00028(7)       0.00000(7)
 C12    y  2    -0.00090(10)     -0.00005(10)
 C12    z  2     0.00023(4)       0.00007(5)
 C12    x  3    -0.00021(8)       0.00032(7)
 C12    y  3     0.00065(15)     -0.00084(13)
 C12    z  3     0.00008(5)      -0.00026(5)
 C13    x  1     0.00108(6)      -0.00068(6)
 C13    y  1    -0.0099(3)        0.02234(16)
 C13    z  1    -0.00179(4)      -0.00021(5)
 C13    x  2     0.00017(7)      -0.00012(7)
 C13    y  2    -0.00102(10)      0.00003(11)
 C13    z  2     0.00013(5)      -0.00002(4)
 C13    x  3    -0.00018(7)       0.00001(7)
 C13    y  3     0.00041(13)     -0.00072(13)
 C13    z  3    -0.00014(5)      -0.00023(5)
 C14    x  1     0.00251(6)       0.00061(8)
 C14    y  1    -0.0100(3)        0.02317(17)
 C14    z  1    -0.00102(5)      -0.00016(5)
 C14    x  2     0.00019(7)      -0.00010(7)
 C14    y  2    -0.00091(11)     -0.00020(11)
 C14    z  2     0.00002(5)      -0.00005(5)
 C14    x  3    -0.00045(8)      -0.00007(8)
 C14    y  3     0.00044(14)     -0.00056(14)
 C14    z  3    -0.00018(6)       0.00001(5)
 C15    x  1     0.00020(6)      -0.00057(7)
 C15    y  1     0.0011(3)        0.02551(14)
 C15    z  1    -0.00215(4)       0.00005(5)
 C15    x  2    -0.00003(7)      -0.00007(7)
 C15    y  2    -0.00110(11)      0.00069(11)
 C15    z  2     0.00006(5)      -0.00004(5)
 C15    x  3    -0.00020(7)       0.00014(8)
 C15    y  3    -0.00037(14)     -0.00020(13)
 C15    z  3    -0.00033(5)      -0.00008(5)
 C16    x  1    -0.00181(8)      -0.00338(7)
 C16    y  1    -0.0082(3)        0.02293(16)
 C16    z  1    -0.00391(6)      -0.00236(7)
 C16    x  2     0.00025(8)      -0.00014(7)
 C16    y  2    -0.00087(11)      0.00031(11)
 C16    z  2     0.00034(5)      -0.00008(5)
 C16    x  3    -0.00026(8)       0.00055(8)
 C16    y  3     0.00063(14)     -0.00106(15)
 C16    z  3    -0.00008(6)      -0.00010(6)
 H1c1   x  1     0.0017          -0.0002
 H1c1   y  1    -0.0202          -0.0072
 H1c1   z  1    -0.0019          -0.0002
 H1c1   x  2     0                0.0004
 H1c1   y  2    -0.0002           0
 H1c1   z  2     0.0001           0.0002
 H1c1   x  3     0.0008          -0.0011
 H1c1   y  3    -0.0013           0.0019
 H1c1   z  3     0.0003          -0.0001
 H1c2   x  1     0.0008          -0.0089
 H1c2   y  1    -0.0189          -0.0147
 H1c2   z  1    -0.0007          -0.0029
 H1c2   x  2     0.0004           0.0006
 H1c2   y  2    -0.0007           0.0004
 H1c2   z  2     0                0.0001
 H1c2   x  3    -0.0004          -0.0011
 H1c2   y  3    -0.001            0.0006
 H1c2   z  3     0.0002           0.0002
 H1c3   x  1    -0.0061          -0.0166
 H1c3   y  1    -0.0152           0.0186
 H1c3   z  1    -0.0034          -0.007
 H1c3   x  2     0.0004           0.0003
 H1c3   y  2    -0.0005           0.0002
 H1c3   z  2     0.0002           0.0001
 H1c3   x  3    -0.0029          -0.0003
 H1c3   y  3     0.0042           0.0013
 H1c3   z  3    -0.0004           0.0001
 H1c4   x  1     0.0005          -0.0131
 H1c4   y  1    -0.0131          -0.0053
 H1c4   z  1    -0.0006          -0.0058
 H1c4   x  2     0.0005           0.0003
 H1c4   y  2    -0.0006           0.0009
 H1c4   z  2     0                0.0002
 H1c4   x  3    -0.0006          -0.0013
 H1c4   y  3    -0.0002           0.0001
 H1c4   z  3    -0.0006           0.0003
 H1c5   x  1    -0.0022          -0.0103
 H1c5   y  1    -0.0151           0.0195
 H1c5   z  1    -0.0038          -0.0036
 H1c5   x  2     0                0.0008
 H1c5   y  2    -0.0003          -0.0003
 H1c5   z  2     0               -0.0002
 H1c5   x  3    -0.0015          -0.0006
 H1c5   y  3     0.0026           0.0007
 H1c5   z  3     0.0001           0.0009
 H1c6   x  1     0.0001          -0.004
 H1c6   y  1    -0.0181          -0.0074
 H1c6   z  1    -0.0015          -0.0029
 H1c6   x  2     0.0001           0.0002
 H1c6   y  2    -0.0008           0
 H1c6   z  2     0.0001          -0.0001
 H1c6   x  3     0.0004          -0.0005
 H1c6   y  3    -0.0021           0.001
 H1c6   z  3    -0.0001          -0.0001
 H1c8   x  1     0.0031           0.0022
 H1c8   y  1    -0.0227           0.0061
 H1c8   z  1    -0.0005           0.0012
 H1c8   x  2     0.0006           0.0002
 H1c8   y  2    -0.0005          -0.0006
 H1c8   z  2     0.0002          -0.0001
 H1c8   x  3    -0.0002          -0.0012
 H1c8   y  3     0.0007           0.0011
 H1c8   z  3     0.0004          -0.0003
 H2c8   x  1     0.0019          -0.0001
 H2c8   y  1    -0.0252           0.002
 H2c8   z  1    -0.0012           0.0005
 H2c8   x  2     0.0003           0.0002
 H2c8   y  2    -0.001           -0.0005
 H2c8   z  2    -0.0001          -0.0001
 H2c8   x  3    -0.0004          -0.0009
 H2c8   y  3     0.0007           0.002
 H2c8   z  3     0.0005           0
 H1c9   x  1     0.002            0.0011
 H1c9   y  1    -0.016            0.0169
 H1c9   z  1    -0.0007           0.0014
 H1c9   x  2    -0.0001           0.0001
 H1c9   y  2    -0.0007          -0.0004
 H1c9   z  2    -0.0001           0
 H1c9   x  3    -0.0002          -0.0001
 H1c9   y  3     0.0008          -0.0005
 H1c9   z  3     0.0001          -0.0004
 H1c10  x  1     0.0002          -0.0018
 H1c10  y  1    -0.0188           0.013
 H1c10  z  1    -0.0024          -0.0005
 H1c10  x  2     0.0003          -0.0001
 H1c10  y  2    -0.0008           0
 H1c10  z  2     0               -0.0001
 H1c10  x  3    -0.0004           0
 H1c10  y  3     0.0013          -0.0001
 H1c10  z  3     0.0004          -0.0003
 H2c10  x  1    -0.0014          -0.0017
 H2c10  y  1    -0.0101           0.0211
 H2c10  z  1    -0.0026           0
 H2c10  x  2    -0.0001          -0.0002
 H2c10  y  2    -0.001            0.0005
 H2c10  z  2     0                0
 H2c10  x  3     0.0001           0.0001
 H2c10  y  3     0.0004          -0.0007
 H2c10  z  3    -0.0001          -0.0006
 H1c11  x  1    -0.0017          -0.0037
 H1c11  y  1    -0.0146           0.0169
 H1c11  z  1    -0.0025          -0.0015
 H1c11  x  2     0.0004           0
 H1c11  y  2    -0.0007           0.0002
 H1c11  z  2     0.0002           0.0002
 H1c11  x  3    -0.0004           0.0002
 H1c11  y  3     0.001           -0.0011
 H1c11  z  3     0.0002          -0.0007
 H2c11  x  1    -0.0027          -0.0026
 H2c11  y  1    -0.0071           0.0228
 H2c11  z  1    -0.0029          -0.0007
 H2c11  x  2     0.0001          -0.0002
 H2c11  y  2    -0.001            0.0005
 H2c11  z  2     0.0003           0
 H2c11  x  3    -0.0001           0.0002
 H2c11  y  3     0.0003          -0.0009
 H2c11  z  3    -0.0005          -0.0006
 H1c14  x  1     0.0034           0.0023
 H1c14  y  1    -0.015            0.0205
 H1c14  z  1    -0.0009          -0.0004
 H1c14  x  2     0.0001           0.0002
 H1c14  y  2    -0.0007           0
 H1c14  z  2     0               -0.0002
 H1c14  x  3    -0.0003          -0.0006
 H1c14  y  3     0.0013          -0.0009
 H1c14  z  3    -0.0003           0.0001
 H2c14  x  1     0.0026           0.0007
 H2c14  y  1    -0.009            0.0232
 H2c14  z  1    -0.0011          -0.0002
 H2c14  x  2     0.0001          -0.0004
 H2c14  y  2    -0.0012          -0.0006
 H2c14  z  2    -0.0001          -0.0002
 H2c14  x  3    -0.0004           0.0003
 H2c14  y  3     0.0005           0.0003
 H2c14  z  3    -0.0001           0.0003
 H3c14  x  1     0.0022           0.0001
 H3c14  y  1    -0.0061           0.0254
 H3c14  z  1    -0.0006           0.0002
 H3c14  x  2     0.0002          -0.0001
 H3c14  y  2    -0.0009          -0.0001
 H3c14  z  2     0.0001           0.0002
 H3c14  x  3    -0.0004           0
 H3c14  y  3     0               -0.0006
 H3c14  z  3    -0.0003          -0.0003
 H1c15  x  1    -0.0017          -0.0007
 H1c15  y  1     0.0005           0.0251
 H1c15  z  1    -0.0025           0.0003
 H1c15  x  2    -0.0016          -0.0003
 H1c15  y  2    -0.0038           0.0004
 H1c15  z  2     0.0005           0
 H1c15  x  3     0.0004           0.0005
 H1c15  y  3     0.0007           0.0005
 H1c15  z  3    -0.0006          -0.0002
 H2c15  x  1    -0.0008          -0.0007
 H2c15  y  1     0.008            0.0257
 H2c15  z  1    -0.003           -0.0002
 H2c15  x  2    -0.0009          -0.0002
 H2c15  y  2     0.0028           0.0015
 H2c15  z  2    -0.0006          -0.0002
 H2c15  x  3     0.0002           0.0004
 H2c15  y  3    -0.0018          -0.0008
 H2c15  z  3     0                0.0001
 H3c15  x  1     0.0026           0.0001
 H3c15  y  1     0.0021           0.0259
 H3c15  z  1    -0.0013           0.0005
 H3c15  x  2     0.0023           0.0007
 H3c15  y  2    -0.0021           0.0005
 H3c15  z  2     0.0003           0.0001
 H3c15  x  3    -0.0011          -0.0005
 H3c15  y  3    -0.0001           0.0003
 H3c15  z  3    -0.0004           0
 H1c16  x  1    -0.0018          -0.0028
 H1c16  y  1    -0.0022           0.026
 H1c16  z  1    -0.0045          -0.0018
 H1c16  x  2     0.0003          -0.0006
 H1c16  y  2    -0.0011           0.0018
 H1c16  z  2     0.0004          -0.0004
 H1c16  x  3    -0.0003           0.0002
 H1c16  y  3     0.0008          -0.0006
 H1c16  z  3    -0.0003          -0.0001
 H2c16  x  1    -0.003           -0.0048
 H2c16  y  1    -0.0093           0.0211
 H2c16  z  1    -0.004           -0.0031
 H2c16  x  2     0.0002          -0.0001
 H2c16  y  2    -0.0002          -0.0003
 H2c16  z  2     0.0006          -0.0003
 H2c16  x  3    -0.0005           0.0009
 H2c16  y  3     0.0006          -0.0019
 H2c16  z  3    -0.0001          -0.0004
 H3c16  x  1    -0.0015          -0.0032
 H3c16  y  1    -0.0097           0.0228
 H3c16  z  1    -0.0041          -0.0027
 H3c16  x  2     0.0001           0.0001
 H3c16  y  2    -0.0007           0.0001
 H3c16  z  2    -0.0001           0.0003
 H3c16  x  3    -0.0004           0.0008
 H3c16  y  3     0.0012          -0.0011
 H3c16  z  3    -0.0001           0.0005
 Ho35   x  1    -0.00417(17)     -0.01499(7)
 Ho35   y  1    -0.01822(9)      -0.0013(2)
 Ho35   z  1    -0.00197(15)     -0.01399(5)
 Ho35   x  2     0.00026(5)       0.00034(6)
 Ho35   y  2    -0.00048(7)       0.00036(7)
 Ho35   z  2     0.00022(4)       0.00046(4)
 Ho35   x  3    -0.00180(7)      -0.00070(8)
 Ho35   y  3     0.00098(10)      0.00062(10)
 Ho35   z  3    -0.00130(6)      -0.00148(5)
 Ho36   x  1    -0.00417(17)     -0.01499(7)
 Ho36   y  1    -0.01822(9)      -0.0013(2)
 Ho36   z  1    -0.00197(15)     -0.01399(5)
 Ho36   x  2     0.00026(5)       0.00034(6)
 Ho36   y  2    -0.00048(7)       0.00036(7)
 Ho36   z  2     0.00022(4)       0.00046(4)
 Ho36   x  3    -0.00180(7)      -0.00070(8)
 Ho36   y  3     0.00098(10)      0.00062(10)
 Ho36   z  3    -0.00130(6)      -0.00148(5)
 Ho44   x  1    -0.00347(17)     -0.01527(6)
 Ho44   y  1    -0.01348(12)      0.00702(17)
 Ho44   z  1    -0.00230(12)     -0.01116(5)
 Ho44   x  2     0.00053(5)       0.00053(6)
 Ho44   y  2    -0.00057(7)       0.00038(7)
 Ho44   z  2     0.00018(4)       0.00031(4)
 Ho44   x  3    -0.00198(6)      -0.00022(8)
 Ho44   y  3     0.00144(10)      0.00041(10)
 Ho44   z  3    -0.00086(4)       0.00004(5)
 Ho46   x  1    -0.00347(17)     -0.01527(6)
 Ho46   y  1    -0.01348(12)      0.00702(17)
 Ho46   z  1    -0.00230(12)     -0.01116(5)
 Ho46   x  2     0.00053(5)       0.00053(6)
 Ho46   y  2    -0.00057(7)       0.00038(7)
 Ho46   z  2     0.00018(4)       0.00031(4)
 Ho46   x  3    -0.00198(6)      -0.00022(8)
 Ho46   y  3     0.00144(10)      0.00041(10)
 Ho46   z  3    -0.00086(4)       0.00004(5)
 Ho53   x  1    -0.00054(5)      -0.00166(4)
 Ho53   y  1    -0.01790(18)      0.0149(2)
 Ho53   z  1    -0.00369(4)      -0.00051(5)
 Ho53   x  2     0.00018(5)       0.00018(5)
 Ho53   y  2    -0.00083(8)       0.00020(8)
 Ho53   z  2     0.00014(4)      -0.00033(4)
 Ho53   x  3    -0.00006(6)       0.00025(6)
 Ho53   y  3    -0.00018(14)      0.00305(9)
 Ho53   z  3    -0.00064(6)       0.00157(4)
 Ho55   x  1    -0.00054(5)      -0.00166(4)
 Ho55   y  1    -0.01790(18)      0.0149(2)
 Ho55   z  1    -0.00369(4)      -0.00051(5)
 Ho55   x  2     0.00018(5)       0.00018(5)
 Ho55   y  2    -0.00083(8)       0.00020(8)
 Ho55   z  2     0.00014(4)      -0.00033(4)
 Ho55   x  3    -0.00006(6)       0.00025(6)
 Ho55   y  3    -0.00018(14)      0.00305(9)
 Ho55   z  3    -0.00064(6)       0.00157(4)
 Ho62   x  1     0.00250(6)       0.00353(5)
 Ho62   y  1    -0.02047(10)      0.0046(2)
 Ho62   z  1    -0.00345(5)      -0.00385(5)
 Ho62   x  2    -0.00010(5)       0.00030(5)
 Ho62   y  2    -0.00028(7)       0.00008(7)
 Ho62   z  2     0.00001(3)      -0.00005(3)
 Ho62   x  3     0.00135(6)      -0.00100(7)
 Ho62   y  3    -0.00013(10)      0.00186(10)
 Ho62   z  3    -0.00006(4)       0.00015(4)

loop_
_jana_atom_site_displace_Legendre_atom_site_label
_jana_atom_site_displace_Legendre_axis
_jana_atom_site_displace_Legendre_param_order
_jana_atom_site_displace_Legendre_param_coeff
 ? ? ? ?

loop_
_jana_atom_site_displace_XHarm_site_label
_jana_atom_site_displace_XHarm_axis
_jana_atom_site_displace_XHarm_param_order
_jana_atom_site_displace_XHarm_param_coeff
 ? ? ? ?

loop_
_jana_atom_site_displace_crenel_ortho_atom_site_label
_jana_atom_site_displace_crenel_ortho_axis
_jana_atom_site_displace_crenel_ortho_id
_jana_atom_site_displace_crenel_ortho_param_order
_jana_atom_site_displace_crenel_ortho_param_coeff
 ? ? ? ? ?

loop_
_atom_site_displace_special_func_atom_site_label
_atom_site_displace_special_func_sawtooth_ax
_atom_site_displace_special_func_sawtooth_ay
_atom_site_displace_special_func_sawtooth_az
_atom_site_displace_special_func_sawtooth_c
_atom_site_displace_special_func_sawtooth_w
 ? ? ? ? ? ?

loop_
 _atom_site_U_Fourier_atom_site_label
 _atom_site_U_Fourier_tens_elem
 _atom_site_U_Fourier_wave_vector_seq_id
 _atom_site_U_Fourier_param_cos
 _atom_site_U_Fourier_param_sin
 O1     U11  1     0.0002(2)      0.0026(2)
 O1     U22  1    -0.0009(4)     -0.0008(3)
 O1     U33  1     0.0005(3)      0.0008(2)
 O1     U12  1     0.0011(2)     -0.0002(2)
 O1     U13  1     0.0005(2)      0.0005(2)
 O1     U23  1     0.0007(2)     -0.0003(2)
 O1     U11  2     0.0005(3)     -0.0005(3)
 O1     U22  2    -0.0019(3)     -0.0011(3)
 O1     U33  2     0.0002(3)     -0.0004(2)
 O1     U12  2     0.0004(2)      0.0007(2)
 O1     U13  2     0.0006(3)      0.0003(2)
 O1     U23  2    -0.00024(19)   -0.0002(2)
 O2     U11  1     0.0010(3)      0.0036(3)
 O2     U22  1     0.0003(4)     -0.0005(3)
 O2     U33  1     0.0006(3)      0.0005(3)
 O2     U12  1     0.0012(2)      0.0001(2)
 O2     U13  1     0.0000(2)     -0.0002(2)
 O2     U23  1     0.0002(2)     -0.0012(2)
 O2     U11  2     0.0005(3)      0.0003(3)
 O2     U22  2    -0.0022(3)     -0.0035(3)
 O2     U33  2    -0.0002(3)     -0.0008(3)
 O2     U12  2     0.0006(2)      0.0002(2)
 O2     U13  2     0.0002(2)     -0.0001(2)
 O2     U23  2    -0.0005(2)     -0.0013(2)
 O3     U11  1     0.0042(4)      0.0072(3)
 O3     U22  1    -0.0016(4)     -0.0039(3)
 O3     U33  1    -0.0027(4)      0.0024(4)
 O3     U12  1     0.0007(3)     -0.0011(3)
 O3     U13  1    -0.0010(3)     -0.0016(3)
 O3     U23  1    -0.0004(3)     -0.0012(3)
 O3     U11  2     0.0076(4)      0.0015(4)
 O3     U22  2    -0.0012(3)     -0.0027(3)
 O3     U33  2     0.0141(4)      0.0023(6)
 O3     U12  2     0.0022(3)     -0.0009(2)
 O3     U13  2     0.0100(3)      0.0008(4)
 O3     U23  2     0.0022(3)     -0.0006(3)
 O4     U11  1     0.0016(4)      0.0071(4)
 O4     U22  1    -0.0006(4)      0.0023(3)
 O4     U33  1    -0.0016(3)     -0.0023(4)
 O4     U12  1    -0.0001(3)     -0.0054(3)
 O4     U13  1    -0.0007(3)      0.0000(3)
 O4     U23  1    -0.0002(3)     -0.0018(3)
 O4     U11  2     0.0061(4)     -0.0005(4)
 O4     U22  2    -0.0006(3)     -0.0015(3)
 O4     U33  2     0.0048(4)     -0.0002(4)
 O4     U12  2    -0.0008(3)     -0.0012(2)
 O4     U13  2     0.0052(3)     -0.0007(4)
 O4     U23  2    -0.0002(3)     -0.0014(2)
 O5     U11  1    -0.0008(3)      0.0010(2)
 O5     U22  1     0.0003(5)      0.0023(4)
 O5     U33  1    -0.0025(3)      0.0008(3)
 O5     U12  1     0.0002(2)     -0.0004(2)
 O5     U13  1    -0.0003(2)     -0.0010(2)
 O5     U23  1     0.0000(3)     -0.0001(3)
 O5     U11  2     0.0002(3)     -0.0004(4)
 O5     U22  2     0.0039(3)      0.0040(3)
 O5     U33  2     0.0035(3)      0.0004(4)
 O5     U12  2     0.0007(2)      0.0008(2)
 O5     U13  2     0.0006(3)      0.0008(3)
 O5     U23  2     0.0029(3)      0.0023(3)
 O6     U11  1    -0.0009(3)      0.0064(3)
 O6     U22  1     0.0010(4)     -0.0015(3)
 O6     U33  1    -0.0003(3)      0.0001(3)
 O6     U12  1     0.0014(2)      0.0011(2)
 O6     U13  1     0.0007(2)      0.0019(2)
 O6     U23  1     0.0016(3)      0.0010(2)
 O6     U11  2     0.0014(3)     -0.0034(4)
 O6     U22  2    -0.0001(3)     -0.0011(3)
 O6     U33  2     0.0012(3)     -0.0010(3)
 O6     U12  2    -0.0011(2)      0.0022(2)
 O6     U13  2    -0.0004(3)      0.0002(3)
 O6     U23  2    -0.0002(2)     -0.0012(2)
 C1     U11  1     0.0002(4)      0.0030(3)
 C1     U22  1    -0.0003(5)     -0.0018(4)
 C1     U33  1    -0.0012(4)      0.0001(3)
 C1     U12  1     0.0018(3)     -0.0010(3)
 C1     U13  1    -0.0007(3)      0.0000(3)
 C1     U23  1     0.0007(3)      0.0001(3)
 C1     U11  2     0.0001(5)     -0.0012(4)
 C1     U22  2     0.0004(4)     -0.0031(4)
 C1     U33  2     0.0002(4)     -0.0002(4)
 C1     U12  2     0.0001(3)      0.0016(3)
 C1     U13  2    -0.0001(3)     -0.0003(3)
 C1     U23  2    -0.0001(3)     -0.0001(3)
 C2     U11  1     0.0011(4)      0.0044(4)
 C2     U22  1     0.0003(5)     -0.0028(4)
 C2     U33  1    -0.0019(4)      0.0014(4)
 C2     U12  1     0.0005(3)      0.0012(3)
 C2     U13  1     0.0001(3)      0.0006(3)
 C2     U23  1     0.0002(3)     -0.0007(3)
 C2     U11  2     0.0015(5)      0.0001(4)
 C2     U22  2    -0.0003(4)     -0.0044(4)
 C2     U33  2     0.0000(4)      0.0006(4)
 C2     U12  2     0.0009(3)      0.0013(3)
 C2     U13  2     0.0005(4)      0.0007(3)
 C2     U23  2     0.0002(3)     -0.0004(3)
 C3     U11  1     0.0012(4)      0.0065(4)
 C3     U22  1    -0.0007(5)     -0.0013(4)
 C3     U33  1    -0.0012(4)     -0.0007(4)
 C3     U12  1     0.0021(3)     -0.0018(4)
 C3     U13  1    -0.0015(3)      0.0005(3)
 C3     U23  1     0.0015(3)     -0.0014(3)
 C3     U11  2     0.0060(5)      0.0005(5)
 C3     U22  2    -0.0008(4)     -0.0029(4)
 C3     U33  2     0.0018(4)      0.0011(4)
 C3     U12  2    -0.0009(3)      0.0000(3)
 C3     U13  2     0.0035(4)      0.0004(4)
 C3     U23  2    -0.0005(3)     -0.0008(3)
 C4     U11  1     0.0009(4)      0.0064(4)
 C4     U22  1    -0.0007(5)     -0.0036(4)
 C4     U33  1    -0.0003(4)      0.0023(4)
 C4     U12  1     0.0000(3)     -0.0010(4)
 C4     U13  1     0.0011(3)      0.0004(3)
 C4     U23  1     0.0000(3)     -0.0006(3)
 C4     U11  2     0.0029(5)      0.0012(5)
 C4     U22  2    -0.0001(3)     -0.0021(3)
 C4     U33  2     0.0021(4)     -0.0002(4)
 C4     U12  2    -0.0001(3)     -0.0010(3)
 C4     U13  2     0.0019(4)      0.0002(4)
 C4     U23  2     0.0000(3)     -0.0014(3)
 C5     U11  1    -0.0006(4)      0.0017(4)
 C5     U22  1     0.0006(5)      0.0005(4)
 C5     U33  1    -0.0025(4)     -0.0016(4)
 C5     U12  1     0.0003(3)     -0.0008(3)
 C5     U13  1    -0.0021(3)      0.0000(3)
 C5     U23  1     0.0004(3)     -0.0011(3)
 C5     U11  2     0.0017(5)     -0.0004(5)
 C5     U22  2     0.0011(4)      0.0002(4)
 C5     U33  2     0.0019(4)     -0.0012(4)
 C5     U12  2    -0.0012(3)     -0.0012(3)
 C5     U13  2     0.0007(4)     -0.0006(4)
 C5     U23  2     0.0008(3)     -0.0010(3)
 C6     U11  1    -0.0003(4)      0.0036(4)
 C6     U22  1    -0.0002(5)     -0.0028(4)
 C6     U33  1     0.0003(4)      0.0003(4)
 C6     U12  1    -0.0001(3)     -0.0004(3)
 C6     U13  1     0.0021(3)      0.0005(3)
 C6     U23  1     0.0000(3)     -0.0001(3)
 C6     U11  2    -0.0003(5)     -0.0001(5)
 C6     U22  2     0.0016(4)     -0.0022(4)
 C6     U33  2     0.0011(4)     -0.0001(4)
 C6     U12  2     0.0000(3)      0.0009(3)
 C6     U13  2     0.0014(3)      0.0008(4)
 C6     U23  2    -0.0001(3)     -0.0008(3)
 C7     U11  1     0.0006(3)      0.0011(3)
 C7     U22  1     0.0006(5)     -0.0002(4)
 C7     U33  1    -0.0015(4)      0.0021(4)
 C7     U12  1     0.0000(3)     -0.0004(3)
 C7     U13  1    -0.0009(3)      0.0007(3)
 C7     U23  1     0.0002(3)     -0.0017(3)
 C7     U11  2     0.0000(4)     -0.0002(4)
 C7     U22  2    -0.0023(4)     -0.0013(4)
 C7     U33  2    -0.0007(4)     -0.0005(4)
 C7     U12  2     0.0003(3)      0.0002(3)
 C7     U13  2     0.0003(3)      0.0000(3)
 C7     U23  2    -0.0002(3)     -0.0004(3)
 C8     U11  1     0.0002(4)      0.0014(4)
 C8     U22  1     0.0012(5)      0.0020(4)
 C8     U33  1     0.0003(4)      0.0009(4)
 C8     U12  1     0.0004(3)     -0.0003(3)
 C8     U13  1     0.0003(3)      0.0000(3)
 C8     U23  1     0.0004(3)     -0.0009(3)
 C8     U11  2    -0.0004(5)     -0.0008(4)
 C8     U22  2    -0.0022(4)     -0.0025(4)
 C8     U33  2     0.0003(5)     -0.0010(4)
 C8     U12  2     0.0004(3)      0.0012(3)
 C8     U13  2     0.0003(4)     -0.0002(3)
 C8     U23  2     0.0000(3)     -0.0004(3)
 C9     U11  1     0.0008(3)      0.0009(4)
 C9     U22  1     0.0016(5)      0.0030(5)
 C9     U33  1     0.0006(4)      0.0003(4)
 C9     U12  1    -0.0001(3)     -0.0016(3)
 C9     U13  1     0.0002(3)     -0.0005(3)
 C9     U23  1    -0.0017(3)     -0.0007(3)
 C9     U11  2    -0.0012(5)      0.0002(5)
 C9     U22  2    -0.0015(4)      0.0005(4)
 C9     U33  2    -0.0002(5)     -0.0006(4)
 C9     U12  2     0.0009(3)      0.0005(3)
 C9     U13  2     0.0001(4)      0.0004(3)
 C9     U23  2    -0.0006(3)     -0.0001(3)
 C10    U11  1     0.0009(4)      0.0011(4)
 C10    U22  1     0.0039(5)      0.0038(6)
 C10    U33  1    -0.0012(4)      0.0010(4)
 C10    U12  1     0.0000(3)      0.0017(3)
 C10    U13  1    -0.0007(3)      0.0000(3)
 C10    U23  1    -0.0013(4)     -0.0010(4)
 C10    U11  2    -0.0001(5)      0.0004(5)
 C10    U22  2    -0.0019(5)      0.0014(4)
 C10    U33  2    -0.0010(4)     -0.0007(5)
 C10    U12  2     0.0001(3)      0.0000(3)
 C10    U13  2    -0.0006(4)     -0.0001(4)
 C10    U23  2    -0.0014(3)     -0.0003(3)
 C11    U11  1     0.0023(4)      0.0026(4)
 C11    U22  1     0.0023(4)      0.0027(6)
 C11    U33  1    -0.0007(4)      0.0016(4)
 C11    U12  1     0.0008(3)      0.0004(3)
 C11    U13  1    -0.0008(3)      0.0014(3)
 C11    U23  1    -0.0005(3)     -0.0018(4)
 C11    U11  2     0.0001(5)     -0.0001(5)
 C11    U22  2    -0.0025(4)      0.0016(4)
 C11    U33  2    -0.0007(5)     -0.0008(4)
 C11    U12  2    -0.0001(3)     -0.0004(3)
 C11    U13  2    -0.0004(4)     -0.0006(4)
 C11    U23  2    -0.0012(3)      0.0000(3)
 C12    U11  1     0.0008(3)      0.0021(4)
 C12    U22  1     0.0004(4)      0.0023(5)
 C12    U33  1    -0.0003(4)     -0.0004(4)
 C12    U12  1     0.0004(3)     -0.0010(3)
 C12    U13  1    -0.0003(3)     -0.0001(3)
 C12    U23  1    -0.0010(3)     -0.0004(3)
 C12    U11  2    -0.0002(5)     -0.0010(4)
 C12    U22  2    -0.0018(4)      0.0003(4)
 C12    U33  2    -0.0001(4)      0.0002(4)
 C12    U12  2     0.0003(3)      0.0004(3)
 C12    U13  2     0.0003(3)     -0.0006(3)
 C12    U23  2    -0.0016(3)      0.0000(3)
 C13    U11  1     0.0015(4)     -0.0011(4)
 C13    U22  1     0.0009(4)      0.0015(6)
 C13    U33  1     0.0000(4)      0.0027(4)
 C13    U12  1    -0.0007(3)     -0.0002(3)
 C13    U13  1     0.0003(3)      0.0001(3)
 C13    U23  1    -0.0003(3)     -0.0010(3)
 C13    U11  2     0.0003(4)      0.0003(5)
 C13    U22  2    -0.0009(4)      0.0013(4)
 C13    U33  2    -0.0008(4)     -0.0003(4)
 C13    U12  2     0.0006(3)     -0.0001(3)
 C13    U13  2    -0.0001(3)     -0.0005(3)
 C13    U23  2    -0.0003(3)     -0.0001(3)
 C14    U11  1     0.0007(4)      0.0012(4)
 C14    U22  1     0.0004(4)      0.0005(6)
 C14    U33  1    -0.0004(4)      0.0000(4)
 C14    U12  1    -0.0005(3)     -0.0010(4)
 C14    U13  1     0.0005(3)      0.0005(4)
 C14    U23  1     0.0009(3)     -0.0016(4)
 C14    U11  2    -0.0005(5)     -0.0005(5)
 C14    U22  2    -0.0007(4)      0.0016(5)
 C14    U33  2     0.0005(4)      0.0003(5)
 C14    U12  2     0.0003(3)     -0.0003(3)
 C14    U13  2    -0.0004(4)     -0.0003(4)
 C14    U23  2    -0.0008(3)      0.0008(3)
 C15    U11  1     0.0004(4)     -0.0005(4)
 C15    U22  1     0.0019(4)      0.0018(7)
 C15    U33  1     0.0005(4)      0.0007(4)
 C15    U12  1    -0.0007(3)      0.0004(4)
 C15    U13  1    -0.0005(3)      0.0003(3)
 C15    U23  1    -0.0003(3)     -0.0008(4)
 C15    U11  2    -0.0006(5)      0.0006(5)
 C15    U22  2     0.0009(5)      0.0013(5)
 C15    U33  2     0.0005(4)     -0.0005(4)
 C15    U12  2     0.0000(3)      0.0002(3)
 C15    U13  2     0.0001(4)     -0.0003(4)
 C15    U23  2    -0.0008(3)      0.0005(3)
 C16    U11  1     0.0020(4)      0.0008(4)
 C16    U22  1     0.0006(4)      0.0025(6)
 C16    U33  1    -0.0009(4)      0.0007(5)
 C16    U12  1    -0.0004(3)     -0.0010(4)
 C16    U13  1    -0.0006(3)      0.0008(4)
 C16    U23  1     0.0000(4)     -0.0019(4)
 C16    U11  2     0.0006(5)     -0.0007(5)
 C16    U22  2    -0.0005(5)      0.0012(5)
 C16    U33  2    -0.0005(5)     -0.0006(4)
 C16    U12  2    -0.0001(3)      0.0001(4)
 C16    U13  2     0.0004(4)     -0.0003(4)
 C16    U23  2    -0.0015(3)      0.0002(3)

loop_
_jana_atom_site_U_Legendre_atom_site_label
_jana_atom_site_U_Legendre_tens_elem
_jana_atom_site_U_Legendre_param_order
_jana_atom_site_U_Legendre_param_coeff
 ? ? ? ?

loop_
_jana_atom_site_U_XHarm_atom_site_label
_jana_atom_site_U_XHarm_tens_elem
_jana_atom_site_U_XHarm_param_order
_jana_atom_site_U_XHarm_param_coeff
 ? ? ? ?

loop_
_jana_atom_site_U_crenel_ortho_atom_site_label
_jana_atom_site_U_crenel_ortho_tens_elem
_jana_atom_site_U_crenel_ortho_id
_jana_atom_site_U_crenel_ortho_param_order
_jana_atom_site_U_crenel_ortho_param_coeff
 ? ? ? ? ?

loop_
_jana_atom_site_ADP_C_Fourier_atom_site_label
_jana_atom_site_ADP_C_Fourier_tens_elem
_jana_atom_site_ADP_C_Fourier_wave_vector_seq_id
_jana_atom_site_ADP_C_Fourier_param_cos
_jana_atom_site_ADP_C_Fourier_param_sin
 ? ? ? ? ?

loop_
_jana_atom_site_ADP_D_Fourier_atom_site_label
_jana_atom_site_ADP_D_Fourier_tens_elem
_jana_atom_site_ADP_D_Fourier_wave_vector_seq_id
_jana_atom_site_ADP_D_Fourier_param_cos
_jana_atom_site_ADP_D_Fourier_param_sin
 ? ? ? ? ?

loop_
_jana_atom_site_ADP_E_Fourier_atom_site_label
_jana_atom_site_ADP_E_Fourier_tens_elem
_jana_atom_site_ADP_E_Fourier_wave_vector_seq_id
_jana_atom_site_ADP_E_Fourier_param_cos
_jana_atom_site_ADP_E_Fourier_param_sin
 ? ? ? ? ?

loop_
_jana_atom_site_ADP_F_Fourier_atom_site_label
_jana_atom_site_ADP_F_Fourier_tens_elem
_jana_atom_site_ADP_F_Fourier_wave_vector_seq_id
_jana_atom_site_ADP_F_Fourier_param_cos
_jana_atom_site_ADP_F_Fourier_param_sin
 ? ? ? ? ?


#=======================================================================

# 10. MOLECULAR GEOMETRY


loop_
 _geom_bond_atom_site_label_1
 _geom_bond_atom_site_label_2
 _geom_bond_site_ssg_symmetry_1
 _geom_bond_site_ssg_symmetry_2
 _geom_bond_distance_av
 _geom_bond_distance_min
 _geom_bond_distance_max
 _geom_bond_publ_flag
  O1 C1 . . 1.432(3) 1.426(3) 1.439(3) ?
  O1 C7 . . 1.430(4) 1.420(4) 1.438(4) ?
  O2 C2 . . 1.437(4) 1.433(4) 1.443(4) ?
  O2 C7 . . 1.453(3) 1.446(4) 1.457(4) ?
  O3 C3 . . 1.419(4) 1.414(4) 1.425(4) ?
  O3 Ho35 . . 0.884(5) 0.881(6) 0.888(6) ?
  O3 Ho36 . . 0.844(4) 0.813(4) 0.868(4) ?
  O4 C4 . . 1.431(4) 1.426(5) 1.436(5) ?
  O4 Ho44 . . 0.852(5) 0.845(6) 0.858(6) ?
  O4 Ho46 . . 0.868(4) 0.856(4) 0.879(4) ?
  O5 C5 . . 1.426(4) 1.415(5) 1.438(5) ?
  O5 Ho53 . . 0.861(3) 0.858(3) 0.865(3) ?
  O5 Ho55 . . 0.856(3) 0.843(3) 0.870(3) ?
  O6 C6 . . 1.431(4) 1.426(4) 1.438(4) ?
  O6 Ho62 . . 0.868(3) 0.863(4) 0.873(4) ?
  C1 C2 . . 1.526(4) 1.518(5) 1.532(5) ?
  C1 C6 . . 1.520(5) 1.516(5) 1.526(5) ?
  C1 H1c1 . . 1(3) 1(3) 1(3) ?
  C2 C3 . . 1.531(5) 1.526(5) 1.539(5) ?
  C2 H1c2 . . 1(4) 1(4) 1(4) ?
  C3 C4 . . 1.518(5) 1.509(6) 1.528(6) ?
  C3 H1c3 . . 1(5) 1(5) 1(5) ?
  C4 C5 . . 1.535(4) 1.532(4) 1.539(4) ?
  C4 H1c4 . . 1(5) 1(5) 1(5) ?
  C5 C6 . . 1.522(4) 1.520(5) 1.523(5) ?
  C5 H1c5 . . 1(5) 1(5) 1(5) ?
  C6 H1c6 . . 1(5) 1(5) 1(5) ?
  C7 C8 . . 1.555(4) 1.551(5) 1.560(5) ?
  C7 C12 . . 1.550(4) 1.547(4) 1.555(4) ?
  C8 C9 . . 1.542(4) 1.537(4) 1.546(4) ?
  C8 H1c8 . . 1(2) 1(2) 1(2) ?
  C8 H2c8 . . 1(4) 1(4) 1(4) ?
  C9 C10 . . 1.545(5) 1.541(5) 1.550(5) ?
  C9 C13 . . 1.552(4) 1.547(4) 1.555(4) ?
  C9 H1c9 . . 1(4) 1(4) 1(4) ?
  C10 C11 . . 1.555(5) 1.549(5) 1.559(5) ?
  C10 H1c10 . . 1(4) 1(4) 1(4) ?
  C10 H2c10 . . 1(6) 1(6) 1(6) ?
  C11 C12 . . 1.554(4) 1.550(4) 1.559(4) ?
  C11 H1c11 . . 1(5) 1(5) 1(5) ?
  C11 H2c11 . . 1(4) 1(4) 1(4) ?
  C12 C13 . . 1.569(4) 1.564(4) 1.573(4) ?
  C12 C16 . . 1.510(4) 1.507(5) 1.513(5) ?
  C13 C14 . . 1.534(4) 1.529(5) 1.540(5) ?
  C13 C15 . . 1.531(4) 1.526(4) 1.536(4) ?
  C14 H1c14 . . 1(5) 1(5) 1(5) ?
  C14 H2c14 . . 1(5) 1(5) 1(5) ?
  C14 H3c14 . . 1(4) 1(4) 1(4) ?
  C15 H1c15 . . 1(3) 1(3) 1(3) ?
  C15 H2c15 . . 1(3) 1(3) 1(3) ?
  C15 H3c15 . . 1(4) 1(4) 1(4) ?
  C16 H1c16 . . 1(5) 1(5) 1(5) ?
  C16 H2c16 . . 1(4) 1(4) 1(4) ?
  C16 H3c16 . . 1(4) 1(4) 1(4) ?

loop_
 _geom_angle_atom_site_label_1
 _geom_angle_atom_site_label_2
 _geom_angle_atom_site_label_3
 _geom_angle_site_ssg_symmetry_1
 _geom_angle_site_ssg_symmetry_2
 _geom_angle_site_ssg_symmetry_3
 _geom_angle_av
 _geom_angle_min
 _geom_angle_max
 _geom_angle_publ_flag
  C1 O1 C7 . . . 104.36(18) 104.12(18) 104.52(18) ?
  C2 O2 C7 . . . 108.4(2) 108.1(2) 108.7(2) ?
  C3 O3 Ho35 . . . 117.8(4) 117.0(4) 118.9(4) ?
  C3 O3 Ho36 . . . 87.5(3) 84.2(3) 88.5(3) ?
  C4 O4 Ho44 . . . 116.7(3) 115.1(3) 119.4(3) ?
  C4 O4 Ho46 . . . 108.3(4) 107.2(4) 110.7(4) ?
  C5 O5 Ho53 . . . 112.8(3) 110.8(3) 116.4(3) ?
  C5 O5 Ho55 . . . 107.5(3) 106.0(3) 110.7(3) ?
  C6 O6 Ho62 . . . 108.0(3) 104.7(3) 111.3(3) ?
  O1 C1 C2 . . . 100.5(2) 100.3(2) 100.7(2) ?
  O1 C1 C6 . . . 112.3(2) 111.8(2) 113.0(2) ?
  O1 C1 H1c1 . . . 115.3 115 115.52 ?
  C2 C1 C6 . . . 114.4(3) 113.9(3) 114.8(3) ?
  C2 C1 H1c1 . . . 113.2 112.95 113.53 ?
  C6 C1 H1c1 . . . 101.64 101.03 102.14 ?
  O2 C2 C1 . . . 101.8(2) 101.5(2) 102.1(2) ?
  O2 C2 C3 . . . 109.4(2) 108.5(3) 110.2(3) ?
  O2 C2 H1c2 . . . 115.5 114.76 116.32 ?
  C1 C2 C3 . . . 112.6(2) 111.4(2) 113.8(2) ?
  C1 C2 H1c2 . . . 112.46 111.53 113.52 ?
  C3 C2 H1c2 . . . 105.26 104.64 105.82 ?
  O3 C3 C2 . . . 109.5(3) 107.2(3) 111.8(2) ?
  O3 C3 C4 . . . 110.1(3) 107.5(3) 112.7(3) ?
  O3 C3 H1c3 . . . 110.07 109.52 110.47 ?
  C2 C3 C4 . . . 112.4(3) 112.1(3) 112.8(2) ?
  C2 C3 H1c3 . . . 107.66 105.29 110.23 ?
  C4 C3 H1c3 . . . 107.06 104.35 109.76 ?
  O4 C4 C3 . . . 109.9(3) 108.5(3) 111.4(3) ?
  O4 C4 C5 . . . 109.9(3) 109.7(2) 110.5(2) ?
  O4 C4 H1c4 . . . 108.75 107.93 109.58 ?
  C3 C4 C5 . . . 109.1(3) 108.3(3) 109.9(3) ?
  C3 C4 H1c4 . . . 109.58 108.03 111.19 ?
  C5 C4 H1c4 . . . 109.6 108.96 110.28 ?
  O5 C5 C4 . . . 110.9(3) 109.9(3) 111.9(3) ?
  O5 C5 C6 . . . 107.9(3) 106.7(3) 109.0(3) ?
  O5 C5 H1c5 . . . 109.35 107.85 110.7 ?
  C4 C5 C6 . . . 109.0(2) 108.1(2) 109.6(2) ?
  C4 C5 H1c5 . . . 108.32 107.78 109.21 ?
  C6 C5 H1c5 . . . 111.32 110.56 112.03 ?
  O6 C6 C1 . . . 108.9(3) 107.3(3) 110.7(3) ?
  O6 C6 C5 . . . 111.8(2) 111.1(2) 112.3(2) ?
  O6 C6 H1c6 . . . 109.88 108.5 110.88 ?
  C1 C6 C5 . . . 113.8(3) 112.9(3) 114.7(3) ?
  C1 C6 H1c6 . . . 107.66 106.64 108.62 ?
  C5 C6 H1c6 . . . 104.58 103.17 106.13 ?
  O1 C7 O2 . . . 104.7(2) 104.4(2) 104.8(2) ?
  O1 C7 C8 . . . 113.0(3) 112.5(3) 113.4(2) ?
  O1 C7 C12 . . . 111.4(2) 111.2(2) 111.6(2) ?
  O2 C7 C8 . . . 111.2(2) 110.8(2) 111.7(2) ?
  O2 C7 C12 . . . 112.8(2) 112.3(2) 113.2(2) ?
  C8 C7 C12 . . . 104.1(2) 103.9(2) 104.5(2) ?
  C7 C8 C9 . . . 103.0(2) 102.8(2) 103.2(2) ?
  C7 C8 H1c8 . . . 109.47 109.47 109.47 ?
  C7 C8 H2c8 . . . 109.47 109.47 109.47 ?
  C9 C8 H1c8 . . . 109.47 109.47 109.47 ?
  C9 C8 H2c8 . . . 109.47 109.47 109.47 ?
  H1c8 C8 H2c8 . . . 115.27 115.06 115.44 ?
  C8 C9 C10 . . . 106.6(2) 106.2(2) 106.9(2) ?
  C8 C9 C13 . . . 102.9(2) 102.6(2) 103.0(2) ?
  C8 C9 H1c9 . . . 113.27 113.02 113.46 ?
  C10 C9 C13 . . . 102.6(2) 102.5(2) 102.8(2) ?
  C10 C9 H1c9 . . . 113.48 113.27 113.85 ?
  C13 C9 H1c9 . . . 116.71 116.53 116.89 ?
  C9 C10 C11 . . . 102.5(2) 102.3(2) 102.8(2) ?
  C9 C10 H1c10 . . . 109.47 109.47 109.47 ?
  C9 C10 H2c10 . . . 109.47 109.47 109.47 ?
  C11 C10 H1c10 . . . 109.47 109.47 109.47 ?
  C11 C10 H2c10 . . . 109.47 109.47 109.47 ?
  H1c10 C10 H2c10 . . . 115.63 115.4 115.78 ?
  C10 C11 C12 . . . 104.5(3) 104.3(3) 104.9(3) ?
  C10 C11 H1c11 . . . 109.47 109.47 109.47 ?
  C10 C11 H2c11 . . . 109.47 109.47 109.47 ?
  C12 C11 H1c11 . . . 109.47 109.47 109.47 ?
  C12 C11 H2c11 . . . 109.47 109.47 109.47 ?
  H1c11 C11 H2c11 . . . 114.03 113.69 114.2 ?
  C7 C12 C11 . . . 105.0(2) 104.8(2) 105.2(2) ?
  C7 C12 C13 . . . 101.7(2) 101.4(2) 102.0(2) ?
  C7 C12 C16 . . . 115.3(3) 115.0(3) 115.6(3) ?
  C11 C12 C13 . . . 101.1(2) 100.9(2) 101.2(2) ?
  C11 C12 C16 . . . 114.2(3) 113.8(3) 114.7(3) ?
  C13 C12 C16 . . . 117.5(2) 117.2(2) 118.0(2) ?
  C9 C13 C12 . . . 93.8(2) 93.7(2) 94.0(2) ?
  C9 C13 C14 . . . 113.8(3) 113.5(3) 114.0(3) ?
  C9 C13 C15 . . . 113.9(3) 113.5(3) 114.3(3) ?
  C12 C13 C14 . . . 115.5(3) 115.2(3) 115.8(3) ?
  C12 C13 C15 . . . 112.9(3) 112.8(2) 113.1(2) ?
  C14 C13 C15 . . . 106.9(2) 106.7(2) 107.1(2) ?
  C13 C14 H1c14 . . . 109.47 109.47 109.48 ?
  C13 C14 H2c14 . . . 109.47 109.46 109.48 ?
  C13 C14 H3c14 . . . 109.47 109.47 109.47 ?
  H1c14 C14 H2c14 . . . 109.47 109.47 109.47 ?
  H1c14 C14 H3c14 . . . 109.47 109.47 109.48 ?
  H2c14 C14 H3c14 . . . 109.47 109.47 109.48 ?
  C13 C15 H1c15 . . . 109.47 109.46 109.48 ?
  C13 C15 H2c15 . . . 109.47 109.46 109.49 ?
  C13 C15 H3c15 . . . 109.47 109.47 109.48 ?
  H1c15 C15 H2c15 . . . 109.47 109.46 109.48 ?
  H1c15 C15 H3c15 . . . 109.47 109.47 109.48 ?
  H2c15 C15 H3c15 . . . 109.47 109.46 109.48 ?
  C12 C16 H1c16 . . . 109.47 109.46 109.48 ?
  C12 C16 H2c16 . . . 109.47 109.47 109.48 ?
  C12 C16 H3c16 . . . 109.47 109.46 109.48 ?
  H1c16 C16 H2c16 . . . 109.47 109.47 109.48 ?
  H1c16 C16 H3c16 . . . 109.47 109.47 109.48 ?
  H2c16 C16 H3c16 . . . 109.47 109.47 109.48 ?

loop_
 _geom_torsion_atom_site_label_1
 _geom_torsion_atom_site_label_2
 _geom_torsion_atom_site_label_3
 _geom_torsion_atom_site_label_4
 _geom_torsion_site_ssg_symmetry_1
 _geom_torsion_site_ssg_symmetry_2
 _geom_torsion_site_ssg_symmetry_3
 _geom_torsion_site_ssg_symmetry_4
 _geom_torsion_av
 _geom_torsion_min
 _geom_torsion_max
 ? ? ? ? ? ? ? ? ? ? ?

loop_
 _geom_hbond_atom_site_label_D
 _geom_hbond_atom_site_label_H
 _geom_hbond_atom_site_label_A
 _geom_hbond_site_symmetry_D
 _geom_hbond_site_symmetry_H
 _geom_hbond_site_symmetry_A
 _geom_hbond_distance_DH
 _geom_hbond_distance_HA
 _geom_hbond_distance_DA
 _geom_hbond_angle_DHA
 _geom_hbond_publ_flag
 ? ? ? ? ? ? ? ? ? ? ?


#=======================================================================

# 11. STRUCTURE-FACTOR LIST

loop_
 _refln_index_h
 _refln_index_k
 _refln_index_l
 _refln_index_m_1
 _refln_F_squared_calc
 _refln_F_squared_meas
 _refln_F_squared_sigma
 _refln_observed_status
   0   0   2  -3     0.26     0.07     0.03 <
   0   0   2  -2     0.03     0.01     0.02 <
   0   0   2  -1     0.39     0.08     0.03 <
   0   0   1   1     0.38     0.05     0.05 <
   0   0   2   0  3101.23  2812.63    65.12 o
   0   0   3  -3     0.03     0.00     0.04 <
   0   0   0   3     0.03     0.02     0.02 <
   0   0   3  -2     0.00     0.01     0.04 <
   0   0   3  -1     0.39     0.22     0.05 o
   0   0   2   1     0.38     0.15     0.08 <
   0   0   3   0    51.01    61.96     2.48 o
   0   0   4  -3     0.07     0.03     0.05 <
   0   0   4  -2     0.15     0.10     0.06 <
   0   0   2   2     0.15     0.05     0.05 <
   0   0   4  -1    69.25    60.07     1.35 o
   0   0   3   1    69.28    55.52     1.71 o
   0   0   5  -3     0.57     0.36     0.07 o
   0   0   5  -2     0.37     0.25     0.08 o
   0   0   3   2     0.37     0.22     0.12 <
   0   0   5  -1   216.17   176.32     4.33 o
   0   0   4   1   216.18   184.18     4.96 o
   0   0   5   0 11171.00 11227.50   134.73 o
   0   0   6  -3     0.97     0.82     0.14 o
   0   0   6  -2     0.17     0.32     0.09 o
   0   0   4   2     0.17     0.17     0.13 <
   0   0   6  -1   124.67   118.82     2.09 o
   0   0   5   1   124.68   106.47     2.76 o
   0   0   6   0   685.40   591.86    13.41 o
   0   0   7  -3     1.95     2.01     0.14 o
   0   0   7  -2     0.14     0.53     0.09 o
   0   0   5   2     0.14     0.44     0.15 <
   0   0   7  -1    85.62    88.56     1.07 o
   0   0   6   1    85.60    81.82     1.44 o
   0   0   7   0  3242.14  3144.95    46.90 o
   0   0   8  -3     1.91     2.43     0.16 o
   0   0   8  -2     0.29     0.48     0.10 o
   0   0   6   2     0.29     0.39     0.13 <
   0   0   8  -1    79.73    83.51     0.46 o
   0   0   7   1    79.79    77.43     1.09 o
   0   0   8   0   124.53   153.50     5.75 o
   0   0   9  -3     0.55     0.93     0.11 o
   0   0   6   3     0.55     0.78     0.14 o
   0   0   9  -2     0.06     0.45     0.10 o
   0   0   7   2     0.06     0.25     0.14 <
   0   0   9  -1     0.81     0.59     0.12 o
   0   0   8   1     0.81     0.45     0.15 <
   0   0   9   0     6.75     6.16     0.29 o
   0   0  10  -3     0.10     0.22     0.10 <
   0   0   7   3     0.10     0.29     0.13 <
   0   0  10  -2     0.05     0.10     0.10 <
   0   0   8   2     0.05     0.14     0.13 <
   0   0  10  -1     3.14     3.18     0.22 o
   0   0   9   1     3.06     2.62     0.21 o
   0   0  10   0   596.49   564.87    11.93 o
   0   0  11  -3     0.43     0.60     0.12 o
   0   0   8   3     0.43     0.40     0.14 <
   0   0  11  -2     0.02     0.19     0.14 <
   0   0   9   2     0.02     0.06     0.14 <
   0   0  11  -1     2.86     3.46     0.23 o
   0   0  10   1     2.86     3.07     0.23 o
   0   0  11   0     0.06     0.83     0.16 o
   0   0  12  -3     0.36     0.89     0.16 o
   0   0   9   3     0.36     0.74     0.17 o
   0   0  12  -2     0.16     0.16     0.14 <
   0   0  10   2     0.16     0.17     0.15 <
   0   0  12  -1    43.02    52.10     1.06 o
   0   0  11   1    43.03    45.73     0.97 o
   0   0  12   0  1616.32  1768.36    20.70 o
   0   0  13  -3     0.82     1.14     0.20 o
   0   0  10   3     0.82     0.97     0.20 o
   0   0  13  -2     0.72     0.95     0.18 o
   0   0  11   2     0.73     0.82     0.19 o
   0   0  13  -1   113.42   116.38     1.30 o
   0   0  12   1   113.49   117.21     2.19 o
   0   0  13   0   311.05   278.93     5.75 o
   0   0  14  -3     0.46     0.44     0.14 o
   0   0  11   3     0.46     0.39     0.11 o
   0   0  14  -2     0.25     0.43     0.14 o
   0   0  12   2     0.25     0.36     0.17 <
   0   0  14  -1     9.15     8.94     0.42 o
   0   0  14   0   203.31   175.73     4.72 o
   0   0  13   2     0.13     0.26     0.23 <
   0   0  15  -1    21.08    21.23     0.65 o
   0   0  14   1    21.10    19.22     0.67 o
   0   0  15   0  1181.32  1150.41    22.32 o
   0   0  13   3     0.66     0.27     0.23 <
   0   0  14   2     0.54     0.44     0.26 <
   0   0  16  -1    23.05    24.92     0.66 o
   0   0  15   1    23.09    24.07     0.68 o
   0   0  17  -3     0.16     0.11     0.20 <
   0   0  14   3     0.16     0.11     0.23 <
   0   0  17  -2     0.09     0.17     0.21 <
   0   0  15   2     0.09     0.27     0.17 <
   0   0  17  -1     0.86     1.21     0.17 o
   0   0  16   1     0.87     1.10     0.17 o
   0   0  17   0   157.35   135.90     3.71 o
   0   0  18  -3     0.02     0.02     0.19 <
   0   0  15   3     0.02     0.09     0.15 <
   0   0  18  -2     0.05     0.02     0.18 <
   0   0  16   2     0.05     0.09     0.15 <
   0   0  18  -1     3.46     3.97     0.31 o
   0   0  17   1     3.52     2.87     0.29 o
   0   0  18   0    91.37    83.12     2.12 o
   0   0  19  -3     0.07     0.18     0.19 <
   0   0  16   3     0.07    -0.02     0.15 <
   0   0  19  -2     0.03     0.00     0.14 <
   0   0  17   2     0.03     0.06     0.14 <
   0   0  19  -1     4.78     4.66     0.21 o
   0   0  18   1     4.84     3.94     0.22 o
   0   0  19   0   251.67   224.83     4.70 o
   0   0  20  -3     0.39     0.20     0.18 <
   0   0  17   3     0.39     0.15     0.14 <
   0   0  20  -2     0.43     0.35     0.14 <
   0   0  18   2     0.43     0.23     0.14 <
   0   0  20  -1    50.18    51.52     1.08 o
   0   0  19   1    50.28    46.30     0.97 o
   0   0  20   0   287.78   256.89     6.32 o
   0   0  21  -3     0.48     0.37     0.17 <
   0   0  18   3     0.48     0.25     0.13 <
   0   0  21  -2     0.96     1.08     0.14 o
   0   0  19   2     0.95     0.73     0.13 o
   0   0  21  -1    39.01    31.79     1.04 o
   0   0  20   1    39.10    23.20     1.15 o
   0   0  22  -3     0.53     0.46     0.11 o
   0   0  19   3     0.53     0.17     0.11 <
   0  -2   1  -2     0.23     0.32     0.08 o
   0   2  -1   3     0.02     0.01     0.10 <
   0  -2   2  -3     0.02     0.02     0.05 <
   0  -2   0   0  1888.60  1726.91    32.82 o
   0  -2   1  -1     2.87     3.13     0.09 o
   0   2   0   2     0.16     0.11     0.10 <
   0  -2   2  -2     0.16     0.22     0.06 o
   0   2   0   3     0.15     0.04     0.06 <
   0  -2   3  -3     0.14     0.06     0.07 <
   0  -2  -1   2     0.04     0.01     0.09 <
   0  -2   0   1     0.76     0.45     0.09 o
   0  -2   1   0  1499.92  1352.09    26.96 o
   0   2   1   1     8.61     8.75     0.16 o
   0  -2   2  -1     8.49     9.16     0.31 o
   0   2   1   2     0.04     0.07     0.09 <
   0  -2   3  -2     0.04     0.08     0.06 <
   0   2   1   3     0.43     0.29     0.11 <
   0  -2   4  -3     0.43     0.31     0.11 <
   0  -2  -1   3     0.06     0.04     0.06 <
   0  -2   0   2     0.15     0.03     0.06 <
   0  -2   1   1    32.26    23.14     0.75 o
   0   2   2   0   103.67    94.39     2.24 o
   0  -2   2   0   106.31    99.73     1.77 o
   0   2   2   1    53.99    41.36     1.39 o
   0  -2   3  -1    54.02    43.51     1.18 o
   0   2   2   2     1.62     0.93     0.12 o
   0   2   2   3     0.63     0.42     0.10 o
   0  -2   5  -3     0.62     0.36     0.10 o
   0   2   3  -3     0.18     0.04     0.08 <
   0  -2   0   3     0.18     0.04     0.06 <
   0   2   3  -2     0.19     0.20     0.08 <
   0  -2   1   2     0.19     0.12     0.06 <
   0   2   3  -1    12.98     8.85     0.46 o
   0  -2   2   1    13.07     7.61     0.40 o
   0   2   3   0  2764.58  2500.05    58.31 o
   0  -2   3   0  2746.60  2511.96    47.71 o
   0   2   3   1    68.70    60.53     1.57 o
   0  -2   4  -1    68.57    72.86     0.76 o
   0   2   3   2     0.70     0.44     0.09 o
   0  -2   5  -2     0.70     0.75     0.13 o
   0   2   3   3     2.15     1.53     0.13 o
   0  -2   6  -3     2.15     2.21     0.16 o
   0   2   4  -3     0.19     0.05     0.06 <
   0  -2   1   3     0.19     0.06     0.06 <
   0   2   4  -2     0.39     0.26     0.06 o
   0  -2   2   2     0.39     0.22     0.06 o
   0   2   4  -1   114.04    96.04     2.09 o
   0  -2   3   1   113.25    89.11     2.41 o
   0   2   4   0  1016.51   803.89    22.29 o
   0  -2   4   0  1023.65   802.27    24.82 o
   0   2   4   1    77.01    67.05     1.53 o
   0  -2   5  -1    76.96    74.52     1.18 o
   0  -2   6  -2     1.52     1.97     0.12 o
   0   2   4   3     2.54     2.09     0.18 o
   0  -2   7  -3     2.54     2.57     0.14 o
   0   2   5  -3     0.38     0.21     0.06 o
   0  -2   2   3     0.37     0.21     0.08 <
   0   2   5  -2     1.03     0.72     0.09 o
   0  -2   3   2     1.03     0.74     0.09 o
   0   2   5  -1    29.26    33.43     0.93 o
   0  -2   4   1    29.59    33.35     0.09 o
   0   2   5   0   630.91   572.08    13.35 o
   0  -2   5   0   619.43   523.78    12.55 o
   0   2   5   1   410.85   404.38     2.61 o
   0  -2   6  -1   411.75   416.94     4.79 o
   0   2   5   2     0.17     0.37     0.09 o
   0  -2   7  -2     0.17     0.50     0.10 o
   0   2   5   3     0.04     0.03     0.09 <
   0  -2   8  -3     0.04     0.02     0.09 <
   0   2   6  -3     0.20     0.08     0.10 <
   0  -2   3   3     0.20     0.08     0.08 <
   0   2   6  -2     0.20     0.12     0.07 <
   0  -2   4   2     0.20     0.07     0.08 <
   0   2   6  -1    20.38    22.55     0.18 o
   0  -2   5   1    20.12    19.67     0.38 o
   0   2   6   0 13230.20 13662.90   128.00 o
   0  -2   6   0 13242.80 13633.80   132.21 o
   0   2   6   1    12.14     6.10     0.41 o
   0  -2   7  -1    12.30     6.84     0.38 o
   0  -2   8  -2     1.40     2.03     0.13 o
   0   2   6   3     0.23     0.19     0.13 <
   0  -2   9  -3     0.23     0.33     0.11 o
   0   2   7  -3     0.12     0.16     0.07 <
   0  -2   4   3     0.12     0.14     0.08 <
   0   2   7  -2     0.96     0.99     0.11 o
   0  -2   5   2     0.95     0.97     0.11 o
   0   2   7  -1   427.69   427.22     7.70 o
   0  -2   6   1   428.54   416.92     6.13 o
   0   2   7   0  1043.19   810.73    23.33 o
   0  -2   7   0  1051.33   812.25    23.66 o
   0   2   7   1    75.07    85.31     1.02 o
   0  -2   8  -1    74.98    98.88     3.58 o
   0   2   7   2     0.21     0.15     0.13 <
   0  -2   9  -2     0.20     0.28     0.10 <
   0   2   7   3     0.07     0.10     0.13 <
   0  -2  10  -3     0.07     0.15     0.17 <
   0  -2   5   3     1.21     1.66     0.12 o
   0   2   8  -2     1.49     1.88     0.10 o
   0  -2   6   2     1.49     1.93     0.13 o
   0   2   8  -1   119.61   116.63     2.40 o
   0  -2   7   1   120.28   107.05     2.30 o
   0   2   8   0  2109.33  2140.17    35.93 o
   0  -2   8   0  2104.04  2136.38    23.89 o
   0   2   8   1    16.74    20.14     0.40 o
   0  -2   9  -1    17.05    23.93     0.38 o
   0   2   8   2     0.71     0.53     0.11 o
   0  -2  10  -2     0.71     1.13     0.21 o
   0   2   8   3     0.15     0.16     0.16 <
   0  -2  11  -3     0.15     0.29     0.18 <
   0  -2   6   3     1.50     1.81     0.12 o
   0   2   9  -2     3.24     3.04     0.22 o
   0  -2   7   2     3.26     3.35     0.16 o
   0   2   9  -1    45.89    52.24     0.77 o
   0  -2   8   1    45.27    55.13     0.68 o
   0   2   9   0   167.54   185.13     2.33 o
   0  -2   9   0   169.76   187.79     2.45 o
   0  -2  10  -1    11.03    10.45     0.44 o
   0  -2  11  -2     0.76     0.78     0.21 o
   0  -2  12  -3     0.33     0.36     0.20 <
   0   2  10  -3     0.14     0.18     0.15 <
   0  -2   7   3     0.13     0.14     0.16 <
   0   2  10  -2     0.96     0.97     0.17 o
   0  -2   8   2     0.96     1.07     0.21 o
   0   2  10  -1     6.33     6.99     0.30 o
   0  -2   9   1     6.47     6.18     0.35 o
   0  -2  10   0    29.48    17.77     0.94 o
   0   2  10   1    27.00    26.37     0.79 o
   0  -2  11  -1    26.98    27.84     0.77 o
   0  -2  12  -2     1.38     1.19     0.13 o
   0  -2  13  -3     0.64     0.82     0.11 o
   0   2  11  -3     0.56     0.79     0.17 o
   0  -2   8   3     0.56     0.88     0.22 o
   0   2  11  -2     0.35     0.61     0.12 o
   0  -2   9   2     0.35     0.48     0.18 <
   0   2  11  -1    20.70    17.39     0.53 o
   0  -2  10   1    20.58    22.40     0.65 o
   0   2  11   0   194.26   199.52     3.54 o
   0  -2  11   0   191.97   195.72     3.62 o
   0   2  11   1    32.82    35.20     0.86 o
   0  -2  12  -1    32.51    30.29     0.66 o
   0  -2  13  -2     0.47     0.69     0.11 o
   0  -2  14  -3     0.40     0.67     0.12 o
   0   2  12  -3     0.43     0.53     0.12 o
   0  -2   9   3     0.43     0.39     0.20 <
   0   2  12  -2     0.04     0.15     0.11 <
   0  -2  10   2     0.04     0.19     0.19 <
   0   2  12  -1    13.76    14.03     0.51 o
   0  -2  11   1    13.77    12.01     0.38 o
   0   2  12   0    71.48    82.67     1.17 o
   0  -2  12   0    69.59    74.90     2.96 o
   0  -2  13  -1    36.43    41.13     1.61 o
   0  -2  14  -2     0.13     0.19     0.12 <
   0   2  12   3     0.00     0.05     0.20 <
   0  -2  15  -3     0.00     0.05     0.12 <
   0   2  13  -3     0.40     0.59     0.13 o
   0   2  13  -2     0.19     0.24     0.17 <
   0  -2  11   2     0.19     0.08     0.09 <
   0  -2  12   1     8.65     7.90     0.29 o
   0   2  13   0   374.73   378.12     6.69 o
   0  -2  13   0   376.61   384.40     3.18 o
   0   2  13   1    27.34    23.57     0.80 o
   0  -2  14  -1    27.40    33.68     0.47 o
   0   2  13   2     0.68     0.37     0.22 <
   0  -2  15  -2     0.68     0.82     0.14 o
   0   2  13   3     0.05    -0.13     0.21 <
   0  -2  16  -3     0.05     0.08     0.13 <
   0   2  14  -3     0.08     0.17     0.18 <
   0  -2  11   3     0.08     0.05     0.10 <
   0   2  14  -2     0.17     0.12     0.19 <
   0  -2  12   2     0.17     0.13     0.12 <
   0   2  14  -1    33.62    31.61     0.88 o
   0  -2  13   1    33.80    39.15     1.55 o
   0   2  14   0   393.01   408.32     6.49 o
   0  -2  14   0   392.58   388.22     5.36 o
   0   2  14   1    12.52    10.59     0.48 o
   0  -2  15  -1    12.32    13.29     0.23 o
   0   2  14   2     0.67     0.46     0.21 <
   0  -2  16  -2     0.66     0.70     0.15 o
   0   2  14   3     0.02    -0.04     0.20 <
   0  -2  17  -3     0.02     0.08     0.14 <
   0   2  15  -3     0.31     0.18     0.20 <
   0  -2  12   3     0.31     0.32     0.13 <
   0   2  15  -2     0.22     0.27     0.20 <
   0  -2  13   2     0.22     0.25     0.13 <
   0   2  15  -1    25.91    26.28     0.70 o
   0  -2  14   1    25.75    27.58     0.73 o
   0   2  15   0   213.06   217.62     3.82 o
   0  -2  15   0   211.38   216.71     2.42 o
   0   2  15   1     1.49     0.78     0.16 o
   0  -2  16  -1     1.46     1.21     0.17 o
   0   2  15   2     0.38     0.30     0.19 <
   0  -2  17  -2     0.38     0.63     0.16 o
   0   2  15   3     0.21     0.09     0.19 <
   0  -2  18  -3     0.21     0.22     0.15 <
   0   2  16  -3     0.30     0.15     0.22 <
   0  -2  13   3     0.30     0.28     0.12 <
   0   2  16  -2     0.33     0.41     0.16 <
   0  -2  14   2     0.33     0.51     0.16 o
   0   2  16  -1    28.98    26.65     0.81 o
   0  -2  15   1    28.52    31.97     0.17 o
   0   2  16   0    69.49    57.38     1.78 o
   0  -2  16   0    69.46    62.67     1.37 o
   0   2  16   1     1.17     1.15     0.16 o
   0  -2  17  -1     1.16     1.66     0.18 o
   0   2  16   2     0.24     0.23     0.19 <
   0  -2  18  -2     0.24     0.39     0.16 <
   0   2  16   3     0.26     0.11     0.13 <
   0  -2  19  -3     0.26     0.32     0.15 <
   0   2  17  -3     0.24     0.17     0.16 <
   0  -2  14   3     0.24     0.29     0.12 <
   0   2  17  -2     1.27     0.84     0.17 o
   0  -2  15   2     1.25     1.20     0.18 o
   0   2  17  -1     4.71     3.94     0.30 o
   0  -2  16   1     4.61     4.00     0.24 o
   0   2  17   0    97.34   101.39     1.78 o
   0  -2  17   0    98.31   106.31     0.71 o
   0   2  17   1    19.41    17.05     0.48 o
   0  -2  18  -1    19.71    22.41     0.10 o
   0   2  17   2     0.11    -0.06     0.12 <
   0  -2  19  -2     0.12     0.09     0.12 <
   0   2  17   3     0.07     0.12     0.12 <
   0  -2  20  -3     0.06     0.32     0.11 <
   0   2  18  -3     0.35     0.38     0.16 <
   0  -2  15   3     0.35     0.43     0.12 o
   0   2  18  -2     1.17     0.99     0.13 o
   0  -2  16   2     1.15     0.96     0.16 o
   0   2  18  -1     2.62     2.49     0.18 o
   0  -2  17   1     2.59     2.87     0.19 o
   0  -2  18   0   270.67   281.10     2.70 o
   0   2  18   1     8.39     8.35     0.34 o
   0  -2  19  -1     8.49     8.64     0.21 o
   0   2  18   2     0.50     0.18     0.16 <
   0  -2  20  -2     0.49     0.52     0.11 o
   0   2  18   3     0.03    -0.06     0.14 <
   0  -2  21  -3     0.03     0.08     0.16 <
   0   2  19  -3     0.00    -0.02     0.13 <
   0  -2  16   3     0.00     0.01     0.11 <
   0   2  19  -2     0.64     0.50     0.15 o
   0  -2  17   2     0.64     0.52     0.15 o
   0   2  19  -1    15.66    15.54     0.34 o
   0  -2  18   1    16.05    17.42     0.24 o
   0   2  19   0    26.70    24.95     0.70 o
   0  -2  19   0    27.20    24.36     0.61 o
   0  -2  20  -1     8.58     8.50     0.34 o
   0  -2  21  -2     0.73     0.74     0.16 o
   0   2  20  -3     0.26     0.23     0.20 <
   0  -2  17   3     0.26     0.25     0.14 <
   0   2  20  -2     0.04     0.15     0.12 <
   0  -2  18   2     0.04    -0.01     0.20 <
   0   2  20  -1     8.70     9.70     0.31 o
   0  -2  19   1     8.35     7.84     0.39 o
   0  -2  20   0    49.66    62.74     0.08 o
   0  -2  18   3     0.14     0.00     0.19 <
   0   2  21  -2     0.29     0.39     0.15 <
   0  -2  19   2     0.28     0.21     0.17 <
   0   4  -1   2     2.89     3.28     0.27 o
   0   4  -1   3     0.14     0.19     0.10 <
   0  -4   2  -3     0.14     0.24     0.16 <
   0   4   0   0  2845.93  2759.43    53.81 o
   0  -4   0   0  2830.26  2790.82    51.65 o
   0   4   0   1    47.68    50.17     0.68 o
   0  -4   1  -1    47.15    52.34     0.41 o
   0   4   0   2     0.83     0.65     0.13 o
   0  -4   2  -2     0.84     0.67     0.17 o
   0   4   0   3     0.41     0.37     0.11 o
   0  -4   3  -3     0.41     0.43     0.16 <
   0   4   1  -2     4.93     5.61     0.29 o
   0  -4  -1   2     4.90     4.70     0.18 o
   0   4   1  -1    51.37    57.14     0.74 o
   0  -4   0   1    51.04    50.42     0.61 o
   0   4   1   0   893.43   866.62    13.05 o
   0  -4   1   0   896.47   855.46    13.88 o
   0   4   1   1    52.31    58.33     2.30 o
   0  -4   2  -1    52.21    56.70     1.01 o
   0   4   1   2     0.22     0.23     0.10 <
   0  -4   3  -2     0.22     0.25     0.10 <
   0   4   1   3     0.19     0.25     0.09 <
   0  -4   4  -3     0.19     0.28     0.16 <
   0   4   2  -3     0.24     0.18     0.10 <
   0  -4  -1   3     0.24     0.19     0.06 o
   0   4   2  -2     1.65     2.01     0.15 o
   0  -4   0   2     1.65     1.83     0.09 o
   0   4   2  -1   275.44   294.78    11.40 o
   0  -4   1   1   275.69   282.28     3.10 o
   0   4   2   0   174.50   184.13     1.57 o
   0  -4   2   0   174.68   190.57     0.42 o
   0   4   2   1     8.77     9.62     0.22 o
   0  -4   3  -1     8.83     9.87     0.23 o
   0   4   2   2     0.38     0.25     0.09 <
   0  -4   4  -2     0.37     0.27     0.11 <
   0   4   2   3     0.32     0.29     0.15 <
   0  -4   5  -3     0.32     0.43     0.12 o
   0   4   3  -3     0.94     0.81     0.19 o
   0  -4   0   3     0.94     0.70     0.08 o
   0  -4   1   2     3.87     3.48     0.17 o
   0   4   3  -1    51.08    47.06     1.13 o
   0  -4   2   1    50.86    45.53     1.03 o
   0   4   3   0   311.62   259.12     6.53 o
   0  -4   3   0   309.50   262.65     6.30 o
   0   4   3   1    12.94    11.66     0.49 o
   0  -4   4  -1    12.89    12.28     0.34 o
   0   4   3   2     0.57     0.47     0.14 o
   0  -4   5  -2     0.57     0.74     0.13 o
   0   4   3   3     0.44     0.35     0.12 <
   0  -4   6  -3     0.44     0.48     0.13 o
   0   4   4  -3     0.27     0.17     0.13 <
   0  -4   1   3     0.27     0.16     0.14 <
   0  -4   2   2     2.24     2.10     0.19 o
   0   4   4  -1     0.48     0.27     0.18 <
   0  -4   3   1     0.50     0.21     0.13 <
   0   4   4   0    16.20    15.34     0.41 o
   0  -4   4   0    16.30    15.93     0.50 o
   0   4   4   1    12.73    10.63     0.36 o
   0  -4   5  -1    12.67    10.97     0.45 o
   0   4   4   2     1.43     1.58     0.17 o
   0  -4   6  -2     1.44     1.86     0.15 o
   0   4   4   3     0.83     0.58     0.08 o
   0  -4   7  -3     0.83     1.07     0.12 o
   0   4   5  -3     0.04     0.06     0.09 <
   0  -4   2   3     0.04     0.05     0.12 <
   0   4   5  -2     0.84     0.89     0.14 o
   0  -4   3   2     0.85     0.81     0.17 o
   0   4   5  -1    11.96    10.66     0.33 o
   0  -4   4   1    12.13    10.04     0.44 o
   0   4   5   0    28.79    22.91     0.75 o
   0  -4   5   0    28.90    23.73     0.71 o
   0   4   5   1    31.36    28.46     0.79 o
   0  -4   6  -1    31.56    30.19     0.65 o
   0   4   5   2     2.26     2.62     0.29 o
   0  -4   7  -2     2.28     3.54     0.13 o
   0   4   5   3     0.74     0.73     0.09 o
   0  -4   8  -3     0.75     1.15     0.11 o
   0   4   6  -3     0.14     0.13     0.11 <
   0  -4   3   3     0.14     0.18     0.14 <
   0   4   6  -2     0.35     0.29     0.10 <
   0  -4   4   2     0.36     0.48     0.11 o
   0   4   6  -1     2.25     2.94     0.18 o
   0  -4   5   1     2.31     2.90     0.17 o
   0   4   6   0    90.89    84.10     1.71 o
   0  -4   6   0    92.19    86.60     1.65 o
   0   4   6   1   112.32   121.25     1.17 o
   0  -4   7  -1   113.30   118.06     1.27 o
   0   4   6   2     2.45     2.68     0.20 o
   0  -4   8  -2     2.45     3.72     0.14 o
   0   4   6   3     0.36     0.24     0.13 <
   0  -4   9  -3     0.36     0.41     0.12 o
   0   4   7  -3     0.20     0.23     0.09 <
   0  -4   4   3     0.20     0.25     0.11 <
   0   4   7  -2     0.26     0.25     0.10 <
   0  -4   5   2     0.26     0.28     0.12 <
   0   4   7  -1     6.66     8.01     0.22 o
   0  -4   6   1     6.65     7.55     0.23 o
   0   4   7   0   513.62   492.82     7.90 o
   0  -4   7   0   517.30   467.02     9.39 o
   0   4   7   1    75.43    70.79     1.46 o
   0  -4   8  -1    75.92    74.62     1.20 o
   0   4   7   2     2.24     1.76     0.20 o
   0  -4   9  -2     2.26     3.03     0.19 o
   0   4   7   3     0.27     0.09     0.12 <
   0  -4  10  -3     0.27     0.27     0.12 <
   0   4   8  -3     0.07     0.12     0.12 <
   0  -4   5   3     0.07     0.13     0.18 <
   0   4   8  -2     0.02    -0.04     0.18 <
   0  -4   6   2     0.02     0.04     0.11 <
   0   4   8  -1     5.08     6.87     0.36 o
   0  -4   7   1     5.16     5.90     0.22 o
   0   4   8   0   566.30   527.28     9.53 o
   0  -4   8   0   571.23   519.38     9.47 o
   0   4   8   1    24.35    29.69     1.15 o
   0  -4   9  -1    24.43    26.11     0.45 o
   0  -4  10  -2     2.90     2.23     0.25 o
   0   4   8   3     0.54     0.47     0.16 o
   0  -4  11  -3     0.54     0.42     0.13 o
   0   4   9  -3     0.08     0.09     0.17 <
   0  -4   6   3     0.09     0.00     0.18 <
   0   4   9  -2     0.04     0.03     0.18 <
   0  -4   7   2     0.04     0.05     0.12 <
   0   4   9  -1    33.15    33.07     0.62 o
   0  -4   8   1    33.55    34.10     0.62 o
   0   4   9   0   538.28   533.06     7.25 o
   0  -4   9   0   538.99   531.22     5.66 o
   0  -4  10  -1     4.47     4.14     0.21 o
   0   4   9   2     4.85     4.50     0.32 o
   0  -4  11  -2     4.86     5.37     0.21 o
   0   4   9   3     0.89     0.91     0.17 o
   0  -4  12  -3     0.89     1.05     0.14 o
   0   4  10  -3     0.17     0.15     0.18 <
   0  -4   7   3     0.16     0.28     0.13 <
   0   4  10  -2     0.74     1.03     0.15 o
   0  -4   8   2     0.76     0.78     0.11 o
   0   4  10  -1    80.66    85.48     0.88 o
   0  -4   9   1    80.63    74.79     1.37 o
   0   4  10   0   241.58   202.78     5.71 o
   0  -4  10   0   241.04   210.21     4.44 o
   0   4  10   1   129.99   125.47     2.72 o
   0  -4  11  -1   130.14   137.95     5.38 o
   0   4  10   2     0.22     0.39     0.16 <
   0  -4  12  -2     0.23     0.43     0.15 <
   0   4  10   3     0.62     0.58     0.17 o
   0  -4  13  -3     0.62     0.55     0.14 o
   0   4  11  -3     0.31     0.36     0.13 <
   0  -4   8   3     0.31     0.37     0.10 o
   0   4  11  -2     3.33     3.69     0.20 o
   0  -4   9   2     3.32     2.88     0.19 o
   0   4  11  -1    37.77    41.35     0.41 o
   0  -4  10   1    37.93    38.49     0.55 o
   0   4  11   0   268.53   269.18     4.96 o
   0  -4  11   0   270.21   262.65     3.51 o
   0   4  11   1    79.19    77.52     1.72 o
   0  -4  12  -1    79.54    81.26     1.18 o
   0   4  11   2     0.32     0.60     0.24 <
   0  -4  13  -2     0.32     0.77     0.16 o
   0   4  11   3     0.06     0.12     0.21 <
   0  -4  14  -3     0.06     0.16     0.13 <
   0   4  12  -3     0.17     0.12     0.18 <
   0  -4   9   3     0.17     0.18     0.12 <
   0  -4  10   2     3.24     3.26     0.20 o
   0   4  12  -1    22.54    23.63     0.62 o
   0  -4  11   1    22.60    21.76     0.52 o
   0   4  12   0   471.56   466.25     8.77 o
   0  -4  12   0   474.29   465.83     6.73 o
   0   4  12   1    48.28    48.10     1.13 o
   0  -4  13  -1    47.99    47.74     0.84 o
   0   4  12   2     2.67     2.40     0.28 o
   0  -4  14  -2     2.67     2.88     0.19 o
   0   4  12   3     0.31     0.31     0.22 <
   0  -4  15  -3     0.31     0.38     0.13 <
   0  -4  10   3     0.24     0.19     0.12 <
   0   4  13  -2     0.52     0.65     0.22 o
   0  -4  11   2     0.52     0.70     0.16 o
   0   4  13  -1    41.89    42.28     0.98 o
   0  -4  12   1    42.31    38.60     1.15 o
   0   4  13   0   498.84   526.44     7.76 o
   0  -4  13   0   496.92   504.65     4.44 o
   0   4  13   1    25.27    29.37     0.59 o
   0  -4  14  -1    25.63    30.63     0.15 o
   0   4  13   2     6.70     6.45     0.36 o
   0  -4  15  -2     6.65     7.09     0.19 o
   0   4  13   3     0.66     0.56     0.21 <
   0  -4  16  -3     0.66     0.61     0.13 o
   0   4  14  -3     0.71     0.40     0.14 <
   0  -4  11   3     0.71     0.44     0.13 o
   0   4  14  -2     0.24     0.51     0.22 <
   0  -4  12   2     0.24     0.36     0.15 <
   0   4  14  -1    46.75    49.15     1.01 o
   0  -4  13   1    46.56    43.77     0.82 o
   0   4  14   0   723.11   673.96    14.79 o
   0  -4  14   0   721.96   704.32    10.13 o
   0   4  14   1   106.53   115.43     1.74 o
   0  -4  15  -1   105.67   112.61     4.41 o
   0   4  14   2     1.26     1.40     0.22 o
   0  -4  16  -2     1.25     1.53     0.13 o
   0   4  14   3     0.16     0.03     0.17 <
   0  -4  17  -3     0.16     0.11     0.13 <
   0   4  15  -3     0.54     0.36     0.14 <
   0  -4  12   3     0.53     0.45     0.13 o
   0   4  15  -2     1.04     0.96     0.16 o
   0  -4  13   2     1.03     1.09     0.14 o
   0   4  15  -1    77.68    86.55     1.23 o
   0  -4  14   1    77.85    82.82     3.27 o
   0   4  15   0   328.32   333.29     5.79 o
   0  -4  15   0   328.26   320.58     4.85 o
   0   4  15   1    37.43    39.25     0.80 o
   0  -4  16  -1    36.56    42.05     0.24 o
   0   4  15   2     0.37     0.44     0.17 <
   0  -4  17  -2     0.38     0.53     0.13 o
   0   4  15   3     0.17     0.05     0.11 <
   0  -4  18  -3     0.17     0.18     0.12 <
   0   4  16  -3     0.46     0.37     0.14 <
   0  -4  13   3     0.46     0.34     0.13 <
   0   4  16  -2     2.97     3.01     0.18 o
   0  -4  14   2     2.98     3.19     0.19 o
   0   4  16  -1    15.35    15.91     0.46 o
   0  -4  15   1    15.44    18.24     0.43 o
   0   4  16   0   197.05   192.33     3.83 o
   0  -4  16   0   193.43   196.28     2.33 o
   0   4  16   1    21.10    20.59     0.42 o
   0  -4  17  -1    21.24    23.93     0.31 o
   0   4  16   2     0.80     0.46     0.17 <
   0  -4  18  -2     0.80     0.74     0.12 o
   0   4  16   3     0.04     0.02     0.14 <
   0  -4  19  -3     0.04     0.17     0.12 <
   0   4  17  -3     0.31     0.23     0.13 <
   0  -4  14   3     0.31     0.18     0.15 <
   0   4  17  -2     1.13     1.24     0.14 o
   0  -4  15   2     1.15     1.35     0.16 o
   0  -4  16   1    21.41    22.84     0.31 o
   0   4  17   0    46.88    54.12     0.73 o
   0  -4  17   0    46.32    58.06     2.18 o
   0   4  17   1    31.39    22.40     0.90 o
   0  -4  18  -1    31.40    30.46     0.52 o
   0   4  18  -3     0.10     0.09     0.16 <
   0  -4  15   3     0.10     0.31     0.14 <
   0   4  18  -2     0.39     0.23     0.18 <
   0  -4  16   2     0.38     0.34     0.16 <
   0   4  18  -1    14.73    13.60     0.46 o
   0  -4  17   1    14.62    16.53     0.24 o
   0   4  18   0    90.38    78.19     2.12 o
   0  -4  18   0    90.43    82.83     1.63 o
   0   4  19  -3     0.19     0.18     0.17 <
   0  -4  16   3     0.19     0.36     0.13 <
   0   4  19  -2     0.69     0.59     0.17 o
   0  -4  17   2     0.68     0.63     0.12 o
   0   4  20  -3     0.09     0.09     0.15 <
   0  -4  17   3     0.09     0.10     0.10 <
   0   6  -1   2     3.65     2.75     0.22 o
   0  -6   1  -2     3.69     4.86     0.30 o
   0   6  -1   3     0.00    -0.02     0.13 <
   0  -6   2  -3     0.00     0.08     0.15 <
   0   6   0   0   142.20   116.40     3.10 o
   0  -6   0   0   143.62   132.26     3.17 o
   0   6   0   1    32.53    28.11     0.67 o
   0  -6   1  -1    32.75    36.67     0.20 o
   0   6   0   2     1.08     0.92     0.15 o
   0  -6   2  -2     1.10     1.42     0.24 o
   0   6   0   3     0.01    -0.02     0.13 <
   0  -6   3  -3     0.01     0.11     0.19 <
   0   6   1  -2     2.16     1.99     0.19 o
   0   6   1  -1    26.11    24.73     0.57 o
   0  -6   0   1    26.18    29.90     0.63 o
   0   6   1   0    80.04    75.15     1.45 o
   0  -6   1   0    80.78    79.06     1.75 o
   0   6   1   1     6.29     6.31     0.27 o
   0  -6   2  -1     6.49     7.88     0.39 o
   0   6   1   2     0.53     0.44     0.16 <
   0  -6   3  -2     0.55     0.62     0.21 <
   0   6   1   3     0.01     0.08     0.12 <
   0  -6   4  -3     0.01     0.12     0.19 <
   0   6   2  -3     0.05    -0.04     0.13 <
   0   6   2  -2     0.30     0.21     0.13 <
   0  -6   0   2     0.30     0.19     0.21 <
   0   6   2  -1     1.09     0.62     0.15 o
   0  -6   1   1     1.01     0.43     0.21 <
   0   6   2   0    19.28    17.24     0.48 o
   0  -6   2   0    18.73    14.84     0.61 o
   0   6   2   1    23.95    22.97     0.49 o
   0  -6   3  -1    24.34    26.20     0.63 o
   0   6   2   2     0.30     0.23     0.10 <
   0  -6   4  -2     0.31     0.24     0.20 <
   0   6   2   3     0.10     0.19     0.10 <
   0  -6   5  -3     0.10     0.40     0.21 <
   0   6   3  -3     0.04     0.02     0.16 <
   0  -6   0   3     0.04    -0.01     0.21 <
   0   6   3  -2     0.37     0.21     0.11 <
   0  -6   1   2     0.36     0.43     0.21 <
   0   6   3  -1     8.03     7.12     0.22 o
   0  -6   2   1     8.00     7.61     0.36 o
   0   6   3   0    92.73    89.01     1.18 o
   0  -6   3   0    94.11    89.62     2.05 o
   0   6   3   1    11.83    11.09     0.28 o
   0  -6   4  -1    11.54    13.24     0.41 o
   0   6   3   2     0.84     0.81     0.10 o
   0  -6   5  -2     0.83     1.14     0.22 o
   0   6   3   3     0.13     0.06     0.09 <
   0  -6   6  -3     0.12     0.14     0.19 <
   0   6   4  -3     0.05     0.04     0.09 <
   0  -6   1   3     0.05     0.10     0.19 <
   0   6   4  -2     1.22     1.00     0.12 o
   0  -6   2   2     1.23     1.56     0.22 o
   0   6   4  -1    22.65    24.42     0.33 o
   0  -6   3   1    23.08    28.41     0.49 o
   0   6   4   0    86.30    87.43     0.78 o
   0  -6   4   0    84.89    85.48     1.72 o
   0   6   4   1    19.73    21.36     0.13 o
   0  -6   5  -1    19.60    23.64     0.48 o
   0   6   4   2     0.26     0.21     0.11 <
   0  -6   6  -2     0.26     0.52     0.21 <
   0   6   4   3     0.06     0.02     0.10 <
   0  -6   7  -3     0.06     0.03     0.18 <
   0   6   5  -3     0.01     0.01     0.10 <
   0  -6   2   3     0.01     0.01     0.19 <
   0   6   5  -2     1.61     1.59     0.18 o
   0  -6   3   2     1.60     1.99     0.23 o
   0   6   5  -1    56.95    59.31     2.37 o
   0  -6   4   1    56.30    68.42     0.67 o
   0   6   5   0   104.44   113.13     4.48 o
   0  -6   5   0   105.05   108.96     1.95 o
   0   6   5   1    20.29    22.10     0.22 o
   0  -6   6  -1    20.10    25.11     0.45 o
   0   6   5   2     5.39     5.23     0.34 o
   0  -6   7  -2     5.30     7.00     0.30 o
   0   6   5   3     0.03     0.04     0.13 <
   0  -6   8  -3     0.03     0.29     0.19 <
   0   6   6  -3     0.01     0.08     0.10 <
   0  -6   3   3     0.01     0.13     0.19 <
   0   6   6  -2     4.06     4.53     0.30 o
   0  -6   4   2     4.06     5.30     0.30 o
   0   6   6  -1    24.94    25.29     0.51 o
   0  -6   5   1    25.39    27.73     0.63 o
   0   6   6   0   273.25   259.56     3.96 o
   0  -6   6   0   267.82   240.59     5.87 o
   0   6   6   1   156.20   166.17     6.47 o
   0  -6   7  -1   155.73   173.38     2.12 o
   0   6   6   2     5.86     5.85     0.25 o
   0  -6   8  -2     5.88     7.15     0.31 o
   0   6   6   3     0.47     0.39     0.13 o
   0  -6   9  -3     0.47     0.72     0.19 o
   0   6   7  -3     0.08     0.19     0.12 <
   0  -6   4   3     0.08     0.30     0.21 <
   0   6   7  -2     1.96     1.64     0.19 o
   0  -6   5   2     1.90     2.21     0.24 o
   0   6   7  -1    92.74    93.14     1.04 o
   0  -6   6   1    91.52   104.69     1.24 o
   0   6   7   0   369.89   397.87     1.81 o
   0  -6   7   0   373.76   384.64     6.34 o
   0   6   7   1    21.84    22.21     0.63 o
   0  -6   8  -1    21.73    25.32     0.51 o
   0   6   7   2     3.72     4.13     0.31 o
   0  -6   9  -2     3.72     4.95     0.27 o
   0   6   7   3     0.12     0.31     0.14 <
   0  -6  10  -3     0.12     0.44     0.18 <
   0   6   8  -3     0.12     0.03     0.12 <
   0  -6   5   3     0.12     0.04     0.19 <
   0   6   8  -2     5.84     4.44     0.38 o
   0  -6   6   2     5.86     7.41     0.33 o
   0   6   8  -1    34.23    35.28     0.58 o
   0  -6   7   1    34.71    41.24     0.61 o
   0   6   8   0   144.53   117.64     3.16 o
   0  -6   8   0   142.79   118.47     3.45 o
   0   6   8   1   175.55   185.24     7.26 o
   0  -6   9  -1   176.11   193.02     2.52 o
   0   6   8   2     6.56     7.42     0.22 o
   0  -6  10  -2     6.59     8.60     0.30 o
   0   6   8   3     0.04     0.04     0.13 <
   0  -6  11  -3     0.04     0.17     0.17 <
   0   6   9  -3     0.11     0.13     0.17 <
   0  -6   6   3     0.11     0.12     0.14 <
   0   6   9  -2     2.13     1.55     0.19 o
   0  -6   7   2     2.10     1.92     0.24 o
   0   6   9  -1    59.93    57.05     1.73 o
   0  -6   8   1    60.22    60.44     1.29 o
   0   6   9   0   587.14   605.34     6.02 o
   0  -6   9   0   590.96   570.16    11.43 o
   0   6   9   1    46.96    47.52     0.80 o
   0  -6  10  -1    47.54    50.40     0.95 o
   0   6   9   2     0.43     0.32     0.11 o
   0  -6  11  -2     0.45     0.31     0.17 <
   0   6   9   3     0.02    -0.01     0.12 <
   0  -6  12  -3     0.02     0.06     0.15 <
   0   6  10  -3     0.34     0.32     0.17 <
   0  -6   7   3     0.34     0.27     0.14 <
   0   6  10  -2     4.79     4.38     0.34 o
   0  -6   8   2     4.84     4.90     0.21 o
   0   6  10  -1   123.71   124.61     0.96 o
   0  -6   9   1   124.39   127.71     2.29 o
   0   6  10   0    68.48    65.28     1.19 o
   0  -6  10   0    69.79    67.38     1.52 o
   0   6  10   1     2.77     2.31     0.18 o
   0  -6  11  -1     2.73     3.07     0.22 o
   0   6  10   2     0.78     0.57     0.18 o
   0  -6  12  -2     0.76     1.19     0.17 o
   0  -6  13  -3     0.05     0.02     0.13 <
   0  -6   8   3     0.21     0.36     0.14 <
   0  -6   9   2     3.74     3.33     0.20 o
   0   6  11  -1     7.27     7.58     0.42 o
   0  -6  10   1     7.47     8.06     0.32 o
   0   6  11   0     1.22     0.53     0.18 o
   0  -6  11   0     1.13     0.93     0.18 o
   0   6  11   1     6.59     5.02     0.30 o
   0  -6  12  -1     6.57     8.12     0.26 o
   0   6  11   2     0.95     0.40     0.16 <
   0  -6  13  -2     0.96     1.18     0.15 o
   0   6  11   3     0.05     0.17     0.14 <
   0  -6  14  -3     0.05     0.28     0.12 <
   0  -6   9   3     0.05     0.14     0.13 <
   0   6  12  -2     0.41     0.45     0.21 <
   0  -6  10   2     0.42     0.42     0.13 o
   0   6  12  -1     1.32     1.15     0.14 o
   0  -6  11   1     1.32     1.05     0.18 o
   0   6  12   0    28.02    24.96     0.61 o
   0  -6  12   0    28.37    27.50     0.69 o
   0   6  12   1    10.68    10.44     0.26 o
   0  -6  13  -1    10.62    11.89     0.31 o
   0   6  12   2     0.36     0.23     0.10 <
   0  -6  14  -2     0.37     0.64     0.13 o
   0   6  13  -3     0.01    -0.05     0.20 <
   0  -6  10   3     0.01    -0.06     0.13 <
   0   6  13  -2     0.16     0.14     0.19 <
   0  -6  11   2     0.16     0.11     0.16 <
   0   6  13  -1     3.15     3.46     0.24 o
   0  -6  12   1     3.17     3.60     0.21 o
   0   6  13   0     5.57     5.97     0.26 o
   0  -6  13   0     5.48     4.83     0.24 o
   0   6  13   1    13.62    10.94     0.43 o
   0  -6  14  -1    13.99    16.50     0.29 o
   0   6  14  -3     0.03     0.15     0.18 <
   0  -6  11   3     0.03     0.10     0.12 <
   0   6  14  -2     0.01     0.03     0.17 <
   0  -6  12   2     0.01     0.07     0.14 <
   0   6  14  -1    12.43    11.86     0.29 o
   0  -6  13   1    12.38    13.98     0.32 o
   0   6  14   0    66.81    71.51     1.14 o
   0  -6  14   0    67.58    80.97     0.45 o
   0   6  15  -3     0.01     0.03     0.17 <
   0  -6  12   3     0.01     0.10     0.11 <
   0   6  15  -2     1.35     1.36     0.13 o
   0  -6  13   2     1.35     1.95     0.16 o
   0   6  15  -1    12.44    12.84     0.37 o
   0  -6  14   1    12.54    18.05     0.04 o
   0   6  16  -3     0.09     0.07     0.11 <
   0  -6  13   3     0.09     0.14     0.13 <
   0   6  16  -2     0.68     0.67     0.10 o
   0  -6  14   2     0.68     1.08     0.13 o
   0   8   0   0    74.65    74.47     1.48 o
   0  -8   0   0    71.64    71.17     1.42 o
   0   8   0   1    30.69    27.33     0.78 o
   0  -8   1  -1    30.32    30.39     0.44 o
   0   8   1  -2     5.22     5.79     0.28 o
   0  -8  -1   2     5.00     5.93     0.27 o
   0   8   1  -1    24.16    26.32     0.55 o
   0  -8   0   1    23.52    25.77     0.34 o
   0   8   1   0    48.13    47.71     1.03 o
   0  -8   1   0    48.53    51.02     0.52 o
   0   8   1   1    20.25    19.39     0.52 o
   0  -8   2  -1    19.90    22.33     0.31 o
   0   8   2  -3     0.02     0.00     0.12 <
   0  -8  -1   3     0.02     0.04     0.12 <
   0   8   2  -2     2.33     1.73     0.15 o
   0  -8   0   2     2.35     2.90     0.14 o
   0   8   2  -1    50.08    57.86     0.73 o
   0  -8   1   1    49.06    54.80     2.17 o
   0   8   2   0   178.96   177.49     3.37 o
   0  -8   2   0   178.30   171.29     2.75 o
   0   8   2   1    63.80    68.67     1.06 o
   0  -8   3  -1    63.94    72.77     2.80 o
   0   8   3  -3     0.09     0.09     0.12 <
   0  -8   0   3     0.09     0.12     0.12 <
   0   8   3  -2     7.29     8.71     0.16 o
   0  -8   1   2     7.25     9.70     0.05 o
   0   8   3  -1    61.17    68.50     0.94 o
   0  -8   2   1    62.40    71.81     2.72 o
   0   8   3   0    15.66    18.60     0.35 o
   0  -8   3   0    15.80    16.37     0.26 o
   0   8   4  -3     0.14     0.10     0.10 <
   0  -8   1   3     0.15     0.20     0.12 <
   0   8   4  -2     2.77     2.66     0.21 o
   0  -8   2   2     2.84     3.42     0.14 o
   0   8   4  -1     0.18     0.26     0.15 <
   0  -8   3   1     0.18     0.21     0.11 <
   0   8   4   0     7.24     7.13     0.27 o
   0  -8   4   0     7.09     7.77     0.24 o
   0   8   5  -3     0.08     0.11     0.13 <
   0  -8   2   3     0.08     0.29     0.12 <
   0   8   5  -2     2.01     2.11     0.20 o
   0  -8   3   2     1.99     2.40     0.14 o
   0   8   5  -1    21.37    22.10     0.50 o
   0  -8   4   1    20.99    24.18     0.96 o
   0   8   5   0     0.38     0.71     0.14 o
   0  -8   5   0     0.36     1.11     0.13 o
   0   8   6  -3     0.06     0.04     0.15 <
   0  -8   3   3     0.06     0.09     0.11 <
   0   8   6  -2     0.29     0.22     0.15 <
   0  -8   4   2     0.27     0.30     0.11 <
   0   8   6  -1    36.80    38.49     0.72 o
   0  -8   5   1    36.77    41.86     1.64 o
   0   8   7  -3     0.08     0.12     0.15 <
   0  -8   4   3     0.08     0.17     0.11 <
   0   8   7  -2     5.00     5.34     0.23 o
   0  -8   5   2     5.04     6.22     0.12 o
   0   8   8  -3     0.01     0.11     0.14 <
   0  -8   5   3     0.01     0.09     0.10 <
   0   8   8  -2     3.32     3.59     0.19 o
   0  -8   6   2     3.32     4.33     0.11 o
   0   8   9  -3     0.00     0.03     0.13 <
   0  -8   6   3     0.01     0.02     0.10 <
   1  -1 -19  -3     0.65     0.33     0.17 <
   1  -1 -21   0   147.51   143.11     2.93 o
   1   1 -21   2     0.40     0.43     0.17 <
   1  -1 -19  -2     0.39     0.16     0.20 <
   1   1 -21   3     0.40     0.01     0.18 <
   1  -1 -18  -3     0.40     0.17     0.21 <
   1   1 -20  -2     0.23     0.29     0.13 <
   1  -1 -22   2     0.23     0.09     0.13 <
   1  -1 -20   0    91.63    78.14     2.23 o
   1   1 -20   1    38.86    27.95     1.11 o
   1  -1 -19  -1    38.78    38.07     0.94 o
   1   1 -20   2     1.23     1.03     0.23 o
   1  -1 -18  -2     1.22     1.36     0.16 o
   1   1 -20   3     0.18     0.14     0.20 <
   1  -1 -17  -3     0.18     0.13     0.11 <
   1   1 -19  -3     0.04     0.08     0.15 <
   1  -1 -22   3     0.04     0.06     0.14 <
   1   1 -19  -2     0.92     0.70     0.14 o
   1  -1 -21   2     0.92     0.76     0.17 o
   1   1 -19  -1    31.27    27.13     0.87 o
   1  -1 -20   1    31.47    25.98     0.91 o
   1   1 -19   0   111.48   116.68     2.00 o
   1  -1 -19   0   114.22   119.83     2.06 o
   1   1 -19   1    21.52    19.95     0.50 o
   1  -1 -18  -1    21.65    21.04     0.67 o
   1   1 -19   2     0.31     0.24     0.22 <
   1  -1 -17  -2     0.30     0.49     0.12 o
   1   1 -19   3     0.17     0.12     0.22 <
   1  -1 -16  -3     0.17     0.17     0.12 <
   1   1 -18  -3     0.08     0.02     0.13 <
   1  -1 -21   3     0.08     0.15     0.17 <
   1   1 -18  -2     1.17     1.04     0.16 o
   1  -1 -20   2     1.16     0.53     0.20 <
   1   1 -18  -1    15.92    14.98     0.55 o
   1  -1 -19   1    16.09    14.43     0.56 o
   1   1 -18   0   171.49   170.27     2.40 o
   1  -1 -18   0   172.72   180.05     1.78 o
   1   1 -18   1     6.00     5.59     0.25 o
   1  -1 -17  -1     6.02     6.11     0.24 o
   1   1 -18   2     0.01     0.03     0.20 <
   1  -1 -16  -2     0.01     0.08     0.12 <
   1   1 -18   3     0.20     0.06     0.15 <
   1  -1 -15  -3     0.20     0.18     0.12 <
   1   1 -17  -3     0.01     0.05     0.14 <
   1  -1 -20   3     0.01     0.09     0.18 <
   1   1 -17  -2     0.29     0.31     0.16 <
   1  -1 -19   2     0.29     0.30     0.19 <
   1   1 -17  -1     7.52     8.39     0.24 o
   1  -1 -18   1     7.48     8.01     0.27 o
   1   1 -17   0   295.17   290.54     4.18 o
   1  -1 -17   0   295.23   298.31     3.65 o
   1   1 -17   1     5.32     4.62     0.34 o
   1  -1 -16  -1     5.28     5.72     0.18 o
   1   1 -17   2     0.02     0.06     0.22 <
   1  -1 -15  -2     0.02     0.06     0.15 <
   1   1 -17   3     0.20     0.00     0.15 <
   1  -1 -14  -3     0.20     0.05     0.12 <
   1   1 -16  -3     0.01     0.05     0.14 <
   1  -1 -19   3     0.01    -0.05     0.19 <
   1   1 -16  -2     0.04     0.04     0.15 <
   1  -1 -18   2     0.04     0.05     0.13 <
   1   1 -16  -1     9.03     8.36     0.42 o
   1  -1 -17   1     8.93     8.96     0.24 o
   1   1 -16   0    82.92    78.94     1.87 o
   1  -1 -16   0    81.70    78.45     1.37 o
   1   1 -16   1     7.61     6.39     0.39 o
   1  -1 -15  -1     7.61     8.30     0.29 o
   1   1 -16   2     0.12     0.12     0.22 <
   1  -1 -14  -2     0.12     0.36     0.13 <
   1   1 -16   3     0.00    -0.06     0.14 <
   1  -1 -13  -3     0.00     0.03     0.12 <
   1   1 -15  -3     0.02     0.09     0.15 <
   1  -1 -18   3     0.02     0.01     0.14 <
   1   1 -15  -2     0.17     0.17     0.15 <
   1  -1 -17   2     0.17     0.09     0.12 <
   1   1 -15  -1    30.05    26.07     0.87 o
   1  -1 -16   1    30.12    26.37     0.75 o
   1   1 -15   0  1116.34  1100.08    20.58 o
   1  -1 -15   0  1116.33  1093.71    15.59 o
   1   1 -15   1    60.07    51.46     1.55 o
   1  -1 -14  -1    59.97    64.20     2.54 o
   1   1 -15   2     0.87     0.87     0.15 o
   1  -1 -13  -2     0.87     1.10     0.13 o
   1   1 -15   3     0.50     0.22     0.21 <
   1  -1 -12  -3     0.50     0.23     0.10 <
   1   1 -14  -3     0.08     0.14     0.15 <
   1  -1 -17   3     0.08     0.22     0.14 <
   1   1 -14  -2     0.60     0.62     0.16 o
   1  -1 -16   2     0.60     0.62     0.13 o
   1   1 -14  -1    46.41    42.85     1.18 o
   1  -1 -15   1    46.44    39.43     0.93 o
   1   1 -14   0   500.30   488.95     9.51 o
   1  -1 -14   0   501.77   480.37     7.90 o
   1   1 -14   1    12.94    11.32     0.48 o
   1  -1 -13  -1    12.94    14.86     0.28 o
   1   1 -14   2     0.15     0.27     0.14 <
   1  -1 -12  -2     0.15     0.30     0.09 o
   1   1 -14   3     0.26     0.19     0.17 <
   1  -1 -11  -3     0.26     0.12     0.11 <
   1   1 -13  -3     0.33     0.45     0.12 o
   1  -1 -16   3     0.34     0.36     0.14 <
   1   1 -13  -2     0.36     0.24     0.22 <
   1  -1 -15   2     0.36     0.39     0.12 o
   1   1 -13  -1     3.39     3.07     0.27 o
   1  -1 -14   1     3.39     2.93     0.29 o
   1   1 -13   0   402.06   391.02     5.89 o
   1  -1 -13   0   399.32   382.43     6.17 o
   1   1 -13   1     2.64     2.30     0.26 o
   1  -1 -12  -1     2.60     2.14     0.15 o
   1   1 -13   2     0.07     0.10     0.16 <
   1   1 -13   3     0.03     0.02     0.16 <
   1  -1 -10  -3     0.03    -0.04     0.18 <
   1   1 -12  -3     0.10     0.13     0.11 <
   1  -1 -15   3     0.10     0.07     0.12 <
   1   1 -12  -2     0.48     0.75     0.11 o
   1  -1 -14   2     0.48     0.68     0.11 o
   1   1 -12  -1     2.71     2.57     0.18 o
   1  -1 -13   1     2.71     1.93     0.14 o
   1   1 -12   0    64.17    82.06     0.44 o
   1  -1 -12   0    65.46    83.38     0.34 o
   1   1 -12   1     3.99     4.32     0.18 o
   1  -1 -11  -1     3.96     4.43     0.35 o
   1   1 -12   2     0.03     0.08     0.10 <
   1  -1 -10  -2     0.03     0.12     0.17 <
   1   1 -12   3     0.69     0.92     0.12 o
   1  -1  -9  -3     0.69     1.11     0.20 o
   1   1 -11  -3     0.09    -0.03     0.15 <
   1  -1 -14   3     0.09     0.10     0.16 <
   1   1 -11  -2     0.31     0.87     0.20 o
   1  -1 -13   2     0.31     0.60     0.18 o
   1   1 -11  -1    31.33    36.22     0.29 o
   1  -1 -12   1    31.22    34.92     0.51 o
   1   1 -11   0   542.87   505.59    11.21 o
   1  -1 -11   0   541.71   508.22     8.93 o
   1   1 -11   1    42.89    44.87     0.98 o
   1  -1 -10  -1    42.86    46.96     1.85 o
   1   1 -11   2     0.33     0.40     0.11 o
   1  -1  -9  -2     0.33     0.64     0.20 o
   1   1 -11   3     0.47     0.29     0.12 <
   1  -1  -8  -3     0.47     0.29     0.17 <
   1   1 -10  -3     0.02     0.10     0.15 <
   1  -1 -13   3     0.02     0.03     0.14 <
   1   1 -10  -2     0.16     0.17     0.15 <
   1  -1 -12   2     0.16     0.13     0.15 <
   1   1 -10  -1    12.01    13.65     0.41 o
   1  -1 -11   1    12.12    13.19     0.35 o
   1   1 -10   0   141.21   121.59     3.33 o
   1  -1 -10   0   136.89   119.71     2.72 o
   1   1 -10   1    12.52    11.35     0.45 o
   1  -1  -9  -1    12.59    12.07     0.39 o
   1   1 -10   2     0.21     0.18     0.09 <
   1  -1  -8  -2     0.21     0.21     0.17 <
   1   1 -10   3     0.37     0.42     0.12 o
   1  -1  -7  -3     0.37     0.39     0.16 <
   1   1  -9  -3     0.38     0.57     0.16 o
   1  -1 -12   3     0.38     0.34     0.16 <
   1   1  -9  -2     0.30     0.57     0.16 o
   1  -1 -11   2     0.30     0.43     0.11 o
   1   1  -9  -1    54.27    54.37     1.18 o
   1  -1 -10   1    54.65    50.26     0.93 o
   1   1  -9   0  2245.06  2141.47    43.77 o
   1  -1  -9   0  2261.18  2130.48    36.28 o
   1   1  -9   1    76.78    62.47     1.96 o
   1  -1  -8  -1    77.18    72.89     1.11 o
   1   1  -9   2     0.72     0.43     0.12 o
   1  -1  -7  -2     0.72     0.52     0.16 o
   1   1  -9   3     1.20     0.68     0.09 o
   1   1  -8  -3     1.05     0.76     0.17 o
   1  -1 -11   3     1.06     0.71     0.12 o
   1   1  -8  -2     0.05     0.11     0.14 <
   1  -1 -10   2     0.05     0.04     0.10 <
   1   1  -8  -1    26.72    27.15     0.66 o
   1  -1  -9   1    26.82    23.36     0.67 o
   1   1  -8   0  1520.36  1675.05    18.52 o
   1  -1  -8   0  1522.82  1720.90    67.09 o
   1  -1  -7  -1    36.43    39.91     0.58 o
   1   1  -8   2     0.34     0.21     0.06 o
   1  -1  -6  -2     0.35     0.43     0.15 <
   1   1  -8   3     0.45     0.52     0.07 o
   1  -1  -5  -3     0.47     0.77     0.16 o
   1   1  -7  -3     0.48     0.14     0.13 <
   1  -1 -10   3     0.49     0.09     0.10 <
   1   1  -7  -2     0.13     0.49     0.14 o
   1  -1  -9   2     0.13     0.27     0.10 <
   1   1  -7  -1    53.72    62.27     0.73 o
   1  -1  -8   1    53.65    57.28     2.27 o
   1  -1  -7   0  6794.25  6385.78   109.56 o
   1   1  -7   1    81.78    72.60     1.48 o
   1  -1  -6  -1    81.92    94.34     3.61 o
   1   1  -7   2     0.17     0.36     0.06 o
   1  -1  -5  -2     0.17     0.45     0.14 o
   1   1  -6  -3     1.48     1.05     0.16 o
   1   1  -6  -2     0.03     0.29     0.13 <
   1  -1  -8   2     0.03     0.21     0.09 <
   1   1  -6  -1    27.01    18.73     0.78 o
   1  -1  -7   1    26.70    17.27     0.73 o
   1   1  -6   0  2473.56  2399.34    46.56 o
   1  -1  -6   0  2458.41  2380.07    35.82 o
   1   1  -6   1    32.46    25.91     0.78 o
   1  -1  -5  -1    32.08    30.90     0.75 o
   1   1  -6   2     0.13     0.14     0.06 <
   1  -1  -4  -2     0.13     0.24     0.14 <
   1   1  -5  -3     1.50     1.54     0.16 o
   1  -1  -8   3     1.52     1.18     0.12 o
   1   1  -5  -2     0.21     0.26     0.11 <
   1  -1  -7   2     0.22     0.22     0.09 <
   1   1  -5  -1     0.15     0.86     0.07 o
   1  -1  -6   1     0.14     0.78     0.10 o
   1   1  -5   0   738.25   586.47    17.72 o
   1  -1  -5   0   738.77   591.77    16.01 o
   1   1  -5   1    41.11    35.04     0.99 o
   1  -1  -4  -1    41.19    42.51     0.70 o
   1   1  -5   2     0.03     0.07     0.06 <
   1  -1  -3  -2     0.03     0.12     0.12 <
   1   1  -5   3     0.16     0.08     0.05 <
   1  -1  -2  -3     0.17     0.08     0.08 <
   1   1  -4  -3     0.11     0.14     0.10 <
   1  -1  -7   3     0.11     0.05     0.08 <
   1   1  -4  -2     0.32     0.24     0.06 o
   1  -1  -6   2     0.32     0.25     0.08 o
   1   1  -4  -1    40.01    38.73     0.82 o
   1  -1  -5   1    39.79    37.74     0.52 o
   1   1  -4   0  2178.94  2117.41    40.88 o
   1  -1  -4   0  2164.16  2095.22    40.94 o
   1   1  -4   1    38.32    32.44     0.93 o
   1  -1  -3  -1    38.35    31.42     1.00 o
   1   1  -4   2     0.01     0.03     0.05 <
   1  -1  -2  -2     0.01     0.04     0.07 <
   1   1  -4   3     0.09     0.03     0.05 <
   1  -1  -1  -3     0.09     0.03     0.05 <
   1   1  -3  -3     0.09     0.06     0.05 <
   1  -1  -6   3     0.09     0.03     0.07 <
   1   1  -3  -2     0.12     0.04     0.07 <
   1  -1  -5   2     0.12     0.06     0.07 <
   1   1  -3  -1     9.70     6.57     0.30 o
   1  -1  -4   1     9.76     6.78     0.37 o
   1   1  -3   0    77.69    56.35     1.85 o
   1  -1  -3   0    82.34    60.95     1.94 o
   1   1  -3   1     5.18     4.80     0.14 o
   1  -1  -2  -1     5.05     4.69     0.14 o
   1   1  -3   2     0.03     0.01     0.05 <
   1  -1  -1  -2     0.03     0.03     0.06 <
   1   1  -3   3     0.21     0.13     0.05 <
   1  -1   0  -3     0.21     0.13     0.05 <
   1   1  -2  -3     0.66     0.23     0.07 o
   1  -1  -5   3     0.67     0.38     0.07 o
   1   1  -2  -2     0.12     0.07     0.07 <
   1  -1  -4   2     0.12     0.13     0.09 <
   1   1  -2  -1    40.88    30.30     1.06 o
   1  -1  -3   1    40.97    30.00     1.07 o
   1   1  -2   0  5081.30  5051.28    90.68 o
   1  -1  -2   0  5077.38  5003.18    92.43 o
   1   1  -2   1    65.32    51.34     1.46 o
   1  -1  -1  -1    65.28    47.76     1.66 o
   1   1  -2   2     0.10     0.08     0.05 <
   1  -1   0  -2     0.10     0.06     0.05 <
   1   1  -2   3     0.01     0.01     0.04 <
   1  -1   1  -3     0.01     0.01     0.04 <
   1   1  -1  -3     0.61     0.24     0.07 o
   1  -1  -4   3     0.61     0.24     0.06 o
   1   1  -1  -2     0.23     0.15     0.04 o
   1  -1  -3   2     0.23     0.16     0.04 o
   1   1  -1  -1    39.90    29.78     1.04 o
   1   1  -1   1    57.15    44.79     1.40 o
   1  -1   0  -1    57.10    53.88     1.00 o
   1   1  -1   2     0.13     0.10     0.05 <
   1  -1   1  -2     0.13     0.11     0.04 <
   1   1  -1   3     0.18     0.20     0.06 o
   1  -1   2  -3     0.18     0.24     0.04 o
   1   1   0  -3     0.10     0.03     0.04 <
   1  -1  -3   3     0.10     0.03     0.03 <
   1   1   0  -2     0.16     0.09     0.04 <
   1  -1  -2   2     0.16     0.13     0.04 o
   1   1   0  -1    56.15    35.53     1.52 o
   1   1   0   0  1976.92  1847.96    39.75 o
   1  -1   0   0  1987.21  1871.44    31.82 o
   1   1   0   1    84.99    81.78     1.71 o
   1  -1   1  -1    84.65    78.10     1.30 o
   1   1   0   2     0.26     0.23     0.08 o
   1  -1   2  -2     0.26     0.27     0.04 o
   1   1   0   3     1.20     0.83     0.14 o
   1   1   1  -3     0.19     0.10     0.03 o
   1  -1  -2   3     0.19     0.07     0.04 <
   1   1   1  -2     0.12     0.11     0.04 <
   1  -1  -1   2     0.12     0.11     0.03 o
   1   1   1  -1    14.46    13.63     0.26 o
   1  -1   0   1    14.44    10.55     0.36 o
   1   1   1   1   101.21    95.23     1.67 o
   1  -1   2  -1   101.34   100.13     1.91 o
   1   1   1   2     0.32     0.38     0.08 o
   1   1   1   3     1.82     1.25     0.11 o
   1   1   2  -3     0.69     0.48     0.07 o
   1   1   2  -2     0.13     0.12     0.04 o
   1  -1   0   2     0.13     0.08     0.04 <
   1   1   2  -1   105.78   106.09     1.34 o
   1  -1   1   1   105.73    81.03     2.19 o
   1   1   2   0  1131.61  1010.06    20.75 o
   1  -1   2   0  1124.44   979.60    24.83 o
   1   1   2   1   169.97   152.34     2.92 o
   1   1   2   2     0.19     0.30     0.06 o
   1   1   2   3     0.52     0.34     0.05 o
   1   1   3  -3     0.46     0.50     0.07 o
   1  -1   0   3     0.46     0.37     0.04 o
   1   1   3  -2     0.30     0.29     0.05 o
   1  -1   1   2     0.30     0.18     0.05 o
   1   1   3  -1    31.01    27.90     0.60 o
   1  -1   2   1    30.82    23.88     0.78 o
   1   1   3   0  8237.96  8050.20    99.81 o
   1  -1   3   0  8226.90  8137.64   148.43 o
   1   1   3   1   124.82   100.79     2.60 o
   1  -1   4  -1   124.40   108.36     2.42 o
   1   1   3   2     0.83     1.09     0.14 o
   1  -1   5  -2     0.83     1.37     0.06 o
   1   1   3   3     0.31     0.86     0.09 o
   1  -1   6  -3     0.31     1.01     0.09 o
   1   1   4  -3     0.20     0.15     0.04 o
   1   1   4  -2     0.17     0.14     0.05 <
   1  -1   2   2     0.17     0.11     0.05 <
   1   1   4  -1    92.40    79.95     1.82 o
   1  -1   3   1    92.26    78.97     1.84 o
   1   1   4   0 10100.90 10194.60    93.26 o
   1  -1   4   0 10075.30 10017.70   107.10 o
   1   1   4   1   119.42   123.33     1.23 o
   1  -1   5  -1   119.35   137.44     5.26 o
   1   1   4   2     1.08     1.13     0.09 o
   1  -1   6  -2     1.07     1.37     0.07 o
   1   1   4   3     0.01     0.10     0.06 <
   1  -1   7  -3     0.01     0.06     0.06 <
   1   1   5  -3     0.31     0.10     0.07 <
   1  -1   2   3     0.31     0.08     0.04 <
   1   1   5  -2     0.40     0.33     0.06 o
   1  -1   3   2     0.40     0.33     0.05 o
   1   1   5  -1    99.87    83.51     2.07 o
   1  -1   4   1    99.72    75.44     2.21 o
   1   1   5   0  4588.22  4820.90     7.17 o
   1  -1   5   0  4591.38  4830.78   193.15 o
   1   1   5   1    84.50    83.34     1.19 o
   1  -1   6  -1    84.07    89.39     0.85 o
   1   1   5   2     0.93     0.88     0.13 o
   1  -1   7  -2     0.93     1.10     0.08 o
   1   1   5   3     0.85     1.12     0.16 o
   1  -1   8  -3     0.86     1.29     0.11 o
   1   1   6  -3     0.47     0.24     0.08 o
   1  -1   3   3     0.48     0.20     0.05 o
   1   1   6  -2     0.20     0.32     0.10 o
   1  -1   4   2     0.20     0.29     0.06 o
   1   1   6  -1    43.36    46.77     0.73 o
   1  -1   5   1    43.17    45.80     0.22 o
   1   1   6   0  2054.99  2044.93    26.40 o
   1  -1   6   0  2053.03  2000.67    25.34 o
   1   1   6   1    34.28    33.05     0.60 o
   1  -1   7  -1    34.25    35.86     0.41 o
   1   1   6   2     3.56     4.08     0.15 o
   1  -1   8  -2     3.56     4.66     0.14 o
   1   1   6   3     3.00     3.54     0.15 o
   1  -1   9  -3     3.01     4.39     0.14 o
   1   1   7  -3     0.54     0.55     0.15 o
   1  -1   4   3     0.54     0.64     0.06 o
   1   1   7  -2     0.04     0.05     0.09 <
   1  -1   5   2     0.04     0.11     0.06 <
   1   1   7  -1    19.50    20.37     0.43 o
   1  -1   6   1    19.34    17.55     0.42 o
   1   1   7   0   869.17   891.40     9.14 o
   1  -1   7   0   864.04   868.00    10.56 o
   1  -1   8  -1   326.61   352.09    13.75 o
   1  -1   9  -2     1.47     1.98     0.14 o
   1   1   7   3     1.63     1.89     0.22 o
   1  -1  10  -3     1.65     2.29     0.24 o
   1   1   8  -3     0.26     0.17     0.08 <
   1  -1   5   3     0.26     0.17     0.06 o
   1   1   8  -2     0.37     0.60     0.10 o
   1  -1   6   2     0.37     0.69     0.17 o
   1  -1   7   1    30.95    31.71     1.19 o
   1   1   8   0  4697.49  4469.62    91.74 o
   1  -1   8   0  4693.71  4502.23    70.64 o
   1   1   8   1   233.21   241.15     4.00 o
   1  -1   9  -1   233.89   265.81    10.33 o
   1   1   8   2     0.17     0.09     0.16 <
   1  -1  10  -2     0.17     0.20     0.11 <
   1   1   8   3     0.44     0.64     0.19 o
   1  -1  11  -3     0.45     0.65     0.19 o
   1  -1   6   3     0.24     0.33     0.10 o
   1  -1   7   2     0.52     0.74     0.19 o
   1  -1   8   1   166.70   178.30     7.07 o
   1  -1   9   0  4113.17  4054.65    55.32 o
   1   1   9   1    80.57    92.98     3.55 o
   1  -1  10  -1    81.29    94.65     0.35 o
   1   1   9   2     0.18     0.22     0.17 <
   1  -1  11  -2     0.18     0.29     0.19 <
   1   1   9   3     0.07     0.19     0.15 <
   1  -1  12  -3     0.07     0.29     0.21 <
   1  -1   7   3     0.07     0.17     0.11 <
   1  -1   8   2     1.08     1.65     0.14 o
   1   1  10  -1   147.87   168.85     6.46 o
   1  -1   9   1   148.28   170.75     6.51 o
   1   1  10   0   668.79   684.97     7.24 o
   1  -1  10   0   674.55   694.92     6.94 o
   1   1  10   1     9.67    11.97     0.27 o
   1  -1  11  -1     9.81    13.68     0.65 o
   1   1  10   2     0.93     1.19     0.15 o
   1  -1  12  -2     0.93     1.39     0.24 o
   1   1  10   3     0.48     0.41     0.11 o
   1  -1  13  -3     0.48     0.40     0.10 o
   1   1  11  -3     0.72     1.04     0.19 o
   1  -1   8   3     0.71     1.02     0.14 o
   1  -1   9   2     1.08     1.20     0.14 o
   1   1  11  -1    46.96    51.93     0.52 o
   1  -1  10   1    47.28    48.64     0.85 o
   1   1  11   0    85.64    98.76     3.88 o
   1  -1  11   0    86.07   103.92     1.02 o
   1   1  11   1     4.83     6.06     0.23 o
   1  -1  12  -1     4.93     6.30     0.20 o
   1   1  11   2     2.24     2.39     0.15 o
   1  -1  13  -2     2.24     2.37     0.13 o
   1   1  11   3     0.89     0.35     0.23 <
   1  -1  14  -3     0.89     0.74     0.12 o
   1   1  12  -3     0.42     0.74     0.18 o
   1  -1   9   3     0.42     0.74     0.13 o
   1   1  12  -2     0.44     0.58     0.12 o
   1  -1  10   2     0.44     0.68     0.14 o
   1   1  12  -1     3.83     4.32     0.32 o
   1  -1  11   1     3.79     4.96     0.32 o
   1   1  12   0    37.37    40.39     0.49 o
   1  -1  12   0    38.34    36.42     0.78 o
   1   1  12   1    43.32    50.65     1.93 o
   1  -1  13  -1    43.31    46.77     0.49 o
   1   1  12   2     1.22     1.36     0.18 o
   1  -1  14  -2     1.23     1.60     0.17 o
   1   1  12   3     0.90     0.69     0.25 <
   1  -1  15  -3     0.91     0.71     0.14 o
   1   1  13  -3     0.15     0.07     0.12 <
   1  -1  10   3     0.15     0.04     0.14 <
   1   1  13  -2     0.21     0.23     0.09 <
   1  -1  11   2     0.21     0.23     0.14 <
   1   1  13  -1    28.21    33.69     1.28 o
   1  -1  12   1    28.08    26.65     0.58 o
   1   1  13   0   677.52   688.04     7.87 o
   1  -1  13   0   683.57   682.23     8.75 o
   1   1  13   1    57.01    49.24     1.49 o
   1  -1  14  -1    57.56    58.38     0.85 o
   1  -1  15  -2     1.38     1.15     0.18 o
   1   1  13   3     0.71     0.65     0.24 <
   1  -1  16  -3     0.71     1.07     0.17 o
   1   1  14  -3     0.67     0.50     0.12 o
   1  -1  11   3     0.67     0.46     0.15 o
   1   1  14  -2     1.23     1.12     0.25 o
   1  -1  12   2     1.22     0.99     0.26 o
   1   1  14  -1    18.51    17.54     0.68 o
   1  -1  13   1    18.36    20.27     0.39 o
   1   1  14   0   713.18   745.42    11.38 o
   1  -1  14   0   709.63   733.16     7.08 o
   1  -1  15  -1    52.72    57.12     0.66 o
   1   1  14   2     2.33     1.56     0.28 o
   1  -1  16  -2     2.32     2.23     0.20 o
   1   1  14   3     0.79     0.57     0.24 <
   1  -1  17  -3     0.79     0.98     0.14 o
   1   1  15  -3     0.23     0.20     0.15 <
   1  -1  12   3     0.23     0.19     0.16 <
   1   1  15  -2     1.92     1.58     0.29 o
   1  -1  13   2     1.93     1.29     0.28 o
   1  -1  14   1    80.95    86.92     0.77 o
   1   1  15   0   118.66   131.80     1.79 o
   1  -1  15   0   120.81   117.25     1.88 o
   1   1  15   1    74.53    65.32     1.85 o
   1  -1  16  -1    73.73    79.23     3.16 o
   1   1  15   2     0.72     0.54     0.23 <
   1  -1  17  -2     0.71     0.85     0.13 o
   1   1  15   3     0.00    -0.04     0.21 <
   1  -1  18  -3     0.00     0.12     0.11 <
   1  -1  13   3     0.44     0.61     0.16 o
   1   1  16  -2     1.55     1.19     0.27 o
   1  -1  14   2     1.55     0.92     0.27 o
   1   1  16  -1    36.97    34.87     0.98 o
   1  -1  15   1    36.78    36.73     0.72 o
   1   1  16   0   277.50   268.82     5.49 o
   1  -1  16   0   272.23   248.27     4.89 o
   1   1  16   1    24.68    20.72     0.77 o
   1  -1  17  -1    24.38    24.53     0.51 o
   1   1  16   2     0.26     0.16     0.20 <
   1  -1  18  -2     0.25     0.53     0.12 o
   1   1  16   3     0.00    -0.12     0.19 <
   1  -1  19  -3     0.00     0.04     0.11 <
   1   1  17  -3     0.09     0.27     0.25 <
   1  -1  14   3     0.09     0.23     0.16 <
   1   1  17  -2     1.09     0.77     0.26 <
   1  -1  15   2     1.09     0.62     0.26 <
   1   1  17  -1    30.03    29.98     0.80 o
   1  -1  16   1    29.67    31.93     0.39 o
   1   1  17   0    92.69    93.08     1.88 o
   1  -1  17   0    92.38    91.13     1.40 o
   1   1  17   1    14.17    11.46     0.52 o
   1  -1  18  -1    14.06    14.00     0.35 o
   1   1  17   2     0.25     0.10     0.20 <
   1  -1  19  -2     0.25     0.31     0.11 <
   1   1  17   3     0.17    -0.06     0.19 <
   1  -1  20  -3     0.18     0.15     0.21 <
   1   1  18  -3     0.08     0.12     0.15 <
   1  -1  15   3     0.08     0.09     0.12 <
   1   1  18  -2     0.32     0.14     0.15 <
   1  -1  16   2     0.31     0.27     0.12 <
   1   1  18  -1    14.06    14.20     0.49 o
   1  -1  17   1    13.89    12.40     0.60 o
   1   1  18   0   266.94   235.51     5.97 o
   1  -1  18   0   266.04   244.48     5.68 o
   1   1  18   1     3.22     2.66     0.18 o
   1  -1  19  -1     3.31     3.29     0.27 o
   1   1  18   2     1.09     0.60     0.20 <
   1  -1  20  -2     1.10     0.91     0.13 o
   1   1  18   3     0.88     0.45     0.17 <
   1  -1  21  -3     0.88     0.76     0.20 o
   1   1  19  -3     0.10     0.04     0.14 <
   1  -1  16   3     0.10     0.12     0.18 <
   1   1  19  -2     0.33     0.21     0.14 <
   1  -1  17   2     0.33     0.24     0.13 <
   1   1  19  -1    20.09    18.35     0.46 o
   1  -1  18   1    20.16    15.95     0.53 o
   1   1  19   0   103.61    99.78     2.17 o
   1  -1  19   0   101.96    92.99     1.86 o
   1   1  19   1    23.33    17.50     0.60 o
   1  -1  20  -1    23.33    20.26     0.67 o
   1   1  19   2     3.02     1.80     0.19 o
   1  -1  21  -2     3.00     2.11     0.22 o
   1   1  20  -3     0.04     0.06     0.12 <
   1  -1  17   3     0.04     0.13     0.16 <
   1   1  20  -2     0.36     0.27     0.13 <
   1  -1  18   2     0.37     0.09     0.13 <
   1   1  20  -1     1.05     0.95     0.13 o
   1  -1  19   1     1.09     0.92     0.13 o
   1   1  20   0   293.77   186.29     7.92 o
   1   1  21  -3     0.05     0.16     0.12 <
   1  -1  18   3     0.05     0.09     0.14 <
   1   1  21  -2     0.71     0.44     0.11 o
   1  -1  19   2     0.70     0.34     0.11 o
   1   3 -20   1     9.79     7.96     0.34 o
   1  -3 -19  -1     9.50    11.33     0.32 o
   1   3 -20   2     0.18     0.13     0.10 <
   1  -3 -18  -2     0.17     0.26     0.12 <
   1   3 -20   3     0.22     0.12     0.16 <
   1  -3 -17  -3     0.22     0.24     0.12 <
   1   3 -19  -2     0.09     0.10     0.13 <
   1  -3 -21   2     0.09     0.19     0.15 <
   1   3 -19  -1    36.31    31.82     0.91 o
   1  -3 -20   1    35.95    31.93     0.80 o
   1   3 -19   0   293.23   278.00     5.90 o
   1  -3 -19   0   290.10   293.02     3.54 o
   1   3 -19   1    48.17    36.93     1.15 o
   1  -3 -18  -1    47.63    50.35     0.36 o
   1   3 -19   2     0.92     0.42     0.13 o
   1  -3 -17  -2     0.91     0.99     0.22 o
   1   3 -19   3     0.52     0.23     0.13 <
   1  -3 -16  -3     0.52     0.53     0.14 o
   1   3 -18  -3     0.27     0.12     0.10 <
   1  -3 -21   3     0.27     0.16     0.18 <
   1   3 -18  -2     0.83     0.68     0.12 o
   1  -3 -20   2     0.84     1.11     0.14 o
   1   3 -18  -1    11.79    11.29     0.41 o
   1  -3 -19   1    11.66    12.26     0.34 o
   1   3 -18   0    97.46   100.22     1.83 o
   1  -3 -18   0    96.15    96.41     1.33 o
   1   3 -18   1    13.27    11.88     0.35 o
   1  -3 -17  -1    13.12    15.21     0.34 o
   1   3 -18   2     0.26     0.14     0.13 <
   1  -3 -16  -2     0.25     0.31     0.14 <
   1   3 -18   3     0.02     0.00     0.13 <
   1  -3 -15  -3     0.02     0.08     0.14 <
   1   3 -17  -3     0.31     0.10     0.13 <
   1  -3 -20   3     0.30     0.20     0.13 <
   1   3 -17  -2     1.38     1.12     0.15 o
   1  -3 -19   2     1.38     1.41     0.15 o
   1   3 -17  -1    47.95    45.72     0.87 o
   1  -3 -18   1    47.81    50.96     2.03 o
   1   3 -17   0   265.43   249.91     4.38 o
   1  -3 -17   0   263.41   266.37     3.22 o
   1   3 -17   1    21.70    19.95     0.50 o
   1  -3 -16  -1    21.56    19.56     0.67 o
   1   3 -17   2     0.10    -0.03     0.18 <
   1  -3 -15  -2     0.10     0.03     0.13 <
   1   3 -17   3     0.10     0.14     0.13 <
   1  -3 -14  -3     0.10     0.13     0.12 <
   1   3 -16  -3     0.18     0.21     0.14 <
   1  -3 -19   3     0.17     0.11     0.13 <
   1   3 -16  -2     0.21     0.17     0.14 <
   1  -3 -18   2     0.21     0.22     0.13 <
   1   3 -16  -1     9.11     8.90     0.38 o
   1  -3 -17   1     8.97     9.07     0.25 o
   1  -3 -16   0    68.49    62.72     1.29 o
   1   3 -16   1    35.73    32.53     0.95 o
   1  -3 -15  -1    35.53    33.86     0.70 o
   1   3 -16   2     0.87     0.61     0.14 o
   1  -3 -14  -2     0.86     0.83     0.12 o
   1   3 -16   3     0.15     0.04     0.13 <
   1  -3 -13  -3     0.15     0.10     0.12 <
   1   3 -15  -3     0.11     0.08     0.19 <
   1  -3 -18   3     0.11     0.24     0.15 <
   1   3 -15  -2     0.49     0.53     0.20 <
   1  -3 -17   2     0.49     0.39     0.16 <
   1   3 -15  -1    12.75    13.42     0.46 o
   1  -3 -15   0    11.76     5.45     0.36 o
   1   3 -15   1    11.51    12.84     0.26 o
   1  -3 -14  -1    11.58    12.45     0.19 o
   1   3 -15   2     0.57     0.33     0.14 <
   1  -3 -13  -2     0.57     0.72     0.12 o
   1   3 -15   3     0.30     0.12     0.13 <
   1  -3 -12  -3     0.30     0.12     0.12 <
   1   3 -14  -3     0.20     0.19     0.21 <
   1  -3 -17   3     0.20     0.35     0.15 <
   1   3 -14  -2     0.23     0.17     0.19 <
   1  -3 -16   2     0.23     0.27     0.15 <
   1  -3 -15   1     8.70     7.83     0.30 o
   1   3 -14   0    40.13    45.98     0.05 o
   1  -3 -14   0    40.22    46.62     1.81 o
   1   3 -14   1     2.65     2.30     0.17 o
   1  -3 -13  -1     2.61     2.15     0.15 o
   1   3 -14   2     0.07     0.10     0.13 <
   1  -3 -12  -2     0.07     0.07     0.14 <
   1   3 -14   3     0.16     0.05     0.13 <
   1  -3 -11  -3     0.16     0.10     0.12 <
   1   3 -13  -3     0.23     0.23     0.19 <
   1  -3 -16   3     0.23     0.21     0.13 <
   1   3 -13  -2     0.57     0.66     0.22 o
   1  -3 -15   2     0.58     0.72     0.16 o
   1   3 -13  -1    28.11    28.79     0.71 o
   1  -3 -14   1    28.14    29.38     0.37 o
   1   3 -13   0   144.00   136.38     3.04 o
   1  -3 -13   0   141.97   133.41     2.46 o
   1   3 -13   1     9.37     9.85     0.26 o
   1  -3 -12  -1     9.54    10.71     0.25 o
   1   3 -13   2     0.18     0.19     0.13 <
   1  -3 -11  -2     0.18     0.35     0.13 <
   1   3 -13   3     0.46     0.37     0.21 <
   1  -3 -10  -3     0.46     0.43     0.12 o
   1   3 -12  -3     0.08     0.14     0.20 <
   1  -3 -15   3     0.08     0.19     0.12 <
   1   3 -12  -2     0.97     0.88     0.15 o
   1  -3 -14   2     0.97     0.72     0.15 o
   1   3 -12  -1    19.36    18.56     0.57 o
   1  -3 -13   1    19.42    19.29     0.43 o
   1  -3 -12   0   606.32   612.18     5.71 o
   1   3 -12   1    42.70    45.37     0.52 o
   1  -3 -11  -1    42.37    48.03     0.17 o
   1   3 -12   2     0.52     0.31     0.20 <
   1  -3 -10  -2     0.51     0.73     0.11 o
   1   3 -12   3     0.91     1.27     0.15 o
   1  -3  -9  -3     0.90     1.26     0.11 o
   1   3 -11  -3     0.01     0.13     0.12 <
   1  -3 -14   3     0.01     0.12     0.11 <
   1   3 -11  -2     1.78     1.74     0.15 o
   1  -3 -13   2     1.78     1.84     0.14 o
   1   3 -11  -1     6.45     9.62     0.19 o
   1  -3 -12   1     6.33     7.88     0.20 o
   1   3 -11   0   242.18   263.04     3.68 o
   1  -3 -11   0   241.37   242.70     3.11 o
   1   3 -11   1    56.52    68.88     0.84 o
   1  -3 -10  -1    56.60    67.64     2.61 o
   1   3 -11   2     2.02     2.59     0.26 o
   1  -3  -9  -2     2.01     2.70     0.17 o
   1   3 -11   3     0.12     0.09     0.17 <
   1  -3  -8  -3     0.12     0.17     0.11 <
   1   3 -10  -3     0.59     0.45     0.14 o
   1  -3 -13   3     0.59     0.51     0.12 o
   1   3 -10  -2     2.81     4.38     0.30 o
   1  -3 -12   2     2.81     3.39     0.19 o
   1   3 -10  -1   137.43   172.73     6.85 o
   1  -3 -11   1   137.18   145.53     5.67 o
   1   3 -10   0  1038.67   994.09    20.33 o
   1  -3 -10   0  1037.85   940.43    22.07 o
   1  -3  -9  -1    32.02    32.17     0.86 o
   1  -3  -8  -2     0.48     0.88     0.21 o
   1  -3  -7  -3     0.30     0.37     0.12 o
   1   3  -9  -3     0.82     0.95     0.20 o
   1  -3 -12   3     0.82     0.63     0.21 o
   1   3  -9  -2     0.22     0.43     0.18 <
   1  -3 -11   2     0.22     0.23     0.18 <
   1  -3 -10   1    67.90    68.41     1.50 o
   1  -3  -9   0  1079.65  1007.19    17.93 o
   1  -3  -8  -1    61.55    54.90     1.25 o
   1  -3  -7  -2     0.14     0.33     0.11 <
   1   3  -9   3     0.57     0.49     0.16 o
   1  -3  -6  -3     0.56     0.65     0.13 o
   1  -3 -11   3     0.95     0.86     0.20 o
   1  -3 -10   2     0.61     0.42     0.12 o
   1  -3  -9   1    35.50    28.54     0.86 o
   1  -3  -8   0   313.25   327.87     2.87 o
   1   3  -8   1    51.86    47.15     1.28 o
   1  -3  -7  -1    51.74    56.45     0.47 o
   1   3  -8   2     0.70     0.42     0.16 <
   1  -3  -6  -2     0.71     0.92     0.12 o
   1   3  -8   3     0.20     0.26     0.16 <
   1  -3  -5  -3     0.19     0.31     0.10 <
   1  -3 -10   3     0.85     1.09     0.12 o
   1  -3  -9   2     0.72     0.74     0.12 o
   1   3  -7  -1    34.83    32.05     0.88 o
   1  -3  -8   1    34.67    32.42     0.69 o
   1   3  -7   0   415.89   368.79     9.14 o
   1  -3  -7   0   413.21   374.85     7.42 o
   1   3  -7   1     8.72     6.69     0.36 o
   1  -3  -6  -1     8.59     8.13     0.26 o
   1   3  -7   2     0.26     0.09     0.14 <
   1  -3  -5  -2     0.26     0.17     0.11 <
   1   3  -7   3     0.07     0.01     0.14 <
   1  -3  -4  -3     0.07     0.13     0.10 <
   1   3  -6  -3     0.16     0.30     0.12 <
   1  -3  -9   3     0.16     0.41     0.11 o
   1  -3  -8   2     1.07     0.92     0.12 o
   1   3  -6  -1     0.98     1.44     0.10 o
   1  -3  -7   1     0.98     1.34     0.12 o
   1   3  -6   0   331.51   320.33     4.97 o
   1  -3  -6   0   332.54   318.38     5.17 o
   1   3  -6   1    18.56    18.26     0.55 o
   1  -3  -5  -1    18.50    20.41     0.24 o
   1   3  -6   2     0.59     0.24     0.10 <
   1  -3  -4  -2     0.60     0.33     0.10 o
   1   3  -6   3     0.12     0.07     0.09 <
   1  -3  -3  -3     0.12     0.04     0.12 <
   1   3  -5  -3     0.06     0.09     0.12 <
   1  -3  -8   3     0.07     0.09     0.09 <
   1   3  -5  -2     2.18     2.18     0.19 o
   1  -3  -7   2     2.20     2.01     0.14 o
   1   3  -5  -1    77.73    83.70     0.55 o
   1  -3  -6   1    78.00    84.85     0.50 o
   1   3  -5   0   469.21   450.23     7.11 o
   1  -3  -5   0   475.10   448.15     6.93 o
   1   3  -5   1    13.10    13.60     0.45 o
   1  -3  -4  -1    13.29    15.24     0.52 o
   1   3  -5   2     0.35     0.19     0.10 <
   1  -3  -3  -2     0.34     0.24     0.09 <
   1   3  -5   3     0.32     0.14     0.10 <
   1  -3  -2  -3     0.32     0.19     0.08 <
   1   3  -4  -3     0.02    -0.02     0.13 <
   1  -3  -7   3     0.02     0.02     0.09 <
   1   3  -4  -2     0.35     0.16     0.06 <
   1  -3  -6   2     0.35     0.16     0.07 <
   1   3  -4  -1     2.68     2.29     0.10 o
   1  -3  -5   1     2.80     2.08     0.14 o
   1   3  -4   0   323.79   281.78     6.30 o
   1  -3  -4   0   317.36   276.42     6.16 o
   1   3  -4   1    53.11    49.70     0.98 o
   1  -3  -3  -1    52.79    53.75     0.51 o
   1   3  -4   2     0.17     0.16     0.10 <
   1  -3  -2  -2     0.17     0.28     0.08 o
   1   3  -4   3     0.42     0.25     0.11 <
   1  -3  -1  -3     0.42     0.29     0.10 <
   1   3  -3  -3     0.36     0.43     0.06 o
   1  -3  -6   3     0.36     0.38     0.08 o
   1   3  -3  -2     2.42     2.29     0.10 o
   1  -3  -5   2     2.42     1.71     0.13 o
   1   3  -3  -1   152.62   143.80     2.54 o
   1  -3  -4   1   153.03   137.01     2.32 o
   1   3  -3   0  1454.78  1226.91    29.51 o
   1  -3  -3   0  1468.04  1244.10    29.55 o
   1   3  -3   1    32.74    31.45     0.62 o
   1  -3  -2  -1    33.27    34.51     0.46 o
   1   3  -3   2     0.14     0.32     0.10 o
   1  -3  -1  -2     0.14     0.28     0.13 <
   1   3  -3   3     0.37     0.36     0.15 <
   1  -3   0  -3     0.38     0.44     0.08 o
   1   3  -2  -3     1.14     1.12     0.17 o
   1  -3  -5   3     1.15     0.86     0.14 o
   1   3  -2  -2     0.35     0.49     0.07 o
   1  -3  -4   2     0.36     0.44     0.09 o
   1   3  -2  -1    11.96    15.44     0.62 o
   1  -3  -3   1    11.81    12.59     0.32 o
   1   3  -2   0   571.42   556.28     8.25 o
   1  -3  -2   0   571.07   532.91     9.49 o
   1   3  -2   1   107.81   100.25     2.36 o
   1   3  -2   2     0.71     1.04     0.17 o
   1   3  -2   3     0.18     0.06     0.10 <
   1  -3   1  -3     0.18     0.06     0.09 <
   1   3  -1  -3     0.61     0.54     0.14 o
   1  -3  -4   3     0.61     0.51     0.09 o
   1   3  -1  -2     0.28     0.28     0.06 o
   1  -3  -3   2     0.28     0.19     0.12 <
   1   3  -1  -1    19.97    20.63     0.51 o
   1  -3  -2   1    19.90    19.44     0.36 o
   1   3  -1   0  2121.83  2024.12    41.34 o
   1  -3  -1   0  2124.78  2019.17    29.78 o
   1   3  -1   1     5.87     5.60     0.21 o
   1  -3   0  -1     5.87     6.02     0.14 o
   1   3  -1   2     1.92     2.04     0.21 o
   1  -3   1  -2     1.92     2.42     0.12 o
   1   3  -1   3     0.97     1.07     0.14 o
   1  -3   2  -3     0.97     1.13     0.17 o
   1   3   0  -3     0.39     0.17     0.07 <
   1  -3  -3   3     0.39     0.35     0.12 <
   1   3   0  -2     0.31     0.31     0.13 <
   1  -3  -2   2     0.32     0.18     0.06 o
   1   3   0  -1    13.30    16.40     0.33 o
   1  -3  -1   1    13.25    14.77     0.19 o
   1   3   0   0  3259.57  3057.71    52.93 o
   1  -3   0   0  3254.50  3089.29    45.79 o
   1   3   0   1    50.32    51.41     1.00 o
   1  -3   1  -1    50.56    56.01     2.15 o
   1   3   0   2     1.61     1.61     0.12 o
   1  -3   2  -2     1.61     2.02     0.13 o
   1   3   0   3     1.32     1.21     0.21 o
   1  -3   3  -3     1.33     1.42     0.12 o
   1   3   1  -3     0.27     0.25     0.13 <
   1  -3  -2   3     0.27     0.16     0.05 o
   1   3   1  -2     1.18     1.23     0.17 o
   1  -3  -1   2     1.17     1.13     0.10 o
   1   3   1  -1    82.86    95.16     3.72 o
   1  -3   0   1    83.30    89.75     1.63 o
   1   3   1   0  1574.19  1433.02    33.03 o
   1  -3   1   0  1560.15  1427.05    25.13 o
   1   3   1   1   238.79   230.65     2.60 o
   1  -3   2  -1   238.99   248.03     9.75 o
   1   3   1   2     0.37     0.73     0.12 o
   1  -3   3  -2     0.37     0.83     0.09 o
   1   3   1   3     0.23     0.12     0.08 <
   1  -3   4  -3     0.23     0.13     0.11 <
   1   3   2  -3     0.31     0.37     0.14 <
   1  -3  -1   3     0.31     0.29     0.06 o
   1  -3   0   2     2.02     1.88     0.16 o
   1   3   2  -1   299.12   329.86     3.89 o
   1  -3   1   1   298.75   300.51     2.01 o
   1   3   2   0  1727.07  1682.49    24.61 o
   1  -3   2   0  1738.16  1679.81    25.54 o
   1   3   2   1    26.88    27.25     0.36 o
   1  -3   3  -1    26.92    27.21     0.90 o
   1   3   2   2     0.51     0.68     0.12 o
   1  -3   4  -2     0.51     0.96     0.13 o
   1   3   2   3     0.04     0.05     0.11 <
   1  -3   5  -3     0.04     0.04     0.11 <
   1   3   3  -3     1.04     1.30     0.12 o
   1  -3   0   3     1.04     0.98     0.08 o
   1   3   3  -2     2.52     2.91     0.15 o
   1  -3   1   2     2.52     2.48     0.17 o
   1   3   3  -1    20.13    29.18     1.06 o
   1  -3   2   1    19.99    25.80     0.27 o
   1   3   3   0  2209.83  2179.14    25.30 o
   1  -3   3   0  2220.39  2227.26    38.90 o
   1   3   3   1     7.32     7.06     0.24 o
   1  -3   4  -1     7.33     6.54     0.28 o
   1   3   3   2     0.29     0.16     0.11 <
   1  -3   5  -2     0.29     0.17     0.11 <
   1   3   3   3     0.07     0.07     0.11 <
   1  -3   6  -3     0.07     0.07     0.12 <
   1   3   4  -3     0.56     0.83     0.16 o
   1  -3   1   3     0.56     0.68     0.06 o
   1   3   4  -2     1.93     2.26     0.20 o
   1  -3   2   2     1.93     2.14     0.16 o
   1   3   4  -1    59.95    61.07     0.50 o
   1  -3   3   1    60.43    61.60     1.19 o
   1   3   4   0   360.63   392.60     0.91 o
   1  -3   4   0   360.42   424.61     1.79 o
   1   3   4   1     9.91    12.59     0.18 o
   1  -3   5  -1     9.75    10.62     0.32 o
   1   3   4   2     0.46     0.51     0.12 o
   1  -3   6  -2     0.47     0.73     0.14 o
   1   3   4   3     0.18     0.19     0.11 <
   1  -3   7  -3     0.19     0.28     0.11 <
   1   3   5  -3     0.42     0.26     0.07 o
   1   3   5  -2     0.52     0.51     0.11 o
   1   3   5  -1    53.65    64.82     2.48 o
   1  -3   4   1    53.76    61.87     0.75 o
   1   3   5   0   628.59   699.78    27.56 o
   1  -3   5   0   628.78   668.76     9.30 o
   1   3   5   1     0.14     0.66     0.12 o
   1  -3   6  -1     0.16     0.78     0.12 o
   1   3   5   2     1.82     1.49     0.22 o
   1  -3   7  -2     1.82     2.11     0.15 o
   1   3   5   3     0.36     0.35     0.18 <
   1  -3   8  -3     0.36     0.55     0.21 <
   1   3   6  -3     0.65     0.47     0.09 o
   1  -3   4   2     1.41     1.62     0.20 o
   1   3   6  -1    29.59    36.39     1.41 o
   1  -3   5   1    29.72    30.85     0.76 o
   1   3   6   0   253.07   248.60     3.61 o
   1  -3   6   0   248.63   257.11     4.32 o
   1   3   6   1    72.43    76.81     1.43 o
   1  -3   7  -1    72.40    90.19     0.69 o
   1   3   6   2     1.42     1.39     0.22 o
   1  -3   8  -2     1.43     2.07     0.24 o
   1   3   6   3     0.35     0.19     0.18 <
   1  -3   9  -3     0.35     0.49     0.20 <
   1   3   7  -3     0.19     0.17     0.08 <
   1  -3   4   3     0.19     0.14     0.17 <
   1   3   7  -2     1.02     1.43     0.12 o
   1  -3   5   2     1.02     1.45     0.22 o
   1   3   7  -1    19.14    19.56     0.39 o
   1  -3   6   1    19.17    19.27     0.61 o
   1   3   7   0   907.64   824.87    19.23 o
   1  -3   7   0   911.27   853.69    18.51 o
   1   3   7   1    30.02    29.10     0.84 o
   1  -3   8  -1    30.51    34.43     0.76 o
   1   3   7   2     1.27     1.22     0.22 o
   1  -3   9  -2     1.27     1.81     0.25 o
   1   3   7   3     0.50     0.48     0.12 o
   1  -3  10  -3     0.50     0.63     0.11 o
   1   3   8  -3     0.25     0.49     0.11 o
   1  -3   5   3     0.25     0.26     0.18 <
   1   3   8  -2     0.10     0.13     0.10 <
   1  -3   6   2     0.10     0.19     0.19 <
   1   3   8  -1    40.02    46.31     0.77 o
   1  -3   7   1    39.86    45.38     0.86 o
   1   3   8   0     9.40     6.60     0.40 o
   1  -3   8   0    10.08    11.42     0.45 o
   1   3   8   1    93.75   100.51     1.73 o
   1  -3   9  -1    93.99   111.27     1.27 o
   1   3   8   2     0.06     0.27     0.14 <
   1  -3  10  -2     0.05     0.19     0.11 <
   1   3   8   3     0.01     0.00     0.23 <
   1  -3  11  -3     0.01     0.09     0.11 <
   1   3   9  -3     0.48     0.68     0.12 o
   1  -3   6   3     0.48     0.75     0.23 o
   1   3   9  -2     0.48     0.45     0.12 o
   1  -3   7   2     0.48     0.32     0.20 <
   1   3   9  -1     1.52     2.12     0.21 o
   1  -3   8   1     1.49     1.72     0.25 o
   1   3   9   0   520.18   532.46     8.95 o
   1  -3   9   0   521.72   510.09    10.03 o
   1   3   9   1    64.12    58.97     1.50 o
   1  -3  10  -1    64.02    66.68     0.80 o
   1   3   9   2     1.24     1.34     0.23 o
   1  -3  11  -2     1.24     1.32     0.15 o
   1   3   9   3     0.06    -0.03     0.21 <
   1  -3  12  -3     0.06     0.03     0.11 <
   1   3  10  -3     0.08     0.05     0.10 <
   1  -3   7   3     0.08     0.12     0.19 <
   1   3  10  -2     0.31     0.17     0.11 <
   1  -3   8   2     0.30     0.28     0.21 <
   1   3  10  -1    32.43    29.51     1.00 o
   1  -3   9   1    32.75    34.72     0.52 o
   1   3  10   0   659.58   624.57    13.15 o
   1  -3  10   0   657.19   652.65     8.52 o
   1   3  10   1     8.50    10.06     0.34 o
   1  -3  11  -1     8.54     8.66     0.26 o
   1   3  10   2     0.66     1.07     0.24 o
   1  -3  12  -2     0.65     0.74     0.15 o
   1   3  10   3     0.12     0.33     0.22 <
   1  -3  13  -3     0.12     0.13     0.12 <
   1   3  11  -3     0.15     0.47     0.17 <
   1  -3   8   3     0.15     0.34     0.20 <
   1  -3   9   2     0.23     0.27     0.15 <
   1   3  11  -1    72.21    67.22     1.36 o
   1  -3  10   1    72.20    70.42     0.89 o
   1   3  11   0   239.75   215.09     5.27 o
   1  -3  11   0   238.66   208.05     5.46 o
   1   3  11   1     1.90     2.07     0.24 o
   1  -3  12  -1     1.80     1.61     0.17 o
   1  -3  13  -2     1.37     1.10     0.14 o
   1   3  11   3     0.40     0.46     0.15 o
   1  -3  14  -3     0.40     0.62     0.13 o
   1   3  12  -3     0.73     0.88     0.18 o
   1  -3   9   3     0.73     0.64     0.16 o
   1   3  12  -2     1.04     1.22     0.21 o
   1  -3  10   2     1.04     0.88     0.16 o
   1   3  12  -1     5.83     6.39     0.30 o
   1  -3  11   1     5.74     4.88     0.34 o
   1   3  12   0    19.62    15.43     0.62 o
   1  -3  12   0    19.88    14.18     0.67 o
   1   3  12   1     8.99     9.31     0.41 o
   1  -3  13  -1     9.00     8.47     0.28 o
   1   3  12   2     2.19     1.16     0.23 o
   1  -3  14  -2     2.20     2.13     0.18 o
   1   3  12   3     0.37     0.25     0.14 <
   1  -3  15  -3     0.38     0.44     0.13 o
   1   3  13  -3     0.33     0.50     0.18 <
   1  -3  10   3     0.33     0.25     0.14 <
   1   3  13  -2     0.08     0.23     0.18 <
   1  -3  11   2     0.08    -0.05     0.15 <
   1   3  13  -1     6.36     5.95     0.32 o
   1  -3  12   1     6.45     5.88     0.25 o
   1  -3  13   0    26.11    28.01     0.42 o
   1  -3  14  -1    32.40    30.71     0.66 o
   1   3  13   2     1.25     0.89     0.15 o
   1  -3  15  -2     1.26     1.24     0.14 o
   1   3  13   3     0.39     0.27     0.13 <
   1  -3  16  -3     0.39     0.52     0.13 o
   1   3  14  -3     0.22     0.38     0.19 <
   1  -3  11   3     0.21     0.14     0.16 <
   1  -3  12   2     0.09     0.09     0.15 <
   1  -3  13   1     5.41     3.98     0.26 o
   1  -3  14   0   426.83   400.64     7.06 o
   1   3  14   1    18.67    19.25     0.37 o
   1  -3  15  -1    19.23    20.18     0.32 o
   1   3  14   2     0.55     0.37     0.13 <
   1  -3  16  -2     0.55     0.57     0.13 o
   1   3  14   3     0.12     0.29     0.13 <
   1  -3  17  -3     0.12     0.30     0.12 <
   1  -3  12   3     0.34     0.29     0.17 <
   1  -3  13   2     0.18     0.09     0.17 <
   1   3  15  -1    17.89    21.37     0.44 o
   1  -3  14   1    18.08    16.87     0.42 o
   1   3  15   0    93.05    91.25     1.91 o
   1  -3  15   0    91.48    90.64     1.16 o
   1   3  15   1    15.37    12.98     0.52 o
   1  -3  16  -1    15.26    13.10     0.43 o
   1   3  15   2     0.05     0.13     0.16 <
   1  -3  17  -2     0.05    -0.07     0.21 <
   1   3  15   3     0.02     0.10     0.15 <
   1  -3  18  -3     0.02     0.17     0.12 <
   1   3  16  -3     0.22     0.06     0.20 <
   1  -3  13   3     0.22     0.08     0.16 <
   1   3  16  -2     0.62     0.21     0.21 <
   1  -3  14   2     0.63     0.52     0.17 o
   1  -3  15   1     3.90     3.16     0.31 o
   1  -3  16   0    24.50    31.18     1.21 o
   1   3  16   1    11.23    12.05     0.37 o
   1  -3  17  -1    11.09    11.44     0.29 o
   1   3  16   2     0.64     0.71     0.17 o
   1  -3  18  -2     0.64     0.66     0.20 o
   1   3  16   3     0.27     0.21     0.16 <
   1  -3  19  -3     0.28     0.07     0.18 <
   1   3  17  -3     0.20     0.24     0.19 <
   1  -3  14   3     0.20     0.10     0.22 <
   1   3  17  -2     0.75     0.16     0.19 <
   1  -3  15   2     0.76     0.27     0.21 <
   1   3  17  -1     0.37     0.34     0.18 <
   1  -3  16   1     0.32     0.31     0.16 <
   1   3  17   0   119.67   122.56     2.19 o
   1  -3  17   0   117.74   120.29     1.45 o
   1   3  17   1     0.99     0.89     0.12 o
   1  -3  18  -1     0.99     0.87     0.14 o
   1   3  17   2     1.28     0.75     0.16 o
   1  -3  19  -2     1.29     1.32     0.19 o
   1   3  18  -3     0.04     0.01     0.18 <
   1  -3  15   3     0.04     0.00     0.21 <
   1   3  18  -2     0.14     0.24     0.17 <
   1  -3  16   2     0.15     0.09     0.15 <
   1   3  18  -1     4.60     4.55     0.18 o
   1  -3  17   1     4.59     4.30     0.29 o
   1   3  18   0    38.62    32.41     0.85 o
   1  -3  18   0    38.13    35.44     0.93 o
   1   3  18   1     4.57     3.32     0.22 o
   1  -3  19  -1     4.58     4.73     0.24 o
   1   3  19  -3     0.23     0.30     0.12 <
   1  -3  16   3     0.22     0.26     0.15 <
   1   3  19  -2     0.09     0.08     0.11 <
   1  -3  17   2     0.09     0.02     0.13 <
   1   3  19  -1     2.79     2.53     0.14 o
   1  -3  18   1     2.80     2.34     0.21 o
   1   3  20  -3     0.14     0.23     0.15 <
   1  -3  17   3     0.14     0.19     0.13 <
   1   3  20  -2     0.97     0.60     0.15 o
   1  -3  18   2     0.97     0.60     0.16 o
   1   5 -17   1    38.89    32.13     1.02 o
   1  -5 -16  -1    38.82    45.97     1.76 o
   1   5 -17   2     1.80     0.98     0.18 o
   1  -5 -15  -2     1.81     2.46     0.16 o
   1   5 -17   3     0.13     0.07     0.15 <
   1  -5 -14  -3     0.13     0.45     0.13 o
   1   5 -16  -3     0.16     0.14     0.15 <
   1  -5 -19   3     0.16     0.21     0.10 <
   1   5 -16  -2     3.50     2.77     0.22 o
   1  -5 -18   2     3.51     4.50     0.13 o
   1   5 -16  -1    40.24    40.36     0.84 o
   1  -5 -17   1    40.62    43.39     0.30 o
   1  -5 -16   0   141.45   138.31     2.08 o
   1   5 -16   1    13.07    11.87     0.33 o
   1  -5 -15  -1    13.01    13.12     0.32 o
   1   5 -16   2     1.16     1.04     0.13 o
   1  -5 -14  -2     1.17     1.44     0.13 o
   1   5 -16   3     0.01     0.12     0.12 <
   1  -5 -13  -3     0.01     0.05     0.11 <
   1   5 -15  -3     0.08     0.08     0.11 <
   1  -5 -18   3     0.08     0.10     0.12 <
   1   5 -15  -2     0.95     0.96     0.17 o
   1  -5 -17   2     0.93     1.04     0.14 o
   1   5 -15  -1     0.45     0.26     0.17 <
   1  -5 -16   1     0.34     0.36     0.14 <
   1   5 -15   0    88.20    96.77     1.42 o
   1  -5 -15   0    91.46   105.18     4.11 o
   1   5 -15   1     4.12     4.63     0.18 o
   1  -5 -14  -1     4.38     5.78     0.17 o
   1   5 -15   2     0.32     0.56     0.14 o
   1  -5 -13  -2     0.31     0.79     0.13 o
   1   5 -15   3     0.08     0.03     0.13 <
   1  -5 -12  -3     0.08     0.20     0.13 <
   1   5 -14  -3     0.44     0.56     0.18 o
   1  -5 -17   3     0.44     0.53     0.14 o
   1   5 -14  -2     3.09     3.68     0.25 o
   1  -5 -16   2     3.11     4.21     0.22 o
   1   5 -14  -1    75.36    76.06     1.06 o
   1  -5 -15   1    75.34    82.99     3.28 o
   1   5 -14   0    80.41    86.33     1.41 o
   1  -5 -14   0    78.35    85.77     0.38 o
   1   5 -14   1     0.37     0.41     0.20 <
   1  -5 -13  -1     0.30     0.67     0.15 o
   1   5 -14   2     0.46     0.52     0.21 <
   1  -5 -12  -2     0.45     0.44     0.14 o
   1   5 -14   3     0.11     0.06     0.20 <
   1  -5 -11  -3     0.11     0.11     0.14 <
   1   5 -13  -3     0.49     0.55     0.21 <
   1  -5 -16   3     0.49     0.60     0.16 o
   1   5 -13  -2     0.57     0.88     0.22 o
   1  -5 -15   2     0.57     0.70     0.14 o
   1   5 -13  -1    98.26   100.85     1.88 o
   1  -5 -14   1    99.16    97.85     1.19 o
   1   5 -13   0   643.95   648.23    11.40 o
   1  -5 -13   0   645.23   659.28     6.97 o
   1   5 -13   1    71.17    73.79     1.42 o
   1  -5 -12  -1    71.06    73.71     0.18 o
   1   5 -13   2     0.79     0.73     0.22 o
   1  -5 -11  -2     0.79     0.99     0.16 o
   1   5 -13   3     0.24     0.13     0.20 <
   1  -5 -10  -3     0.23     0.34     0.14 <
   1   5 -12  -3     0.25     0.71     0.23 o
   1  -5 -15   3     0.25     0.49     0.18 <
   1   5 -12  -2     5.34     6.64     0.33 o
   1  -5 -14   2     5.36     5.96     0.18 o
   1  -5 -13   1     2.97     4.51     0.22 o
   1  -5 -12   0    73.84    73.68     1.11 o
   1   5 -12   1    16.49    16.76     0.54 o
   1  -5 -11  -1    16.47    16.35     0.48 o
   1   5 -12   2     0.65     0.78     0.22 o
   1  -5 -10  -2     0.64     0.75     0.16 o
   1   5 -12   3     0.07     0.16     0.22 <
   1  -5  -9  -3     0.07     0.06     0.15 <
   1   5 -11  -3     0.00     0.10     0.21 <
   1  -5 -14   3     0.00     0.10     0.13 <
   1  -5 -13   2     5.24     5.02     0.19 o
   1  -5 -12   1    25.99    30.54     0.37 o
   1   5 -11   0   112.17    93.55     2.77 o
   1  -5 -11   0   111.24   101.39     2.08 o
   1   5 -11   1    33.44    37.45     0.75 o
   1  -5 -10  -1    33.18    35.94     0.37 o
   1   5 -11   2     2.75     1.89     0.20 o
   1  -5  -9  -2     2.74     2.76     0.20 o
   1  -5  -8  -3     0.06     0.15     0.15 <
   1   5 -10  -3     0.20     0.33     0.23 <
   1  -5 -13   3     0.20     0.21     0.13 <
   1   5 -10  -2     5.72     6.20     0.36 o
   1  -5 -12   2     5.75     5.71     0.25 o
   1  -5 -11   1   111.45   117.17     0.61 o
   1   5 -10   0   365.67   361.86     5.01 o
   1  -5 -10   0   363.31   379.37     3.26 o
   1   5 -10   1    34.96    29.57     1.00 o
   1  -5  -9  -1    34.54    38.42     0.48 o
   1   5 -10   2     0.32     0.30     0.21 <
   1  -5  -8  -2     0.31     0.53     0.16 o
   1   5 -10   3     0.57     0.38     0.17 <
   1  -5  -7  -3     0.57     0.75     0.16 o
   1   5  -9  -3     0.53     0.54     0.23 <
   1  -5 -12   3     0.53     0.44     0.17 <
   1   5  -9  -2     1.85     1.56     0.18 o
   1  -5 -11   2     1.86     1.85     0.19 o
   1   5  -9  -1    94.29    89.82     1.60 o
   1  -5 -10   1    94.80    97.88     1.03 o
   1   5  -9   0   577.35   580.21    10.33 o
   1  -5  -9   0   578.95   587.00     6.73 o
   1   5  -9   1    87.74    70.67     1.99 o
   1  -5  -8  -1    88.01    90.66     0.82 o
   1   5  -9   2     1.80     1.37     0.16 o
   1  -5  -7  -2     1.80     2.10     0.19 o
   1   5  -9   3     0.46     0.20     0.14 <
   1  -5  -6  -3     0.46     0.20     0.15 <
   1   5  -8  -3     0.34     0.23     0.14 <
   1  -5 -11   3     0.34     0.38     0.16 <
   1   5  -8  -2     2.59     2.02     0.19 o
   1  -5 -10   2     2.60     2.55     0.24 o
   1   5  -8  -1    45.81    37.85     1.26 o
   1  -5  -9   1    46.32    44.64     1.04 o
   1   5  -8   0   151.66   151.46     2.09 o
   1  -5  -8   0   152.61   159.59     1.49 o
   1   5  -8   1    61.40    62.37     0.59 o
   1  -5  -7  -1    61.10    68.44     0.69 o
   1   5  -8   2     7.99     6.77     0.23 o
   1  -5  -6  -2     7.92     9.55     0.21 o
   1   5  -8   3     0.03     0.18     0.11 <
   1  -5  -5  -3     0.03     0.18     0.16 <
   1   5  -7  -3     0.58     0.50     0.13 o
   1  -5 -10   3     0.58     0.77     0.16 o
   1   5  -7  -2     1.98     1.61     0.18 o
   1  -5  -9   2     1.98     2.13     0.22 o
   1   5  -7  -1   126.35   120.21     2.03 o
   1  -5  -8   1   126.24   122.69     1.90 o
   1   5  -7   0  2169.29  2011.62    33.42 o
   1  -5  -7   0  2165.84  2023.43    35.56 o
   1   5  -7   1   145.12   151.34     1.59 o
   1  -5  -6  -1   145.22   153.36     1.45 o
   1   5  -7   2     7.93     7.07     0.23 o
   1  -5  -5  -2     8.00     9.87     0.22 o
   1   5  -7   3     1.43     1.57     0.12 o
   1  -5  -4  -3     1.42     2.10     0.18 o
   1   5  -6  -3     0.47     0.30     0.10 <
   1  -5  -9   3     0.48     0.40     0.15 <
   1   5  -6  -2     9.40     8.94     0.23 o
   1  -5  -8   2     9.40    10.15     0.26 o
   1   5  -6  -1   160.76   173.80     6.77 o
   1  -5  -7   1   161.82   189.79     7.19 o
   1   5  -6   0  3052.51  3105.94    15.83 o
   1  -5  -6   0  3073.67  3012.84    43.43 o
   1   5  -6   1   321.80   299.78     4.74 o
   1  -5  -5  -1   322.03   329.50     2.83 o
   1   5  -6   2     2.99     2.96     0.18 o
   1  -5  -4  -2     3.01     4.32     0.21 o
   1  -5  -3  -3     2.09     2.47     0.19 o
   1   5  -5  -3     0.16     0.13     0.09 <
   1  -5  -8   3     0.17     0.13     0.11 <
   1   5  -5  -2    10.21     9.40     0.31 o
   1  -5  -7   2    10.28    10.10     0.25 o
   1   5  -5  -1   161.20   177.56     6.96 o
   1  -5  -6   1   161.63   181.38     7.14 o
   1   5  -5   0   710.13   693.60     6.65 o
   1  -5  -5   0   717.32   704.63     9.81 o
   1   5  -5   1   323.29   310.25     3.33 o
   1  -5  -4  -1   325.11   329.36     2.07 o
   1   5  -5   2     8.58     6.88     0.32 o
   1  -5  -3  -2     8.58    10.28     0.23 o
   1   5  -5   3     1.00     0.85     0.11 o
   1  -5  -2  -3     1.01     1.11     0.17 o
   1   5  -4  -3     0.42     0.46     0.08 o
   1  -5  -7   3     0.42     0.50     0.11 o
   1   5  -4  -2     1.83     1.98     0.18 o
   1  -5  -6   2     1.84     1.84     0.14 o
   1   5  -4  -1   214.02   219.10     8.72 o
   1  -5  -5   1   215.29   223.86     1.78 o
   1   5  -4   0  1321.16  1291.58    12.18 o
   1  -5  -4   0  1322.69  1219.45    22.93 o
   1   5  -4   1    77.54    83.81     3.28 o
   1  -5  -3  -1    78.12    95.97     3.53 o
   1   5  -4   2     3.85     2.91     0.22 o
   1  -5  -2  -2     3.87     4.76     0.16 o
   1   5  -4   3     0.49     0.21     0.10 <
   1  -5  -1  -3     0.49     0.31     0.15 <
   1   5  -3  -3     0.51     0.71     0.15 o
   1  -5  -6   3     0.51     0.78     0.19 o
   1   5  -3  -2     1.30     1.25     0.11 o
   1  -5  -5   2     1.29     1.55     0.24 o
   1   5  -3  -1    16.48    18.75     0.73 o
   1  -5  -4   1    16.77    19.53     0.19 o
   1   5  -3   0   892.70   849.25    10.28 o
   1  -5  -3   0   894.83   866.51    13.52 o
   1   5  -3   1    37.04    34.97     0.55 o
   1  -5  -2  -1    36.76    38.82     0.59 o
   1   5  -3   2     2.21     2.08     0.10 o
   1  -5  -1  -2     2.19     2.72     0.15 o
   1   5  -3   3     0.40     0.26     0.10 <
   1  -5   0  -3     0.40     0.30     0.14 <
   1   5  -2  -3     0.19     0.19     0.10 <
   1  -5  -5   3     0.19     0.32     0.17 <
   1   5  -2  -2     1.38     1.42     0.14 o
   1  -5  -4   2     1.38     1.36     0.22 o
   1   5  -2  -1     2.02     2.60     0.10 o
   1  -5  -3   1     1.94     2.62     0.27 o
   1   5  -2   0   658.48   595.79     9.85 o
   1  -5  -2   0   659.16   628.95    10.08 o
   1   5  -2   1    62.89    54.98     1.08 o
   1  -5  -1  -1    63.05    61.97     0.93 o
   1   5  -2   2     1.83     1.73     0.13 o
   1   5  -2   3     0.22     0.22     0.09 <
   1  -5   1  -3     0.22     0.09     0.20 <
   1   5  -1  -3     0.06     0.05     0.10 <
   1  -5  -4   3     0.06     0.00     0.15 <
   1   5  -1  -2     0.45     0.46     0.13 o
   1  -5  -3   2     0.45     0.46     0.18 <
   1   5  -1  -1    18.47    18.89     0.19 o
   1  -5  -2   1    18.20    18.43     0.60 o
   1   5  -1   0   287.11   286.38     2.68 o
   1  -5  -1   0   288.81   278.61     4.44 o
   1   5  -1   1    32.39    33.20     0.24 o
   1   5  -1   2     0.52     0.40     0.08 o
   1   5  -1   3     0.15     0.18     0.10 <
   1  -5   2  -3     0.15     0.23     0.22 <
   1   5   0  -3     0.00     0.01     0.12 <
   1  -5  -3   3     0.00    -0.04     0.16 <
   1   5   0  -2     0.02     0.12     0.17 <
   1  -5  -2   2     0.02     0.08     0.16 <
   1   5   0  -1    25.82    28.98     1.12 o
   1  -5  -1   1    25.59    29.94     0.66 o
   1   5   0   0    14.13    12.85     0.28 o
   1  -5   0   0    14.06    14.46     0.46 o
   1   5   0   1    21.37    17.96     0.48 o
   1  -5   1  -1    21.13    18.96     0.64 o
   1   5   0   2     0.58     0.54     0.10 o
   1  -5   2  -2     0.56     0.52     0.22 <
   1   5   0   3     0.03     0.02     0.10 <
   1  -5   3  -3     0.03     0.00     0.14 <
   1   5   1  -3     0.07    -0.02     0.10 <
   1  -5  -2   3     0.06     0.01     0.16 <
   1   5   1  -2     1.38     1.27     0.16 o
   1  -5  -1   2     1.36     1.19     0.21 o
   1   5   1  -1    19.14    20.91     0.23 o
   1   5   1   0   398.68   356.28     6.66 o
   1  -5   1   0   395.08   372.24     8.04 o
   1   5   1   1    33.15    32.15     0.46 o
   1  -5   2  -1    33.22    35.48     0.46 o
   1   5   1   2     0.19     0.25     0.15 <
   1  -5   3  -2     0.19     0.28     0.14 <
   1   5   1   3     0.00     0.02     0.12 <
   1  -5   4  -3     0.00     0.11     0.14 <
   1   5   2  -3     0.15     0.12     0.10 <
   1  -5  -1   3     0.15     0.13     0.11 <
   1   5   2  -2     3.35     3.61     0.22 o
   1   5   2  -1    67.49    65.07     0.85 o
   1   5   2   0     7.27     6.63     0.20 o
   1  -5   2   0     7.31     7.31     0.24 o
   1   5   2   1    32.66    33.92     0.21 o
   1  -5   3  -1    31.86    35.44     0.33 o
   1   5   2   2     2.22     1.53     0.19 o
   1  -5   4  -2     2.23     2.36     0.17 o
   1   5   2   3     0.05     0.08     0.10 <
   1  -5   5  -3     0.05     0.09     0.13 <
   1   5   3  -3     0.26     0.28     0.10 <
   1  -5   0   3     0.26     0.30     0.16 <
   1   5   3  -2     0.38     0.67     0.15 o
   1  -5   1   2     0.38     0.59     0.19 o
   1   5   3  -1   107.78   107.07     1.04 o
   1  -5   2   1   106.85   105.99     1.54 o
   1   5   3   0   645.89   619.57     8.72 o
   1  -5   3   0   644.88   615.48    10.02 o
   1   5   3   1    27.44    28.07     0.29 o
   1  -5   4  -1    27.89    29.37     0.44 o
   1   5   3   2     2.26     2.30     0.17 o
   1  -5   5  -2     2.23     2.42     0.17 o
   1   5   3   3     0.10     0.08     0.12 <
   1  -5   6  -3     0.10     0.06     0.14 <
   1   5   4  -3     0.46     0.45     0.14 o
   1  -5   1   3     0.46     0.45     0.12 o
   1   5   4  -2     6.10     6.44     0.38 o
   1  -5   2   2     6.08     5.68     0.25 o
   1   5   4  -1    17.80    16.60     0.38 o
   1  -5   3   1    17.94    18.13     0.40 o
   1   5   4   0   230.02   216.30     3.28 o
   1  -5   4   0   224.58   211.65     3.83 o
   1   5   4   1    51.12    47.59     0.83 o
   1  -5   5  -1    50.76    48.91     0.89 o
   1   5   4   2     2.47     2.20     0.18 o
   1  -5   6  -2     2.48     2.36     0.17 o
   1   5   4   3     0.42     0.41     0.13 o
   1  -5   7  -3     0.42     0.72     0.15 o
   1   5   5  -3     0.01     0.13     0.18 <
   1  -5   2   3     0.01     0.08     0.11 <
   1   5   5  -2     1.27     1.36     0.10 o
   1  -5   3   2     1.24     1.28     0.13 o
   1   5   5  -1    32.80    35.75     1.42 o
   1  -5   4   1    32.40    35.13     0.44 o
   1   5   5   0   238.76   214.62     4.12 o
   1  -5   5   0   238.78   217.85     4.27 o
   1   5   5   1    25.92    25.66     0.51 o
   1  -5   6  -1    26.44    28.02     0.42 o
   1   5   5   2     1.02     0.81     0.18 o
   1  -5   7  -2     1.00     1.22     0.16 o
   1   5   5   3     0.15     0.19     0.16 <
   1  -5   8  -3     0.15     0.21     0.14 <
   1   5   6  -3     0.06     0.07     0.09 <
   1  -5   3   3     0.06     0.04     0.10 <
   1   5   6  -2     0.53     0.69     0.09 o
   1  -5   4   2     0.53     0.81     0.11 o
   1   5   6  -1    15.51    14.10     0.42 o
   1  -5   5   1    15.66    15.49     0.40 o
   1   5   6   0    31.54    35.11     0.34 o
   1  -5   6   0    30.03    30.38     0.52 o
   1   5   6   1   120.06   118.34     1.79 o
   1  -5   7  -1   120.72   126.85     1.20 o
   1   5   6   2     4.34     4.11     0.24 o
   1  -5   8  -2     4.39     5.85     0.20 o
   1   5   6   3     0.13     0.08     0.16 <
   1  -5   9  -3     0.13     0.26     0.14 <
   1   5   7  -3     0.24     0.30     0.09 o
   1  -5   4   3     0.24     0.33     0.10 o
   1   5   7  -2     0.19     0.21     0.09 <
   1  -5   5   2     0.19     0.23     0.11 <
   1   5   7  -1    40.53    38.27     0.97 o
   1  -5   6   1    40.26    38.77     0.75 o
   1   5   7   0   546.87   515.90     8.85 o
   1  -5   7   0   555.22   515.95     9.37 o
   1   5   7   1   135.29   131.89     2.79 o
   1  -5   8  -1   135.08   139.01     1.58 o
   1   5   7   2     3.78     3.08     0.23 o
   1  -5   9  -2     3.75     3.82     0.21 o
   1   5   7   3     0.08     0.12     0.16 <
   1  -5  10  -3     0.08     0.05     0.13 <
   1   5   8  -3     0.29     0.35     0.13 <
   1  -5   5   3     0.29     0.30     0.12 <
   1   5   8  -2     2.64     1.40     0.25 o
   1  -5   6   2     2.64     2.39     0.18 o
   1   5   8  -1    25.40    24.11     0.50 o
   1  -5   7   1    25.72    23.36     0.58 o
   1   5   8   0   618.32   569.97    12.90 o
   1  -5   8   0   616.06   545.00    11.60 o
   1   5   8   1    14.51    13.08     0.53 o
   1  -5   9  -1    14.21    12.78     0.39 o
   1   5   8   2     0.95     1.18     0.26 o
   1  -5  10  -2     0.94     1.23     0.16 o
   1  -5  11  -3     0.14     0.18     0.14 <
   1   5   9  -3     0.04     0.05     0.15 <
   1  -5   6   3     0.04     0.13     0.13 <
   1   5   9  -2     0.77     0.80     0.25 o
   1  -5   7   2     0.77     0.74     0.15 o
   1  -5   8   1    30.14    31.38     0.50 o
   1   5   9   0   167.17   156.51     3.62 o
   1  -5   9   0   166.85   138.17     3.56 o
   1  -5  10  -1     5.21     6.43     0.20 o
   1  -5  11  -2     0.72     0.82     0.15 o
   1  -5  12  -3     0.13     0.23     0.14 <
   1   5  10  -3     0.03    -0.01     0.21 <
   1  -5   7   3     0.03     0.00     0.13 <
   1   5  10  -2     0.61     0.55     0.25 <
   1  -5   8   2     0.60     0.54     0.15 o
   1   5  10  -1    25.20    27.13     0.38 o
   1  -5   9   1    25.20    24.82     0.51 o
   1   5  10   0    32.31    34.98     0.45 o
   1  -5  10   0    32.94    32.40     0.61 o
   1   5  10   1     4.51     5.10     0.32 o
   1  -5  11  -1     4.56     4.35     0.21 o
   1  -5  12  -2     1.06     1.32     0.16 o
   1   5  10   3     0.14     0.28     0.21 <
   1  -5  13  -3     0.13     0.40     0.13 o
   1   5  11  -3     0.06     0.09     0.15 <
   1  -5   8   3     0.06     0.04     0.14 <
   1   5  11  -2     0.32     0.49     0.16 <
   1  -5   9   2     0.32     0.58     0.15 o
   1   5  11  -1     5.93     6.03     0.28 o
   1  -5  10   1     5.99     5.65     0.24 o
   1   5  11   0    97.16    82.01     2.40 o
   1  -5  11   0    97.68    80.16     2.14 o
   1   5  11   1    42.83    50.69     0.72 o
   1  -5  12  -1    42.80    50.06     1.97 o
   1   5  11   2     1.54     1.68     0.24 o
   1  -5  13  -2     1.54     1.69     0.16 o
   1   5  11   3     0.53     0.59     0.21 <
   1  -5  14  -3     0.53     0.67     0.13 o
   1   5  12  -3     0.05     0.11     0.15 <
   1  -5   9   3     0.05     0.04     0.14 <
   1   5  12  -2     0.40     0.62     0.16 o
   1  -5  10   2     0.40     0.42     0.15 <
   1   5  12  -1    43.05    49.13     1.92 o
   1  -5  11   1    43.18    43.46     0.70 o
   1   5  12   0   123.39   136.49     1.84 o
   1  -5  12   0   123.40   135.48     0.23 o
   1   5  12   1    37.31    40.46     0.81 o
   1  -5  13  -1    37.50    38.95     0.54 o
   1   5  12   2     1.66     1.55     0.22 o
   1  -5  14  -2     1.64     1.65     0.15 o
   1   5  12   3     0.18     0.17     0.18 <
   1  -5  15  -3     0.17     0.25     0.12 <
   1   5  13  -3     0.15     0.25     0.16 <
   1  -5  10   3     0.15     0.23     0.15 <
   1   5  13  -2     1.11     1.22     0.18 o
   1  -5  11   2     1.12     1.17     0.16 o
   1   5  13  -1     3.06     3.41     0.27 o
   1  -5  12   1     3.09     3.71     0.18 o
   1   5  13   0   223.35   224.07     4.14 o
   1  -5  13   0   223.29   210.56     3.68 o
   1   5  13   1    52.50    53.22     1.12 o
   1  -5  14  -1    52.27    55.10     0.60 o
   1   5  13   2     0.62     0.61     0.18 o
   1  -5  15  -2     0.63     0.62     0.12 o
   1   5  13   3     0.17     0.07     0.10 <
   1  -5  16  -3     0.18     0.18     0.13 <
   1   5  14  -3     0.17     0.73     0.16 o
   1  -5  11   3     0.17     0.39     0.14 <
   1   5  14  -2     0.64     0.46     0.21 <
   1  -5  12   2     0.65     0.52     0.14 o
   1   5  14  -1    19.47    20.23     0.55 o
   1  -5  13   1    19.26    17.64     0.45 o
   1   5  14   0   264.57   259.64     5.05 o
   1  -5  14   0   267.54   254.40     4.26 o
   1   5  14   1     3.95     3.55     0.24 o
   1  -5  15  -1     3.82     3.60     0.16 o
   1   5  14   2     0.76     0.61     0.11 o
   1  -5  16  -2     0.76     0.92     0.14 o
   1   5  15  -3     0.10     0.31     0.21 <
   1  -5  12   3     0.10     0.20     0.13 <
   1   5  15  -2     0.47     0.22     0.20 <
   1  -5  13   2     0.47     0.40     0.14 <
   1   5  15  -1    45.04    48.88     0.85 o
   1  -5  14   1    45.63    48.69     0.50 o
   1   5  15   0    50.51    47.28     1.15 o
   1  -5  15   0    50.10    47.48     1.12 o
   1   5  15   1    41.07    49.73     0.40 o
   1  -5  16  -1    41.27    54.59     2.13 o
   1   5  16  -3     0.28     0.44     0.19 <
   1  -5  13   3     0.28     0.26     0.13 <
   1   5  16  -2     0.50     0.46     0.17 <
   1  -5  14   2     0.51     0.40     0.12 o
   1   5  16  -1    24.83    26.19     0.55 o
   1  -5  15   1    24.85    28.41     0.46 o
   1   5  16   0    84.47    94.61     3.74 o
   1  -5  16   0    84.41   104.66     4.14 o
   1   5  17  -3     0.19     0.15     0.16 <
   1  -5  14   3     0.19     0.20     0.14 <
   1   5  17  -2     1.35     1.10     0.12 o
   1  -5  15   2     1.36     1.62     0.16 o
   1   5  18  -3     0.18     0.19     0.10 <
   1  -5  15   3     0.18     0.19     0.13 <
   1  -7 -14   3     0.16     0.31     0.12 <
   1  -7 -13   2     4.68     7.16     0.17 o
   1   7 -11  -1    55.70    50.27     1.34 o
   1  -7 -12   1    56.66    62.39     0.85 o
   1   7 -11   0   141.30   130.67     3.04 o
   1  -7 -11   0   140.95   126.21     3.09 o
   1   7 -11   1    67.60    51.84     1.76 o
   1  -7 -10  -1    66.43    71.99     1.02 o
   1   7 -11   2     3.57     2.15     0.21 o
   1  -7 -13   3     0.23     0.51     0.14 o
   1  -7 -12   2     7.96    10.54     0.23 o
   1  -7 -11   1    91.40    99.62     1.36 o
   1  -7 -10   0   122.64   119.01     2.42 o
   1   7 -10   1    12.56     8.28     0.56 o
   1  -7  -9  -1    12.56    11.36     0.37 o
   1   7 -10   2     5.05     2.84     0.26 o
   1  -7  -8  -2     5.03     6.75     0.19 o
   1   7 -10   3     0.16    -0.01     0.09 <
   1  -7  -7  -3     0.16     0.24     0.10 <
   1   7  -9  -3     0.46     0.43     0.18 <
   1  -7 -12   3     0.46     0.85     0.16 o
   1  -7 -11   2     7.12     8.51     0.27 o
   1   7  -9  -1   131.76   132.33     2.45 o
   1  -7 -10   1   131.60   144.84     1.83 o
   1   7  -9   0   325.74   321.50     6.06 o
   1  -7  -9   0   325.98   318.84     6.16 o
   1   7  -9   1    67.77    62.89     1.02 o
   1  -7  -8  -1    68.72    77.71     0.92 o
   1   7  -9   2     1.65     1.47     0.14 o
   1  -7  -7  -2     1.64     1.76     0.17 o
   1   7  -9   3     0.15     0.10     0.10 <
   1  -7  -6  -3     0.15     0.26     0.11 <
   1   7  -8  -3     0.55     0.62     0.13 o
   1  -7 -11   3     0.55     0.88     0.18 o
   1   7  -8  -2     6.20     5.95     0.29 o
   1  -7 -10   2     6.19     8.27     0.27 o
   1   7  -8  -1   144.48   151.96     2.40 o
   1  -7  -9   1   144.67   160.41     1.94 o
   1   7  -8   0   327.29   308.14     6.65 o
   1  -7  -8   0   325.51   309.82     6.48 o
   1   7  -8   1    29.14    24.24     0.71 o
   1  -7  -7  -1    29.01    30.82     0.61 o
   1   7  -8   2     0.07     0.10     0.12 <
   1  -7  -6  -2     0.08    -0.01     0.14 <
   1   7  -8   3     0.09     0.16     0.11 <
   1  -7  -5  -3     0.08     0.09     0.11 <
   1   7  -7  -3     0.15     0.16     0.13 <
   1  -7 -10   3     0.15     0.32     0.18 <
   1   7  -7  -2     4.66     4.70     0.27 o
   1  -7  -9   2     4.65     6.19     0.26 o
   1   7  -7  -1    13.52    13.22     0.44 o
   1  -7  -8   1    13.32    12.88     0.42 o
   1   7  -7   0   143.78   142.78     2.77 o
   1  -7  -7   0   143.64   134.10     3.03 o
   1   7  -7   1    16.12    13.39     0.43 o
   1  -7  -6  -1    16.12    15.83     0.46 o
   1   7  -7   2     0.49     0.52     0.17 o
   1  -7  -5  -2     0.48     0.76     0.17 o
   1   7  -7   3     0.19     0.16     0.16 <
   1  -7  -4  -3     0.19     0.34     0.12 <
   1   7  -6  -3     0.03     0.04     0.13 <
   1  -7  -9   3     0.04     0.00     0.17 <
   1  -7  -8   2     2.27     3.09     0.23 o
   1   7  -6  -1    22.26    27.37     0.45 o
   1  -7  -7   1    22.16    26.19     0.46 o
   1   7  -6   0    46.69    44.05     0.88 o
   1  -7  -6   0    45.99    43.57     1.06 o
   1   7  -6   1     6.30     7.73     0.31 o
   1  -7  -5  -1     6.37     7.00     0.33 o
   1   7  -6   2     0.16     0.27     0.17 <
   1  -7  -4  -2     0.15     0.42     0.13 o
   1   7  -6   3     0.09     0.11     0.16 <
   1  -7  -3  -3     0.09     0.37     0.13 <
   1   7  -5  -3     0.07     0.04     0.14 <
   1  -7  -8   3     0.07     0.00     0.17 <
   1  -7  -7   2     1.36     1.37     0.20 o
   1  -7  -6   1     2.11     1.84     0.22 o
   1   7  -5   0   110.98   104.30     1.61 o
   1  -7  -5   0   109.93   106.36     2.26 o
   1   7  -5   1    67.02    60.28     1.11 o
   1  -7  -4  -1    66.91    78.21     2.96 o
   1   7  -5   2     5.53     4.68     0.22 o
   1  -7  -3  -2     5.55     7.83     0.13 o
   1   7  -5   3     0.13     0.02     0.10 <
   1  -7  -2  -3     0.13     0.10     0.12 <
   1   7  -4  -3     0.16     0.28     0.09 <
   1  -7  -7   3     0.16     0.35     0.19 <
   1   7  -4  -2    10.57    10.21     0.26 o
   1  -7  -6   2    10.53    13.13     0.35 o
   1   7  -4  -1   187.29   162.26     3.23 o
   1  -7  -5   1   187.14   202.45     2.79 o
   1   7  -4   0   239.96   242.20     2.33 o
   1  -7  -4   0   240.96   229.86     4.85 o
   1   7  -4   1    63.54    53.73     1.70 o
   1  -7  -3  -1    62.98    72.17     2.81 o
   1   7  -4   2     4.42     3.57     0.21 o
   1  -7  -2  -2     4.41     5.88     0.16 o
   1   7  -4   3     0.05     0.09     0.11 <
   1  -7  -1  -3     0.05     0.22     0.12 <
   1   7  -3  -3     0.25     0.24     0.11 <
   1  -7  -6   3     0.25     0.35     0.19 <
   1   7  -3  -2     4.93     4.90     0.20 o
   1  -7  -5   2     4.91     6.48     0.30 o
   1   7  -3  -1   141.06   137.33     1.54 o
   1  -7  -4   1   139.55   149.97     2.22 o
   1   7  -3   0   355.09   351.57     4.06 o
   1  -7  -3   0   353.07   367.53     3.34 o
   1   7  -3   1    28.01    26.63     0.64 o
   1  -7  -2  -1    28.33    33.76     0.40 o
   1   7  -3   2     2.82     2.11     0.17 o
   1  -7  -1  -2     2.80     3.83     0.17 o
   1   7  -3   3     0.29     0.10     0.11 <
   1  -7   0  -3     0.30     0.10     0.12 <
   1   7  -2  -3     0.15     0.19     0.12 <
   1  -7  -5   3     0.15     0.28     0.20 <
   1   7  -2  -2    10.17    11.77     0.36 o
   1  -7  -4   2    10.13    12.98     0.36 o
   1   7  -2  -1    17.52    17.95     0.39 o
   1  -7  -3   1    17.36    20.15     0.26 o
   1   7  -2   0    94.14    94.25     1.31 o
   1  -7  -2   0    91.21    91.56     1.27 o
   1   7  -2   1    94.84    87.86     1.50 o
   1  -7  -1  -1    94.12   105.46     4.04 o
   1   7  -2   2     9.45     8.29     0.30 o
   1  -7   0  -2     9.45    13.30     0.51 o
   1   7  -2   3     0.01     0.12     0.11 <
   1  -7   1  -3     0.01     0.18     0.12 <
   1   7  -1  -3     0.06     0.01     0.11 <
   1  -7  -4   3     0.06     0.10     0.18 <
   1   7  -1  -2     2.69     2.73     0.16 o
   1  -7  -3   2     2.63     3.09     0.19 o
   1   7  -1  -1    21.17    19.06     0.50 o
   1  -7  -2   1    21.00    23.53     0.40 o
   1   7  -1   0   288.52   262.50     4.80 o
   1  -7  -1   0   289.33   270.92     4.83 o
   1   7  -1   1    36.58    36.32     0.58 o
   1  -7   0  -1    37.39    43.31     0.32 o
   1   7  -1   2     1.10     0.88     0.16 o
   1  -7   1  -2     1.13     1.62     0.14 o
   1   7  -1   3     0.13     0.22     0.14 <
   1  -7   2  -3     0.13     0.34     0.12 <
   1   7   0  -3     0.02     0.00     0.11 <
   1  -7  -3   3     0.02     0.15     0.15 <
   1   7   0  -2     3.07     3.30     0.17 o
   1  -7  -2   2     3.07     4.44     0.19 o
   1   7   0  -1    62.79    61.61     0.66 o
   1  -7  -1   1    63.15    73.43     2.78 o
   1   7   0   0    19.67    19.43     0.43 o
   1  -7   0   0    20.17    20.55     0.39 o
   1   7   0   1    29.06    30.82     0.70 o
   1  -7   1  -1    29.31    33.66     1.34 o
   1   7   0   2     1.80     1.34     0.15 o
   1  -7   2  -2     1.86     2.46     0.16 o
   1   7   0   3     0.12     0.07     0.12 <
   1  -7   3  -3     0.11     0.10     0.12 <
   1   7   1  -3     0.16     0.04     0.11 <
   1  -7  -2   3     0.16     0.16     0.14 <
   1   7   1  -2     1.11     0.90     0.19 o
   1  -7  -1   2     1.14     1.66     0.16 o
   1   7   1  -1    31.23    30.17     0.51 o
   1  -7   0   1    31.36    37.08     1.47 o
   1   7   1   0    58.11    55.36     1.05 o
   1  -7   1   0    59.27    56.08     1.06 o
   1   7   1   1    12.67    12.80     0.30 o
   1  -7   2  -1    13.08    14.25     0.27 o
   1   7   1   2     1.01     0.96     0.19 o
   1  -7   3  -2     0.99     1.18     0.14 o
   1   7   1   3     0.04     0.20     0.14 <
   1  -7   4  -3     0.04     0.24     0.12 <
   1   7   2  -3     0.08     0.10     0.13 <
   1  -7  -1   3     0.07     0.14     0.15 <
   1   7   2  -2     3.02     2.52     0.18 o
   1  -7   0   2     3.05     3.78     0.19 o
   1   7   2  -1     2.50     2.57     0.20 o
   1  -7   1   1     2.63     2.99     0.19 o
   1   7   2   0    14.03    12.62     0.48 o
   1  -7   2   0    14.36    15.08     0.30 o
   1   7   2   1     4.54     4.28     0.23 o
   1  -7   3  -1     4.27     5.25     0.20 o
   1   7   2   2     0.17     0.18     0.15 <
   1  -7   4  -2     0.16     0.30     0.13 <
   1   7   2   3     0.04     0.12     0.14 <
   1  -7   5  -3     0.04     0.17     0.12 <
   1   7   3  -3     0.03     0.00     0.12 <
   1  -7   0   3     0.03     0.03     0.14 <
   1   7   3  -2     0.30     0.27     0.13 <
   1  -7   1   2     0.32     0.48     0.14 o
   1   7   3  -1    22.05    20.18     0.46 o
   1  -7   2   1    21.88    25.36     0.07 o
   1   7   3   0    30.73    31.48     0.53 o
   1  -7   3   0    29.17    30.40     0.46 o
   1   7   3   1    15.87    17.33     0.37 o
   1  -7   4  -1    15.68    19.23     0.75 o
   1   7   3   2     1.08     0.81     0.15 o
   1  -7   5  -2     1.09     1.53     0.14 o
   1   7   3   3     0.08     0.13     0.13 <
   1  -7   6  -3     0.08     0.19     0.11 <
   1   7   4  -3     0.09     0.10     0.13 <
   1  -7   1   3     0.09     0.08     0.20 <
   1   7   4  -2     2.87     2.31     0.17 o
   1  -7   2   2     2.82     3.47     0.26 o
   1   7   4  -1    19.12    18.88     0.30 o
   1  -7   3   1    18.60    21.87     0.48 o
   1   7   4   0    10.31    11.21     0.38 o
   1  -7   4   0    10.49    11.92     0.23 o
   1   7   4   1     1.37     1.37     0.17 o
   1  -7   5  -1     1.38     1.61     0.16 o
   1   7   4   2     1.28     0.80     0.15 o
   1  -7   6  -2     1.29     1.52     0.14 o
   1   7   4   3     0.04     0.06     0.15 <
   1  -7   7  -3     0.04     0.21     0.11 <
   1   7   5  -3     0.09     0.01     0.09 <
   1  -7   2   3     0.09     0.05     0.13 <
   1   7   5  -2     0.39     0.42     0.10 o
   1  -7   3   2     0.39     0.80     0.20 o
   1   7   5  -1     8.16     7.92     0.29 o
   1  -7   4   1     7.83     8.96     0.33 o
   1   7   5   0    81.96    80.26     1.27 o
   1  -7   5   0    81.14    76.56     1.78 o
   1   7   5   1    29.12    28.34     0.74 o
   1  -7   6  -1    29.29    30.40     0.42 o
   1   7   5   2     0.45     0.54     0.17 o
   1  -7   7  -2     0.45     0.78     0.13 o
   1   7   5   3     0.13     0.10     0.15 <
   1  -7   8  -3     0.13     0.11     0.14 <
   1   7   6  -3     0.08     0.08     0.12 <
   1  -7   3   3     0.07     0.12     0.13 <
   1   7   6  -2     5.42     4.60     0.20 o
   1  -7   4   2     5.33     6.01     0.30 o
   1   7   6  -1    46.70    43.91     0.75 o
   1  -7   5   1    46.38    50.34     0.90 o
   1   7   6   0    13.76    13.27     0.33 o
   1  -7   6   0    14.20    12.19     0.46 o
   1   7   6   1    43.94    43.87     0.98 o
   1  -7   7  -1    43.73    52.10     2.08 o
   1   7   6   2     2.63     2.80     0.21 o
   1  -7   8  -2     2.62     3.98     0.19 o
   1   7   6   3     0.01     0.09     0.13 <
   1  -7   9  -3     0.01     0.12     0.13 <
   1   7   7  -3     0.04     0.13     0.12 <
   1  -7   4   3     0.03     0.10     0.13 <
   1   7   7  -2     0.60     0.71     0.13 o
   1  -7   5   2     0.60     0.88     0.20 o
   1   7   7  -1     9.38     9.06     0.41 o
   1  -7   6   1     9.19     9.77     0.34 o
   1   7   7   0   178.45   178.34     2.37 o
   1  -7   7   0   177.21   176.76     3.32 o
   1   7   7   1     5.74     4.93     0.27 o
   1  -7   8  -1     5.54     5.88     0.25 o
   1   7   7   2     5.05     4.78     0.24 o
   1  -7   9  -2     5.09     6.46     0.19 o
   1   7   8  -3     0.06     0.00     0.12 <
   1  -7   5   3     0.06     0.13     0.13 <
   1   7   8  -2     4.34     4.78     0.20 o
   1  -7   6   2     4.29     5.48     0.27 o
   1   7   8  -1    25.37    24.53     0.49 o
   1  -7   7   1    24.91    25.14     0.62 o
   1   7   8   0    77.36    75.70     1.20 o
   1  -7   8   0    78.37    78.87     1.52 o
   1   7   8   1    43.59    46.83     0.80 o
   1  -7   9  -1    44.34    51.76     0.59 o
   1   7   8   2     0.18     0.28     0.12 <
   1  -7  10  -2     0.18     0.26     0.12 <
   1   7   9  -3     0.09     0.13     0.12 <
   1  -7   6   3     0.09     0.11     0.13 <
   1   7   9  -2     0.73     0.81     0.14 o
   1  -7   7   2     0.72     1.06     0.18 o
   1   7   9  -1    37.94    40.01     0.30 o
   1  -7   8   1    38.58    43.10     0.69 o
   1   7   9   0    30.92    34.36     0.22 o
   1  -7   9   0    31.63    32.48     0.68 o
   1   7   9   1    14.24    12.96     0.41 o
   1  -7  10  -1    14.47    15.36     0.36 o
   1   7  10  -3     0.20     0.12     0.13 <
   1  -7   7   3     0.20     0.07     0.12 <
   1   7  10  -2     4.85     4.97     0.19 o
   1  -7   8   2     4.90     6.16     0.25 o
   1   7  10  -1    13.87    14.03     0.33 o
   1  -7   9   1    13.65    13.66     0.39 o
   1   7  10   0    73.03    74.38     0.91 o
   1  -7  10   0    73.98    71.97     1.50 o
   1   7  11  -3     0.12    -0.01     0.12 <
   1  -7   8   3     0.12     0.06     0.16 <
   1   7  11  -2     0.67     0.43     0.11 o
   1  -7   9   2     0.66     0.59     0.15 o
   1   7  11  -1    23.03    24.44     0.28 o
   1  -7  10   1    23.66    26.96     0.43 o
   1   7  12  -3     0.07     0.19     0.11 <
   1  -7   9   3     0.07     0.15     0.14 <
   1   7  12  -2     1.00     1.03     0.11 o
   1  -7  10   2     1.04     1.25     0.14 o
   1   7  13  -3     0.00     0.05     0.09 <
   1  -7  10   3     0.00     0.08     0.12 <
   2   0 -20  -2     0.09     0.08     0.14 <
   2   0 -22   2     0.08     0.01     0.14 <
   2   0 -19  -3     0.28     0.36     0.16 <
   2   0 -22   3     0.28     0.42     0.17 <
   2   0 -19  -2     0.01     0.16     0.16 <
   2   0 -21   2     0.01     0.04     0.16 <
   2   0 -19  -1     4.73     4.56     0.32 o
   2   0 -20   1     4.81     4.03     0.31 o
   2   0 -19   0   136.78   153.67     1.90 o
   2   0 -18  -3     0.27     0.31     0.15 <
   2   0 -21   3     0.27     0.24     0.14 <
   2   0 -18  -2     0.00     0.08     0.15 <
   2   0 -20   2     0.00     0.06     0.15 <
   2   0 -18  -1     1.39     1.69     0.27 o
   2   0 -19   1     1.45     1.47     0.17 o
   2   0 -18   0     3.63     3.32     0.21 o
   2   0 -17  -3     0.07     0.25     0.15 <
   2   0 -20   3     0.07     0.21     0.15 <
   2   0 -17  -2     0.01     0.05     0.15 <
   2   0 -19   2     0.02     0.03     0.15 <
   2   0 -17  -1     6.22     6.52     0.25 o
   2   0 -18   1     6.15     6.09     0.26 o
   2   0 -17   0   207.54   208.07     2.75 o
   2   0 -16  -3     0.01     0.10     0.15 <
   2   0 -19   3     0.01    -0.01     0.15 <
   2   0 -16  -2     0.05     0.15     0.16 <
   2   0 -18   2     0.05     0.01     0.16 <
   2   0 -16  -1     4.54     5.64     0.22 o
   2   0 -17   1     4.51     4.89     0.22 o
   2   0 -16   0    63.54    67.88     0.33 o
   2   0 -15  -3     0.10     0.17     0.13 <
   2   0 -18   3     0.10     0.11     0.16 <
   2   0 -15  -2     0.01     0.15     0.12 <
   2   0 -17   2     0.01     0.13     0.15 <
   2   0 -15  -1     0.80     0.70     0.13 o
   2   0 -16   1     0.77     0.57     0.16 o
   2   0 -15   0     8.70     7.73     0.28 o
   2   0 -14  -3     0.44     0.37     0.14 <
   2   0 -17   3     0.44     0.16     0.15 <
   2   0 -14  -2     0.10     0.10     0.12 <
   2   0 -16   2     0.10     0.16     0.12 <
   2   0 -14  -1    11.73    11.15     0.43 o
   2   0 -15   1    11.80     9.82     0.46 o
   2   0 -14   0   357.86   333.88     6.02 o
   2   0 -13  -3     0.27     0.41     0.13 o
   2   0 -16   3     0.27     0.32     0.12 <
   2   0 -13  -2     0.11     0.15     0.11 <
   2   0 -15   2     0.11     0.06     0.11 <
   2   0 -13  -1     0.67     0.95     0.10 o
   2   0 -14   1     0.68     0.73     0.10 o
   2   0 -13   0     1.94     0.99     0.15 o
   2   0 -12  -3     0.42     0.44     0.10 o
   2   0 -15   3     0.42     0.36     0.09 o
   2   0 -12  -2     0.02     0.07     0.09 <
   2   0 -14   2     0.02     0.10     0.08 <
   2   0 -12  -1     8.78     9.47     0.37 o
   2   0 -13   1     8.74     8.97     0.41 o
   2   0 -12   0  4148.52  4002.12    79.11 o
   2   0 -11  -3     1.54     2.31     0.24 o
   2   0 -14   3     1.54     2.06     0.24 o
   2   0 -11  -2     0.03     0.57     0.20 <
   2   0 -13   2     0.03     0.44     0.18 <
   2   0 -11  -1    14.15    20.62     0.35 o
   2   0 -12   1    14.17    16.90     0.46 o
   2   0 -11   0   242.47   176.54     6.27 o
   2   0 -10  -3     0.88     1.14     0.20 o
   2   0 -13   3     0.87     0.74     0.18 o
   2   0 -10  -2     0.01     0.07     0.14 <
   2   0 -12   2     0.01     0.01     0.14 <
   2   0 -10  -1    23.11    20.33     0.68 o
   2   0 -11   1    23.10    18.33     0.72 o
   2   0 -10   0  1258.48  1247.33    22.83 o
   2   0  -9  -3     0.03    -0.01     0.14 <
   2   0 -12   3     0.03     0.08     0.15 <
   2   0  -9  -2     0.05     0.03     0.13 <
   2   0 -11   2     0.05     0.07     0.14 <
   2   0  -9  -1    29.21    26.60     0.78 o
   2   0 -10   1    29.32    24.67     0.83 o
   2   0  -9   0  1265.53  1101.56    28.07 o
   2   0  -8  -3     0.25     0.08     0.12 <
   2   0 -11   3     0.26     0.21     0.14 <
   2   0  -8  -2     0.18     0.25     0.13 <
   2   0 -10   2     0.18     0.09     0.13 <
   2   0  -8  -1    23.87    28.32     0.46 o
   2   0  -9   1    23.88    24.24     0.61 o
   2   0  -8   0  1454.64  1551.46    20.98 o
   2   0  -7  -3     0.88     0.87     0.15 o
   2   0 -10   3     0.88     0.82     0.15 o
   2   0  -7  -2     0.04     0.27     0.13 <
   2   0  -9   2     0.04     0.08     0.13 <
   2   0  -7  -1     4.57     3.31     0.22 o
   2   0  -8   1     4.56     3.92     0.23 o
   2   0  -7   0   534.00   494.18    11.01 o
   2   0  -6  -3     1.14     1.09     0.15 o
   2   0  -9   3     1.14     0.86     0.15 o
   2   0  -6  -2     0.10     0.07     0.12 <
   2   0  -8   2     0.10     0.08     0.11 <
   2   0  -6  -1    25.53    19.92     0.71 o
   2   0  -7   1    25.51    18.09     0.74 o
   2   0  -6   0   215.60   153.21     5.58 o
   2   0  -5  -3     1.48     0.69     0.14 o
   2   0  -5  -2     0.05     0.11     0.11 <
   2   0  -5  -1    25.54    20.11     0.70 o
   2   0  -4  -3     1.80     1.34     0.16 o
   2   0  -4  -2     0.07     0.19     0.10 <
   2   0  -4  -1     2.04     1.59     0.13 o
   2   0  -4   0   139.32   140.34     2.50 o
   2   0  -3  -3     0.68     0.61     0.11 o
   2   0  -6   3     0.68     0.47     0.11 o
   2   0  -3  -2     0.02     0.00     0.06 <
   2   0  -5   2     0.02    -0.01     0.09 <
   2   0  -3  -1     1.96     1.51     0.12 o
   2   0  -4   1     1.94     1.55     0.13 o
   2   0  -3   0  6474.73  6055.26   129.97 o
   2   0  -2  -3     0.14     0.08     0.09 <
   2   0  -5   3     0.14     0.05     0.09 <
   2   0  -2  -2     0.01     0.00     0.08 <
   2   0  -4   2     0.01     0.03     0.07 <
   2   0  -3   1    12.42    10.94     0.27 o
   2   0  -2   0   124.16   130.95     0.96 o
   2   0  -1  -3     0.26     0.12     0.08 <
   2   0  -4   3     0.25     0.11     0.07 <
   2   0  -1  -2     0.01     0.00     0.07 <
   2   0  -3   2     0.01     0.03     0.06 <
   2   0  -1  -1     1.63     1.13     0.07 o
   2   0  -2   1     1.64     1.01     0.10 o
   2   0  -1   0     0.62     0.94     0.05 o
   2   0   0  -3     0.05     0.01     0.04 <
   2   0   0  -2     0.01    -0.01     0.04 <
   2   0  -2   2     0.01     0.02     0.05 <
   2   0   0  -1     7.69     6.50     0.17 o
   2   0  -1   1     7.70     6.63     0.18 o
   2   0   0   0 11266.40 12052.20   158.60 o
   2   0   1  -3     0.45     0.29     0.06 o
   2   0  -2   3     0.46     0.16     0.05 o
   2   0   1  -2     0.06     0.06     0.05 <
   2   0  -1   2     0.06     0.06     0.03 <
   2   0   1  -1     1.86     1.86     0.11 o
   2   0   0   1     1.87     1.55     0.06 o
   2   0   1   0 13911.10 16761.30   663.49 o
   2   0   2  -3     0.28     0.18     0.06 o
   2   0  -1   3     0.28     0.13     0.04 o
   2   0   2  -2     0.13     0.15     0.05 o
   2   0   0   2     0.13     0.11     0.06 <
   2   0   2  -1    43.61    35.78     1.09 o
   2   0   1   1    43.63    38.75     1.00 o
   2   0   2   0 16938.60 19878.50    60.34 o
   2   0   3  -3     0.00     0.04     0.05 <
   2   0   0   3     0.00     0.03     0.04 <
   2   0   3  -2     0.12     0.16     0.06 <
   2   0   1   2     0.12     0.13     0.06 <
   2   0   3  -1    76.18    75.06     1.50 o
   2   0   2   1    76.17    79.29     1.32 o
   2   0   3   0  6326.87  5985.21   124.66 o
   2   0   4  -3     0.02     0.10     0.12 <
   2   0   1   3     0.02     0.07     0.06 <
   2   0   4  -2     0.41     0.35     0.13 <
   2   0   2   2     0.41     0.33     0.07 o
   2   0   4  -1    65.93    73.71     0.95 o
   2   0   3   1    65.91    58.95     1.46 o
   2   0   4   0  1613.85  1412.77    35.47 o
   2   0   5  -3     1.16     1.09     0.16 o
   2   0   5  -2     0.71     1.07     0.16 o
   2   0   3   2     0.71     0.79     0.09 o
   2   0   5  -1    43.80    46.41     0.84 o
   2   0   4   1    43.76    39.01     0.85 o
   2   0   5   0     8.45    10.18     0.27 o
   2   0   3   3     1.17     0.87     0.10 o
   2   0   6  -2     0.54     0.54     0.15 o
   2   0   4   2     0.54     0.43     0.09 o
   2   0   6  -1     2.57     2.97     0.19 o
   2   0   6   0  2172.77  2234.13    35.61 o
   2   0   7  -3     1.26     1.46     0.18 o
   2   0   4   3     1.27     0.96     0.10 o
   2   0   7  -2     0.20     0.33     0.15 <
   2   0   5   2     0.19     0.13     0.14 <
   2   0   7  -1    12.45    19.66     0.19 o
   2   0   6   1    12.50    19.61     0.22 o
   2   0   7   0  1045.44  1290.31    50.57 o
   2   0   8  -3     1.16     1.14     0.12 o
   2   0   5   3     1.16     1.06     0.18 o
   2   0   8  -2     0.13     0.40     0.10 o
   2   0   6   2     0.13     0.30     0.17 <
   2   0   8  -1    25.25    37.67     1.34 o
   2   0   7   1    25.29    35.35     0.55 o
   2   0   8   0  1086.55  1128.87    10.07 o
   2   0   9  -3     0.45     0.44     0.10 o
   2   0   6   3     0.45     0.42     0.17 <
   2   0   9  -2     0.80     1.31     0.13 o
   2   0   7   2     0.80     0.94     0.19 o
   2   0   9  -1    48.25    61.77     2.24 o
   2   0   8   1    48.25    57.61     2.18 o
   2   0  10  -3     0.35     0.46     0.11 o
   2   0  10  -2     1.25     1.90     0.15 o
   2   0   8   2     1.25     1.66     0.19 o
   2   0  10  -1    20.59    20.70     0.49 o
   2   0   9   1    20.62    20.54     0.70 o
   2   0  10   0   907.23  1096.56    43.45 o
   2   0  11  -3     0.31     0.51     0.12 o
   2   0   8   3     0.31     0.33     0.15 <
   2   0  11  -2     1.21     1.88     0.25 o
   2   0   9   2     1.21     1.42     0.20 o
   2   0  10   1    15.23    12.46     0.53 o
   2   0  11   0    94.98   122.87     4.84 o
   2   0  12  -3     0.79     1.44     0.25 o
   2   0   9   3     0.79     1.13     0.20 o
   2   0  10   2     0.96     1.11     0.15 o
   2   0  12  -1    30.53    28.38     0.58 o
   2   0  11   1    30.51    30.76     0.82 o
   2   0  12   0  1926.78  1832.34    30.03 o
   2   0  13  -3     0.40     0.52     0.12 o
   2   0  10   3     0.40     0.54     0.09 o
   2   0  13  -2     0.30     0.40     0.15 <
   2   0  11   2     0.30     0.44     0.10 o
   2   0  13  -1     5.46     4.68     0.24 o
   2   0  12   1     5.41     4.39     0.22 o
   2   0  13   0   769.33   715.28    12.98 o
   2   0  14  -3     0.34     0.33     0.15 <
   2   0  11   3     0.34     0.25     0.12 <
   2   0  14  -2     0.33     0.41     0.17 <
   2   0  12   2     0.33     0.33     0.14 <
   2   0  14  -1    31.90    34.36     0.40 o
   2   0  13   1    31.98    37.82     1.50 o
   2   0  14   0  1289.07  1208.81    20.98 o
   2   0  15  -3     0.97     0.87     0.17 o
   2   0  12   3     0.97     0.49     0.27 <
   2   0  15  -2     0.20     0.61     0.13 o
   2   0  13   2     0.20     0.48     0.15 o
   2   0  15  -1     2.61     3.02     0.15 o
   2   0  14   1     2.56     2.62     0.18 o
   2   0  15   0   365.10   408.56    16.08 o
   2   0  16  -3     0.09     0.05     0.12 <
   2   0  13   3     0.09    -0.05     0.18 <
   2   0  16  -2     0.39     0.63     0.16 o
   2   0  16  -1     0.86     1.77     0.24 o
   2   0  16   0    25.82    22.15     0.79 o
   2   0  17  -3     0.19     0.52     0.16 o
   2   0  14   3     0.19     0.38     0.24 <
   2   0  15   2     1.02     0.55     0.24 <
   2   0  16   1     4.27     4.37     0.33 o
   2   0  18  -3     0.22     0.25     0.22 <
   2   0  15   3     0.22     0.23     0.23 <
   2   0  18  -2     1.17     0.46     0.21 <
   2   0  16   2     1.18     0.67     0.16 o
   2   0  17   1    14.53    12.36     0.52 o
   2   0  18   0    24.25    23.32     0.68 o
   2   0  19  -3     0.32     0.29     0.19 <
   2   0  16   3     0.32     0.49     0.15 o
   2   0  19  -2     2.11     1.42     0.21 o
   2   0  17   2     2.10     1.32     0.16 o
   2   0  19  -1    44.85    39.89     1.13 o
   2   0  18   1    44.74    35.71     1.21 o
   2   0  19   0   164.34   144.78     3.72 o
   2   0  20  -3     0.48     0.69     0.16 o
   2   0  17   3     0.48     0.54     0.13 o
   2   0  20  -2     1.64     1.45     0.18 o
   2   0  18   2     1.64     1.17     0.13 o
   2   0  20  -1    34.90    31.95     0.87 o
   2   0  19   1    34.84    26.28     0.97 o
   2   0  18   3     0.09     0.12     0.10 <
   2   2 -22   3     0.24     0.24     0.12 <
   2  -2 -19  -3     0.25     0.36     0.16 <
   2  -2 -20  -1     5.18     4.83     0.27 o
   2   2 -21   2     0.17     0.13     0.14 <
   2  -2 -19  -2     0.18     0.04     0.18 <
   2   2 -21   3     0.06     0.01     0.11 <
   2  -2 -18  -3     0.06     0.11     0.19 <
   2   2 -20  -2     0.42     0.39     0.14 <
   2  -2 -22   2     0.42     0.38     0.16 <
   2  -2 -21   1    10.01     8.14     0.39 o
   2  -2 -20   0    39.93    42.41     0.85 o
   2   2 -20   1     0.34     0.47     0.12 o
   2  -2 -19  -1     0.36     0.55     0.20 <
   2   2 -20   2     0.22     0.17     0.12 <
   2  -2 -18  -2     0.22     0.28     0.13 <
   2   2 -20   3     0.12     0.21     0.13 <
   2  -2 -17  -3     0.12     0.63     0.14 o
   2  -2 -22   3     0.29     0.22     0.18 <
   2   2 -19  -2     0.93     0.84     0.18 o
   2  -2 -21   2     0.93     0.65     0.20 o
   2   2 -19  -1    14.47    13.53     0.47 o
   2  -2 -20   1    14.24    13.02     0.62 o
   2   2 -19   0    56.94    57.35     1.20 o
   2  -2 -19   0    55.00    56.29     0.76 o
   2   2 -19   1     3.51     2.08     0.25 o
   2  -2 -18  -1     3.48     3.17     0.20 o
   2   2 -19   2     0.08     0.06     0.14 <
   2  -2 -17  -2     0.08     0.16     0.15 <
   2   2 -19   3     0.08     0.17     0.14 <
   2  -2 -16  -3     0.08     0.12     0.13 <
   2   2 -18  -2     1.54     1.53     0.22 o
   2   2 -18  -1    43.86    41.58     1.06 o
   2  -2 -19   1    43.51    45.99     0.46 o
   2   2 -18   0   534.17   527.44     9.92 o
   2  -2 -18   0   524.89   535.05     5.97 o
   2   2 -18   1    20.67    18.32     0.51 o
   2  -2 -17  -1    20.36    21.00     0.39 o
   2   2 -18   2     0.01     0.08     0.14 <
   2  -2 -16  -2     0.01     0.23     0.16 <
   2   2 -18   3     0.74     0.32     0.15 <
   2  -2 -15  -3     0.73     0.67     0.17 o
   2   2 -17  -3     0.40     0.46     0.22 <
   2  -2 -20   3     0.39     0.74     0.16 o
   2   2 -17  -2     1.61     1.25     0.14 o
   2  -2 -19   2     1.62     1.64     0.18 o
   2   2 -17  -1    51.97    47.22     1.06 o
   2  -2 -18   1    51.91    54.89     0.75 o
   2   2 -17   0   233.19   249.98     1.46 o
   2  -2 -17   0   233.87   253.77     0.75 o
   2   2 -17   1    33.68    27.96     0.98 o
   2  -2 -16  -1    33.71    34.40     0.59 o
   2   2 -17   2     0.12     0.23     0.16 <
   2  -2 -15  -2     0.12     0.55     0.17 o
   2   2 -17   3     1.01     0.59     0.22 <
   2  -2 -14  -3     1.01     0.84     0.18 o
   2   2 -16  -3     0.80     0.87     0.13 o
   2  -2 -19   3     0.80     0.94     0.13 o
   2   2 -16  -2     1.26     0.90     0.14 o
   2  -2 -18   2     1.26     1.14     0.18 o
   2   2 -16  -1    97.19    88.81     1.85 o
   2  -2 -17   1    97.09   105.14     4.19 o
   2   2 -16   0  1550.54  1579.35    12.87 o
   2  -2 -16   0  1543.18  1617.61    12.26 o
   2   2 -16   1    60.90    57.63     1.45 o
   2  -2 -15  -1    60.70    63.03     0.73 o
   2   2 -16   2     0.35     0.30     0.21 <
   2  -2 -14  -2     0.35     0.32     0.17 <
   2   2 -16   3     0.14     0.12     0.20 <
   2  -2 -13  -3     0.14     0.34     0.17 <
   2   2 -15  -3     0.43     0.34     0.13 <
   2  -2 -18   3     0.42     0.32     0.13 <
   2   2 -15  -2     1.13     1.02     0.15 o
   2  -2 -17   2     1.12     1.15     0.19 o
   2   2 -15  -1    72.69    71.03     1.19 o
   2  -2 -16   1    72.36    74.35     1.01 o
   2   2 -15   0  1297.24  1294.21    16.54 o
   2  -2 -15   0  1293.24  1319.10    14.23 o
   2   2 -15   1    68.02    71.37     1.36 o
   2  -2 -14  -1    67.72    68.93     0.79 o
   2   2 -15   2     0.48     0.45     0.21 <
   2  -2 -13  -2     0.48     0.62     0.17 o
   2   2 -15   3     0.12     0.14     0.19 <
   2  -2 -12  -3     0.12     0.27     0.12 <
   2   2 -14  -3     1.05     0.90     0.14 o
   2  -2 -17   3     1.04     0.80     0.14 o
   2   2 -14  -2     2.11     1.94     0.19 o
   2  -2 -16   2     2.11     2.99     0.26 o
   2   2 -14  -1    58.29    49.58     1.50 o
   2  -2 -15   1    57.87    58.01     1.00 o
   2  -2 -14   0   384.74   383.71     4.96 o
   2  -2 -13  -1    25.00    22.11     0.57 o
   2   2 -14   2     0.59     0.36     0.18 <
   2  -2 -12  -2     0.59     0.52     0.12 o
   2   2 -14   3     0.17     0.02     0.13 <
   2  -2 -11  -3     0.18     0.02     0.11 <
   2   2 -13  -3     0.92     0.46     0.16 <
   2  -2 -16   3     0.92     0.71     0.13 o
   2   2 -13  -2     1.47     1.04     0.23 o
   2  -2 -15   2     1.47     1.38     0.17 o
   2   2 -13  -1    84.05    74.68     1.66 o
   2  -2 -14   1    84.10    91.13     0.97 o
   2   2 -13   0   802.49   825.76    13.33 o
   2  -2 -13   0   806.27   815.82     7.35 o
   2   2 -13   1    55.73    55.31     0.98 o
   2  -2 -12  -1    55.92    53.18     1.00 o
   2   2 -13   2     0.49     0.37     0.11 o
   2  -2 -11  -2     0.49     0.45     0.09 o
   2   2 -13   3     0.33     0.06     0.09 <
   2  -2 -10  -3     0.33     0.19     0.10 <
   2   2 -12  -3     0.42     0.13     0.14 <
   2  -2 -15   3     0.42     0.37     0.14 <
   2   2 -12  -2     0.65     0.35     0.14 <
   2  -2 -14   2     0.65     0.50     0.10 o
   2   2 -12  -1    28.81    31.12     0.49 o
   2  -2 -13   1    28.73    22.02     0.71 o
   2   2 -12   0   107.89    94.10     2.62 o
   2  -2 -12   0   107.87    89.03     2.37 o
   2   2 -12   1    32.93    32.07     0.67 o
   2  -2 -11  -1    33.07    35.30     0.69 o
   2   2 -12   2     0.35     0.46     0.12 o
   2  -2 -10  -2     0.36     0.68     0.18 o
   2   2 -12   3     0.08     0.01     0.10 <
   2  -2  -9  -3     0.09     0.05     0.17 <
   2   2 -11  -3     0.62     0.23     0.18 <
   2  -2 -14   3     0.62     0.46     0.11 o
   2   2 -11  -1    32.11    41.72     0.52 o
   2  -2 -12   1    32.08    38.15     0.49 o
   2   2 -11   0   283.70   282.93     5.34 o
   2  -2 -11   0   281.83   265.08     4.68 o
   2   2 -11   1    18.17    16.84     0.60 o
   2  -2 -10  -1    18.27    18.14     0.34 o
   2   2 -11   2     0.15     0.21     0.11 <
   2  -2  -9  -2     0.16     0.31     0.10 <
   2   2 -11   3     0.03     0.03     0.10 <
   2  -2  -8  -3     0.03     0.02     0.09 <
   2   2 -10  -2     1.11     1.26     0.20 o
   2   2 -10  -1    16.51    19.21     0.49 o
   2  -2 -11   1    16.41    17.66     0.53 o
   2   2 -10   0   160.77   131.16     3.95 o
   2  -2 -10   0   161.08   128.33     3.59 o
   2   2 -10   1    17.85    17.01     0.57 o
   2  -2  -9  -1    18.02    18.59     0.44 o
   2   2 -10   2     0.30     0.31     0.11 <
   2  -2  -8  -2     0.30     0.42     0.08 o
   2   2 -10   3     0.49     0.67     0.12 o
   2  -2  -7  -3     0.49     0.62     0.11 o
   2   2  -9  -3     0.21     0.39     0.17 <
   2  -2 -12   3     0.20     0.32     0.16 <
   2   2  -9  -2     0.93     1.24     0.18 o
   2  -2 -11   2     0.93     1.17     0.19 o
   2   2  -9  -1    30.27    37.08     0.55 o
   2  -2 -10   1    29.96    35.10     0.64 o
   2   2  -9   0   599.56   590.01    11.19 o
   2  -2  -9   0   596.78   597.71    10.71 o
   2   2  -9   1    62.99    70.37     0.20 o
   2  -2  -8  -1    63.02    73.52     2.74 o
   2   2  -9   2     0.83     1.14     0.09 o
   2  -2  -7  -2     0.82     1.34     0.17 o
   2   2  -9   3     1.01     0.66     0.10 o
   2  -2  -6  -3     1.01     0.92     0.11 o
   2   2  -8  -3     0.06     0.09     0.14 <
   2  -2 -11   3     0.06     0.09     0.15 <
   2   2  -8  -2     0.07     0.23     0.14 <
   2  -2 -10   2     0.07     0.18     0.15 <
   2   2  -8  -1     7.51    11.46     0.27 o
   2  -2  -9   1     7.74    10.75     0.30 o
   2   2  -8   0  1028.43  1023.42    18.51 o
   2  -2  -8   0  1035.45  1027.46    13.58 o
   2   2  -8   1    15.83    14.10     0.34 o
   2  -2  -7  -1    15.73    15.60     0.36 o
   2   2  -8   2     0.15     0.16     0.08 <
   2  -2  -6  -2     0.15     0.20     0.08 <
   2   2  -8   3     1.13     0.82     0.15 o
   2  -2  -5  -3     1.12     1.05     0.16 o
   2   2  -7  -3     0.35     0.51     0.15 o
   2  -2 -10   3     0.36     0.55     0.17 o
   2   2  -7  -2     0.81     1.37     0.10 o
   2  -2  -9   2     0.81     1.37     0.17 o
   2   2  -7  -1    34.23    43.77     1.63 o
   2  -2  -8   1    34.12    39.99     1.55 o
   2   2  -7   0   379.68   360.78     5.39 o
   2  -2  -7   0   375.00   340.35     8.00 o
   2   2  -7   1    11.39    13.04     0.18 o
   2  -2  -6  -1    11.36    13.70     0.28 o
   2   2  -7   2     0.39     0.54     0.13 o
   2   2  -7   3     0.59     0.50     0.09 o
   2  -2  -4  -3     0.59     0.58     0.08 o
   2   2  -6  -3     1.29     1.53     0.10 o
   2  -2  -9   3     1.29     1.40     0.18 o
   2   2  -6  -2     0.00     0.09     0.05 <
   2  -2  -8   2     0.00     0.09     0.13 <
   2   2  -6  -1    12.96    16.65     0.62 o
   2  -2  -7   1    12.99    15.17     0.46 o
   2   2  -6   0  1635.45  1485.62    34.36 o
   2  -2  -6   0  1629.43  1408.65    36.33 o
   2   2  -6   1    42.65    45.14     0.46 o
   2  -2  -5  -1    42.52    51.30     1.89 o
   2   2  -6   2     0.17     0.23     0.09 <
   2  -2  -4  -2     0.17     0.41     0.07 o
   2   2  -6   3     1.13     0.58     0.16 o
   2  -2  -3  -3     1.13     1.03     0.09 o
   2   2  -5  -3     0.47     0.34     0.06 o
   2  -2  -8   3     0.47     0.30     0.13 <
   2   2  -5  -2     0.44     0.47     0.07 o
   2  -2  -7   2     0.44     0.32     0.09 o
   2   2  -5  -1    32.74    30.69     0.61 o
   2  -2  -6   1    32.72    30.69     0.78 o
   2   2  -5   0  2375.70  2138.44    50.47 o
   2  -2  -5   0  2387.84  2146.94    43.13 o
   2   2  -5   1   118.21   129.68     5.18 o
   2  -2  -4  -1   118.78   124.72     0.14 o
   2   2  -5   2     0.21     0.38     0.10 o
   2  -2  -3  -2     0.21     0.64     0.06 o
   2   2  -5   3     0.95     1.00     0.09 o
   2  -2  -2  -3     0.95     0.78     0.11 o
   2   2  -4  -3     0.18     0.02     0.05 <
   2  -2  -7   3     0.17     0.05     0.08 <
   2   2  -4  -2     0.05     0.09     0.07 <
   2  -2  -6   2     0.06     0.06     0.06 <
   2   2  -4  -1    29.49    30.52     0.64 o
   2  -2  -5   1    29.41    28.35     0.47 o
   2   2  -4   0  2422.87  2415.34    30.83 o
   2  -2  -4   0  2418.39  2421.46    24.28 o
   2   2  -4   1    83.61    71.86     1.73 o
   2  -2  -3  -1    83.93    80.40     1.01 o
   2   2  -4   2     0.59     0.57     0.07 o
   2  -2  -2  -2     0.59     0.63     0.08 o
   2   2  -4   3     0.05     0.04     0.06 <
   2   2  -3  -3     0.14     0.01     0.07 <
   2  -2  -6   3     0.14     0.04     0.06 <
   2   2  -3  -2     0.12     0.14     0.08 <
   2  -2  -5   2     0.12     0.14     0.06 <
   2   2  -3  -1     3.83     5.28     0.21 o
   2  -2  -4   1     3.88     4.61     0.13 o
   2   2  -3   0  2757.98  2500.89    48.89 o
   2  -2  -3   0  2778.75  2549.48    47.86 o
   2   2  -3   1     2.34     2.16     0.09 o
   2   2  -3   2     0.59     0.65     0.08 o
   2  -2  -1  -2     0.59     0.65     0.06 o
   2   2  -3   3     0.01     0.04     0.07 <
   2  -2   0  -3     0.01     0.05     0.11 <
   2   2  -2  -3     0.44     0.36     0.07 o
   2  -2  -5   3     0.44     0.27     0.06 o
   2   2  -2  -2     0.25     0.35     0.06 o
   2  -2  -4   2     0.25     0.24     0.07 o
   2   2  -2  -1    47.00    44.18     0.74 o
   2  -2  -3   1    47.20    42.85     0.71 o
   2   2  -2   0  1010.14   941.56    16.66 o
   2  -2  -2   0  1006.45   908.85    18.16 o
   2   2  -2   1    35.55    32.38     0.87 o
   2  -2  -1  -1    35.27    34.53     0.65 o
   2   2  -2   2     0.96     1.00     0.09 o
   2  -2   0  -2     0.95     0.96     0.10 o
   2   2  -2   3     0.31     0.40     0.10 o
   2  -2   1  -3     0.31     0.40     0.07 o
   2   2  -1  -3     0.58     0.35     0.06 o
   2  -2  -4   3     0.58     0.36     0.06 o
   2   2  -1  -2     0.37     0.22     0.06 o
   2  -2  -3   2     0.37     0.21     0.07 o
   2   2  -1  -1     2.00     1.74     0.09 o
   2  -2  -2   1     2.02     2.02     0.11 o
   2   2  -1   0  1403.95  1184.37    28.44 o
   2  -2  -1   0  1394.75  1242.77    25.71 o
   2   2  -1   1    87.93    82.32     1.90 o
   2  -2   0  -1    87.80    84.71     1.16 o
   2   2  -1   2     0.51     0.58     0.14 o
   2  -2   1  -2     0.51     0.65     0.08 o
   2   2  -1   3     0.94     0.76     0.15 o
   2  -2   2  -3     0.93     0.87     0.15 o
   2   2   0  -3     0.29     0.20     0.07 <
   2  -2  -3   3     0.29     0.15     0.07 <
   2   2   0  -2     0.27     0.24     0.06 o
   2  -2  -2   2     0.27     0.25     0.05 o
   2   2   0  -1    60.73    71.29     2.75 o
   2  -2  -1   1    60.57    59.33     0.67 o
   2   2   0   0  1271.47  1280.81    22.10 o
   2  -2   0   0  1269.85  1310.06     8.22 o
   2   2   0   1    65.80    57.57     1.33 o
   2  -2   1  -1    65.62    60.88     1.08 o
   2   2   0   2     0.42     0.55     0.10 o
   2  -2   2  -2     0.42     0.57     0.07 o
   2   2   0   3     1.89     1.69     0.13 o
   2  -2   3  -3     1.89     1.69     0.13 o
   2   2   1  -3     0.24     0.26     0.07 o
   2  -2  -2   3     0.24     0.14     0.06 <
   2  -2  -1   2     0.86     0.41     0.06 o
   2   2   1  -1    24.60    20.73     0.56 o
   2  -2   0   1    24.66    18.01     0.62 o
   2   2   1   0   883.78   779.72    16.64 o
   2  -2   1   0   881.94   766.21    16.13 o
   2   2   1   1    99.69    81.23     2.17 o
   2  -2   2  -1    99.77    90.44     2.30 o
   2   2   1   2     0.20     0.51     0.11 o
   2  -2   3  -2     0.20     0.50     0.14 o
   2   2   1   3     2.28     2.07     0.21 o
   2  -2   4  -3     2.28     2.42     0.19 o
   2   2   2  -3     0.42     0.19     0.07 <
   2  -2  -1   3     0.42     0.21     0.05 o
   2   2   2  -2     0.04     0.05     0.06 <
   2  -2   0   2     0.04     0.07     0.05 <
   2   2   2  -1    41.51    34.72     0.85 o
   2  -2   1   1    41.34    31.05     0.94 o
   2   2   2   0  1625.56  1592.20    19.44 o
   2  -2   2   0  1625.67  1536.28    25.79 o
   2   2   2   1   103.85   102.83     1.48 o
   2  -2   3  -1   103.88   100.73     1.31 o
   2   2   2   2     0.20     0.29     0.08 o
   2  -2   4  -2     0.20     0.36     0.09 o
   2   2   2   3     0.67     0.56     0.09 o
   2  -2   5  -3     0.67     0.82     0.10 o
   2   2   3  -3     0.56     0.36     0.09 o
   2  -2   0   3     0.56     0.22     0.05 o
   2   2   3  -2     0.27     0.20     0.07 <
   2  -2   1   2     0.27     0.15     0.07 <
   2   2   3  -1    47.36    45.45     0.79 o
   2  -2   2   1    47.31    36.34     1.10 o
   2   2   3   0  1662.02  1687.06    14.37 o
   2  -2   3   0  1670.55  1709.98    27.67 o
   2   2   3   1    18.24    17.34     0.39 o
   2  -2   4  -1    18.05    20.60     0.48 o
   2   2   3   2     0.58     0.58     0.09 o
   2  -2   5  -2     0.58     0.69     0.09 o
   2   2   3   3     0.04     0.04     0.08 <
   2  -2   6  -3     0.05     0.02     0.08 <
   2   2   4  -3     0.41     0.15     0.07 <
   2  -2   1   3     0.41     0.12     0.06 <
   2   2   4  -2     0.51     0.29     0.07 o
   2  -2   2   2     0.51     0.33     0.07 o
   2   2   4  -1    61.30    66.86     0.26 o
   2  -2   3   1    61.29    62.63     1.10 o
   2   2   4   0  1563.91  1543.48    20.63 o
   2  -2   4   0  1567.30  1518.53    29.61 o
   2   2   4   1     3.99     4.08     0.16 o
   2  -2   5  -1     4.20     4.61     0.16 o
   2   2   4   2     1.21     1.53     0.15 o
   2  -2   6  -2     1.20     2.26     0.23 o
   2   2   4   3     0.29     0.18     0.08 <
   2  -2   7  -3     0.30     0.38     0.19 <
   2   2   5  -3     0.31     0.12     0.07 <
   2   2   5  -2     1.79     1.38     0.10 o
   2   2   5  -1    42.57    46.79     0.22 o
   2  -2   4   1    42.52    44.43     0.92 o
   2   2   5   0   581.98   588.61     6.87 o
   2  -2   5   0   584.61   574.15    10.95 o
   2   2   5   1    69.57    78.03     3.11 o
   2  -2   6  -1    69.75    89.22     3.56 o
   2   2   5   2     0.15     0.29     0.11 <
   2  -2   7  -2     0.15     0.42     0.18 <
   2   2   5   3     0.07     0.02     0.10 <
   2  -2   8  -3     0.07     0.09     0.18 <
   2   2   6  -3     0.07     0.12     0.07 <
   2   2   6  -2     1.76     1.98     0.18 o
   2  -2   4   2     1.76     2.04     0.22 o
   2   2   6  -1    10.16    12.23     0.16 o
   2  -2   5   1    10.39    13.85     0.37 o
   2   2   6   0   625.28   617.37     8.46 o
   2  -2   6   0   629.27   617.29    11.81 o
   2   2   6   1    26.04    24.44     0.71 o
   2  -2   7  -1    26.04    27.97     0.67 o
   2   2   6   2     0.32     0.60     0.12 o
   2  -2   8  -2     0.31     0.71     0.20 o
   2   2   6   3     0.24     0.39     0.12 o
   2  -2   9  -3     0.24     0.55     0.20 <
   2   2   7  -2     0.00     0.16     0.10 <
   2  -2   5   2     0.00     0.16     0.17 <
   2   2   7  -1    71.81    80.51     3.20 o
   2  -2   6   1    71.84    76.78     1.37 o
   2   2   7   0  1303.73  1157.55    28.27 o
   2  -2   7   0  1299.18  1198.45    26.86 o
   2   2   7   1    16.82    18.09     0.31 o
   2  -2   8  -1    16.49    21.29     0.50 o
   2   2   7   2     0.88     1.28     0.21 o
   2  -2   9  -2     0.87     1.58     0.24 o
   2   2   7   3     0.11     0.54     0.17 o
   2  -2  10  -3     0.11     0.64     0.22 <
   2   2   8  -3     0.96     0.96     0.18 o
   2  -2   5   3     0.96     0.90     0.20 o
   2   2   8  -2     0.94     1.31     0.12 o
   2  -2   6   2     0.94     1.48     0.23 o
   2   2   8  -1    70.87    78.68     1.12 o
   2  -2   7   1    71.04    79.07     1.27 o
   2   2   8   0   494.90   484.93     9.39 o
   2  -2   8   0   496.64   443.22    10.90 o
   2   2   8   1    79.98    92.87     1.13 o
   2  -2   9  -1    79.51    94.27     1.12 o
   2   2   8   2     0.45     0.81     0.19 o
   2  -2  10  -2     0.45     0.91     0.23 o
   2   2   8   3     0.26     0.29     0.13 <
   2  -2  11  -3     0.26     0.36     0.11 o
   2   2   9  -3     1.42     1.64     0.21 o
   2  -2   6   3     1.42     1.49     0.23 o
   2   2   9  -2     1.76     2.34     0.22 o
   2  -2   7   2     1.76     2.61     0.27 o
   2   2   9  -1    23.21    28.39     0.55 o
   2  -2   8   1    23.06    26.58     0.65 o
   2   2   9   0   782.78   799.21    13.39 o
   2  -2   9   0   776.68   755.65    14.86 o
   2   2   9   1    29.63    33.90     0.70 o
   2  -2  10  -1    29.30    35.98     0.69 o
   2   2   9   2     2.09     1.30     0.22 o
   2  -2  11  -2     2.09     2.68     0.18 o
   2   2   9   3     1.80     2.24     0.17 o
   2  -2  12  -3     1.81     1.68     0.17 o
   2   2  10  -3     0.32     0.39     0.18 <
   2  -2   7   3     0.32     0.52     0.20 <
   2   2  10  -2     1.23     1.60     0.22 o
   2  -2   8   2     1.22     1.85     0.25 o
   2   2  10  -1    20.55    26.67     0.51 o
   2  -2   9   1    20.19    24.62     0.60 o
   2   2  10   0  1792.54  1793.36    31.85 o
   2  -2  10   0  1783.39  1693.86    35.23 o
   2   2  10   1    36.24    35.67     0.55 o
   2  -2  11  -1    36.25    38.52     0.33 o
   2   2  10   2     1.66     1.61     0.13 o
   2  -2  12  -2     1.66     1.34     0.14 o
   2   2  10   3     0.82     0.62     0.15 o
   2  -2  13  -3     0.82     0.71     0.15 o
   2   2  11  -3     0.05     0.07     0.17 <
   2  -2   8   3     0.05     0.06     0.18 <
   2   2  11  -2     1.40     1.86     0.24 o
   2   2  11  -1     8.33     8.69     0.27 o
   2  -2  10   1     8.19     9.84     0.24 o
   2   2  11   0   177.43   138.28     4.09 o
   2  -2  11   0   179.87   165.17     3.22 o
   2   2  11   1    58.34    54.84     1.08 o
   2  -2  12  -1    58.55    51.40     1.26 o
   2   2  11   2     0.93     0.90     0.16 o
   2  -2  13  -2     0.94     0.76     0.13 o
   2   2  11   3     0.49     0.42     0.15 <
   2  -2  14  -3     0.50     0.44     0.11 o
   2   2  12  -3     0.05     0.19     0.19 <
   2  -2   9   3     0.06     0.26     0.14 <
   2   2  12  -2     0.37     0.37     0.11 o
   2  -2  10   2     0.37     0.37     0.12 o
   2   2  12  -1     0.39     0.55     0.12 o
   2  -2  11   1     0.37     0.61     0.14 o
   2   2  12   0   229.49   213.90     3.91 o
   2  -2  12   0   227.97   236.31     2.33 o
   2   2  12   1    45.58    43.91     0.83 o
   2  -2  13  -1    45.82    43.00     0.93 o
   2   2  12   2     0.77     0.54     0.16 o
   2  -2  14  -2     0.76     0.58     0.12 o
   2   2  12   3     0.03     0.13     0.19 <
   2  -2  15  -3     0.03     0.08     0.12 <
   2   2  13  -3     0.46     0.41     0.12 o
   2  -2  10   3     0.47     0.45     0.14 o
   2   2  13  -2     0.30     0.28     0.12 <
   2  -2  11   2     0.30     0.38     0.15 <
   2   2  13  -1    46.85    42.32     0.96 o
   2  -2  12   1    46.85    43.89     0.91 o
   2   2  13   0   163.14   181.97     7.21 o
   2  -2  13   0   163.32   176.24     0.93 o
   2   2  13   1    31.64    31.37     0.71 o
   2  -2  14  -1    31.44    30.24     0.54 o
   2  -2  15  -2     1.59     1.61     0.15 o
   2   2  13   3     0.48     0.51     0.14 o
   2  -2  16  -3     0.48     0.68     0.13 o
   2   2  14  -3     1.21     1.27     0.18 o
   2  -2  11   3     1.21     0.74     0.27 <
   2   2  14  -2     1.29     1.16     0.16 o
   2  -2  12   2     1.29     0.81     0.25 o
   2   2  14  -1    38.40    39.71     0.59 o
   2  -2  13   1    38.18    41.74     1.66 o
   2   2  14   0   374.44   339.83     8.03 o
   2  -2  14   0   374.81   353.33     6.12 o
   2   2  14   1    20.93    21.53     0.42 o
   2  -2  15  -1    20.87    23.51     0.34 o
   2   2  14   2     1.68     0.97     0.23 o
   2  -2  16  -2     1.68     1.61     0.17 o
   2   2  14   3     0.26     0.18     0.13 <
   2  -2  17  -3     0.26     0.50     0.15 o
   2   2  15  -3     0.72     0.64     0.16 o
   2  -2  12   3     0.72     0.62     0.16 o
   2   2  15  -2     1.14     1.02     0.17 o
   2  -2  13   2     1.13     1.15     0.15 o
   2   2  15  -1     6.20     5.81     0.31 o
   2  -2  14   1     6.04     5.84     0.32 o
   2  -2  15   0    30.77    29.08     0.63 o
   2   2  15   1    23.95    21.86     0.71 o
   2  -2  16  -1    23.97    26.94     0.25 o
   2   2  15   2     1.11     0.38     0.15 <
   2  -2  17  -2     1.11     1.04     0.16 o
   2   2  15   3     0.14     0.14     0.17 <
   2  -2  18  -3     0.14     0.30     0.13 <
   2   2  16  -3     0.16     0.19     0.18 <
   2  -2  13   3     0.15     0.19     0.16 <
   2   2  16  -2     0.43     0.51     0.22 <
   2  -2  14   2     0.42     0.48     0.15 o
   2   2  16  -1     9.26     8.01     0.40 o
   2  -2  15   1     9.16     8.85     0.29 o
   2   2  16   0    68.39    72.22     1.30 o
   2  -2  16   0    69.00    69.41     1.42 o
   2   2  16   1    16.29    12.13     0.55 o
   2  -2  17  -1    16.40    16.83     0.37 o
   2   2  16   2     0.84     0.35     0.17 <
   2  -2  18  -2     0.85     0.56     0.13 o
   2   2  16   3     0.07     0.12     0.15 <
   2  -2  19  -3     0.08     0.12     0.10 <
   2   2  17  -3     0.03     0.03     0.21 <
   2  -2  14   3     0.03     0.05     0.14 <
   2   2  17  -2     0.66     0.59     0.22 <
   2  -2  15   2     0.66     1.07     0.20 o
   2   2  17  -1    14.33    12.71     0.49 o
   2  -2  16   1    14.46    14.19     0.34 o
   2   2  17   0    33.55    35.86     0.72 o
   2  -2  17   0    33.42    35.17     0.46 o
   2  -2  18  -1    21.52    22.75     0.31 o
   2   2  17   2     0.15    -0.05     0.15 <
   2  -2  19  -2     0.15     0.12     0.10 <
   2   2  17   3     0.17     0.22     0.14 <
   2  -2  20  -3     0.17     0.19     0.16 <
   2   2  18  -3     0.07     0.15     0.14 <
   2  -2  15   3     0.07     0.10     0.10 <
   2   2  18  -2     0.93     0.63     0.14 o
   2  -2  16   2     0.94     0.52     0.22 <
   2   2  18  -1    16.23    14.33     0.51 o
   2  -2  17   1    16.42    17.34     0.30 o
   2  -2  18   0    63.26    65.00     0.86 o
   2   2  18   1     0.22     0.41     0.14 <
   2  -2  19  -1     0.23     0.55     0.12 o
   2   2  19  -3     0.18     0.25     0.13 <
   2  -2  16   3     0.18     0.32     0.13 <
   2   2  19  -2     1.06     0.61     0.13 o
   2  -2  17   2     1.07     0.48     0.21 <
   2  -2  18   1    20.51    18.71     0.58 o
   2   2  19   0    93.19    88.30     1.96 o
   2   2  20  -3     0.15     0.21     0.16 <
   2  -2  17   3     0.15     0.11     0.19 <
   2   2  20  -2     0.74     0.63     0.15 o
   2  -2  18   2     0.73     0.37     0.12 o
   2   4 -19   1     3.32     2.97     0.21 o
   2  -4 -18  -1     3.20     3.86     0.14 o
   2   4 -19   2     0.44     0.18     0.15 <
   2  -4 -17  -2     0.44     0.46     0.11 o
   2   4 -19   3     0.09    -0.03     0.16 <
   2  -4 -16  -3     0.09     0.18     0.12 <
   2   4 -18  -2     0.83     0.75     0.16 o
   2  -4 -20   2     0.83     1.08     0.12 o
   2   4 -18  -1    15.36    12.72     0.49 o
   2  -4 -19   1    15.33    15.25     0.29 o
   2   4 -18   0    75.93    65.10     1.84 o
   2  -4 -18   0    76.15    68.87     1.44 o
   2   4 -18   1    25.09    21.92     0.71 o
   2  -4 -17  -1    25.05    27.73     1.09 o
   2   4 -18   2     1.10     0.57     0.20 <
   2  -4 -16  -2     1.10     1.24     0.14 o
   2   4 -18   3     0.20     0.20     0.18 <
   2  -4 -15  -3     0.20     0.33     0.13 <
   2   4 -17  -3     0.14     0.13     0.17 <
   2  -4 -20   3     0.14     0.15     0.12 <
   2   4 -17  -2     0.05     0.04     0.18 <
   2  -4 -19   2     0.05     0.14     0.13 <
   2   4 -17  -1     0.85     0.97     0.20 o
   2  -4 -18   1     0.90     1.20     0.15 o
   2   4 -17   0    14.94    14.77     0.48 o
   2  -4 -17   0    15.17    16.41     0.29 o
   2   4 -17   1     3.73     3.33     0.27 o
   2  -4 -16  -1     3.57     4.08     0.22 o
   2   4 -17   2     0.60     0.49     0.13 o
   2  -4 -15  -2     0.60     0.76     0.14 o
   2   4 -17   3     0.02     0.12     0.17 <
   2  -4 -14  -3     0.02     0.14     0.14 <
   2   4 -16  -3     0.04     0.08     0.12 <
   2  -4 -19   3     0.04     0.26     0.14 <
   2   4 -16  -2     0.74     0.59     0.14 o
   2  -4 -18   2     0.74     1.13     0.15 o
   2   4 -16  -1     0.40     1.12     0.22 o
   2  -4 -17   1     0.40     1.40     0.16 o
   2   4 -16   0     0.20     1.78     0.23 o
   2  -4 -16   0     0.22     2.09     0.16 o
   2   4 -16   1     7.29     8.39     0.23 o
   2  -4 -15  -1     7.26    10.38     0.13 o
   2   4 -16   2     0.89     0.94     0.20 o
   2  -4 -14  -2     0.89     1.11     0.17 o
   2   4 -16   3     0.06     0.04     0.14 <
   2  -4 -13  -3     0.06     0.16     0.15 <
   2   4 -15  -3     0.08     0.13     0.14 <
   2  -4 -18   3     0.09     0.27     0.15 <
   2   4 -15  -2     2.19     1.75     0.17 o
   2  -4 -17   2     2.19     3.47     0.22 o
   2   4 -15  -1     7.04     7.41     0.24 o
   2  -4 -16   1     6.97     7.68     0.29 o
   2   4 -15   0    28.97    28.38     0.56 o
   2  -4 -15   0    28.31    29.28     0.49 o
   2   4 -15   1     2.81     3.24     0.25 o
   2  -4 -14  -1     2.93     3.27     0.21 o
   2   4 -15   2     0.94     1.03     0.23 o
   2  -4 -13  -2     0.94     0.94     0.18 o
   2   4 -15   3     0.31     0.29     0.21 <
   2  -4 -12  -3     0.32     0.35     0.16 <
   2   4 -14  -3     0.26    -0.01     0.11 <
   2  -4 -17   3     0.26     0.19     0.16 <
   2   4 -14  -2     3.34     4.08     0.27 o
   2  -4 -16   2     3.33     3.79     0.21 o
   2   4 -14  -1    67.55    72.20     1.26 o
   2  -4 -15   1    67.07    69.56     0.23 o
   2   4 -14   0   478.40   448.88     9.76 o
   2  -4 -14   0   474.52   452.28     7.44 o
   2   4 -14   1    76.23    86.42     1.17 o
   2  -4 -13  -1    75.97    83.70     3.27 o
   2   4 -14   2     1.45     1.90     0.24 o
   2  -4 -12  -2     1.45     2.05     0.20 o
   2   4 -14   3     0.86     0.89     0.23 o
   2  -4 -11  -3     0.86     0.99     0.18 o
   2   4 -13  -3     0.29     0.07     0.13 <
   2  -4 -16   3     0.29     0.08     0.15 <
   2   4 -13  -2     0.24     0.14     0.13 <
   2  -4 -15   2     0.25     0.16     0.13 <
   2   4 -13  -1     5.87     5.48     0.32 o
   2  -4 -14   1     6.06     5.83     0.29 o
   2   4 -13   0    16.86    15.96     0.55 o
   2  -4 -13   0    16.90    17.51     0.37 o
   2   4 -13   1    46.58    51.48     0.92 o
   2  -4 -12  -1    46.04    48.35     0.74 o
   2   4 -13   2     4.01     3.18     0.22 o
   2  -4 -11  -2     3.98     4.26     0.23 o
   2   4 -13   3     0.21     0.13     0.15 <
   2  -4 -10  -3     0.21     0.25     0.17 <
   2   4 -12  -3     0.35     0.13     0.14 <
   2  -4 -15   3     0.36     0.20     0.12 <
   2   4 -12  -2     0.37     0.37     0.21 <
   2  -4 -14   2     0.38     0.40     0.16 <
   2   4 -12  -1    31.04    29.92     0.83 o
   2  -4 -13   1    31.13    29.04     0.62 o
   2   4 -12   0   831.01   820.13    11.28 o
   2  -4 -12   0   827.24   823.34    10.70 o
   2   4 -12   1    34.41    30.14     0.78 o
   2  -4 -11  -1    34.36    35.30     0.59 o
   2   4 -12   2     0.39     0.29     0.15 <
   2  -4 -10  -2     0.40     0.35     0.17 <
   2   4 -12   3     0.11     0.34     0.15 <
   2  -4  -9  -3     0.11     0.32     0.16 <
   2   4 -11  -3     0.48     0.40     0.14 <
   2  -4 -14   3     0.48     0.59     0.18 o
   2   4 -11  -2     2.07     2.03     0.26 o
   2  -4 -13   2     2.05     1.86     0.19 o
   2   4 -11  -1    25.30    23.55     0.56 o
   2  -4 -12   1    25.00    25.51     0.54 o
   2   4 -11   0   209.71   221.54     1.79 o
   2  -4 -11   0   209.36   220.76     1.84 o
   2   4 -11   1    14.84    13.70     0.54 o
   2  -4 -10  -1    14.96    18.32     0.24 o
   2   4 -11   2     0.03     0.17     0.15 <
   2  -4  -9  -2     0.03     0.14     0.16 <
   2   4 -11   3     0.01     0.00     0.15 <
   2  -4  -8  -3     0.01     0.04     0.15 <
   2   4 -10  -3     0.52     0.25     0.14 <
   2  -4 -13   3     0.52     0.35     0.16 <
   2   4 -10  -2     0.14     0.16     0.14 <
   2  -4 -12   2     0.14     0.29     0.18 <
   2   4 -10  -1    55.84    45.01     1.51 o
   2  -4 -11   1    56.04    54.29     0.78 o
   2   4 -10   0   275.02   293.02     4.32 o
   2  -4 -10   0   276.17   287.05     2.69 o
   2   4 -10   1     1.93     1.34     0.17 o
   2  -4  -9  -1     1.97     1.91     0.20 o
   2   4 -10   2     0.08     0.07     0.14 <
   2  -4  -8  -2     0.08     0.13     0.14 <
   2   4 -10   3     0.06     0.00     0.14 <
   2  -4  -7  -3     0.06     0.06     0.11 <
   2   4  -9  -3     0.17     0.32     0.14 <
   2  -4 -12   3     0.18     0.24     0.15 <
   2   4  -9  -2     2.40     3.47     0.27 o
   2  -4 -11   2     2.41     2.14     0.18 o
   2   4  -9  -1     5.37     5.12     0.32 o
   2  -4 -10   1     5.30     4.87     0.30 o
   2   4  -9   0   118.00   105.79     2.75 o
   2  -4  -9   0   116.15    97.28     2.50 o
   2   4  -9   1    20.14    20.24     0.62 o
   2  -4  -8  -1    20.02    20.52     0.36 o
   2   4  -9   2     0.79     0.64     0.12 o
   2  -4  -7  -2     0.79     0.87     0.15 o
   2   4  -9   3     0.13     0.23     0.10 <
   2  -4  -6  -3     0.13     0.20     0.11 <
   2   4  -8  -3     0.03     0.07     0.12 <
   2  -4 -11   3     0.03     0.09     0.10 <
   2   4  -8  -2     2.18     3.31     0.25 o
   2  -4 -10   2     2.20     1.90     0.14 o
   2   4  -8  -1    26.22    28.02     0.68 o
   2  -4  -9   1    26.33    23.28     0.54 o
   2   4  -8   0    80.76    73.17     1.55 o
   2  -4  -8   0    81.28    88.75     0.22 o
   2   4  -8   1    15.63    17.05     0.23 o
   2  -4  -7  -1    15.82    18.05     0.26 o
   2   4  -8   2     0.27     0.35     0.14 <
   2  -4  -6  -2     0.28     0.32     0.10 o
   2   4  -8   3     0.11     0.07     0.09 <
   2  -4  -5  -3     0.11     0.13     0.11 <
   2   4  -7  -3     0.02     0.08     0.14 <
   2  -4 -10   3     0.02     0.05     0.13 <
   2   4  -7  -2     1.40     2.35     0.21 o
   2  -4  -9   2     1.41     1.52     0.19 o
   2   4  -7  -1    39.40    49.87     0.57 o
   2  -4  -8   1    40.05    43.97     0.67 o
   2   4  -7   0   355.05   368.18     6.01 o
   2  -4  -7   0   362.75   349.86     7.18 o
   2   4  -7   1    26.27    27.18     0.74 o
   2   4  -7   2     0.05     0.16     0.11 <
   2  -4  -5  -2     0.05     0.14     0.19 <
   2   4  -7   3     0.09     0.04     0.11 <
   2  -4  -4  -3     0.09     0.10     0.14 <
   2   4  -6  -3     0.48     0.34     0.15 <
   2  -4  -9   3     0.48     0.23     0.16 <
   2   4  -6  -2     0.60     0.48     0.17 <
   2  -4  -8   2     0.59     0.46     0.16 <
   2   4  -6  -1     6.92     6.16     0.34 o
   2  -4  -7   1     6.81     5.70     0.33 o
   2   4  -6   0   144.62   144.60     2.86 o
   2  -4  -6   0   147.73   143.42     3.05 o
   2   4  -6   1    42.36    37.01     1.20 o
   2  -4  -5  -1    42.82    46.53     0.96 o
   2   4  -6   2     2.14     2.00     0.26 o
   2  -4  -4  -2     2.15     2.61     0.26 o
   2   4  -6   3     0.55     0.30     0.13 <
   2  -4  -3  -3     0.55     0.72     0.19 o
   2   4  -5  -3     0.44     0.35     0.16 <
   2  -4  -8   3     0.44     0.36     0.15 <
   2   4  -5  -2     0.53     0.49     0.17 <
   2  -4  -7   2     0.53     0.36     0.16 <
   2   4  -5  -1    13.63    12.13     0.52 o
   2  -4  -6   1    13.64    11.61     0.50 o
   2   4  -5   0    75.71    62.40     1.98 o
   2  -4  -5   0    77.04    63.03     1.73 o
   2   4  -5   1     5.45     4.95     0.34 o
   2  -4  -4  -1     5.37     5.77     0.32 o
   2   4  -5   2     0.14     0.17     0.12 <
   2  -4  -3  -2     0.14     0.26     0.17 <
   2   4  -5   3     0.60     0.51     0.13 o
   2  -4  -2  -3     0.61     0.55     0.20 <
   2   4  -4  -3     0.44     0.17     0.17 <
   2  -4  -7   3     0.43     0.26     0.10 <
   2   4  -4  -2     0.29     0.24     0.16 <
   2  -4  -6   2     0.29     0.18     0.10 <
   2   4  -4  -1    22.63    19.92     0.54 o
   2  -4  -5   1    22.57    19.81     0.53 o
   2   4  -4   0    74.28    76.88     1.53 o
   2  -4  -4   0    72.32    77.21     0.74 o
   2   4  -4   1     5.77     3.95     0.33 o
   2  -4  -3  -1     5.80     3.79     0.24 o
   2   4  -4   2     0.60     0.36     0.13 <
   2  -4  -2  -2     0.60     0.45     0.12 o
   2   4  -4   3     0.19     0.12     0.12 <
   2  -4  -1  -3     0.20     0.16     0.11 <
   2   4  -3  -3     0.50     0.17     0.10 <
   2  -4  -6   3     0.50     0.16     0.10 <
   2   4  -3  -2     0.53     0.79     0.12 o
   2  -4  -5   2     0.52     0.60     0.11 o
   2   4  -3  -1    10.72    10.04     0.31 o
   2  -4  -4   1    10.76     9.38     0.30 o
   2   4  -3   0   211.98   171.20     4.64 o
   2  -4  -3   0   210.75   161.93     4.83 o
   2   4  -3   1    20.18    19.77     0.47 o
   2  -4  -2  -1    19.98    21.70     0.25 o
   2   4  -3   2     0.30     0.18     0.16 <
   2  -4  -1  -2     0.29     0.28     0.12 <
   2   4  -3   3     0.13     0.10     0.11 <
   2  -4   0  -3     0.13     0.17     0.12 <
   2   4  -2  -3     0.02     0.04     0.10 <
   2  -4  -5   3     0.02     0.06     0.10 <
   2   4  -2  -2     1.43     1.21     0.18 o
   2  -4  -4   2     1.42     0.96     0.13 o
   2   4  -2  -1    65.50    67.17     0.91 o
   2  -4  -3   1    65.06    65.44     0.57 o
   2   4  -2   0   322.59   306.95     6.54 o
   2  -4  -2   0   320.38   312.76     4.67 o
   2   4  -2   1     6.38     5.83     0.34 o
   2  -4  -1  -1     6.39     6.42     0.23 o
   2   4  -2   2     0.25     0.21     0.12 <
   2  -4   0  -2     0.25     0.25     0.11 <
   2   4  -2   3     0.10     0.08     0.10 <
   2  -4   1  -3     0.10     0.05     0.11 <
   2   4  -1  -3     0.10     0.17     0.11 <
   2  -4  -4   3     0.10     0.18     0.10 <
   2  -4  -3   2     1.28     0.91     0.12 o
   2   4  -1  -1     5.56     4.65     0.29 o
   2  -4  -2   1     5.33     4.65     0.22 o
   2   4  -1   0    66.26    63.70     1.16 o
   2  -4  -1   0    67.43    69.37     1.38 o
   2   4  -1   1     4.26     4.47     0.21 o
   2  -4   0  -1     4.27     5.44     0.28 o
   2   4  -1   2     0.58     0.37     0.11 o
   2  -4   1  -2     0.58     0.40     0.15 <
   2   4  -1   3     0.18     0.15     0.10 <
   2  -4   2  -3     0.18     0.03     0.17 <
   2   4   0  -3     0.33     0.21     0.14 <
   2  -4  -3   3     0.32     0.19     0.14 <
   2   4   0  -2     0.30     0.28     0.12 <
   2  -4  -2   2     0.30     0.23     0.14 <
   2   4   0  -1    26.21    23.70     0.60 o
   2  -4  -1   1    26.26    22.62     0.79 o
   2   4   0   0   140.06   134.34     2.29 o
   2  -4   0   0   138.31   155.92     1.86 o
   2   4   0   1     1.23     0.77     0.15 o
   2  -4   1  -1     1.19     1.30     0.19 o
   2   4   0   2     2.07     1.68     0.18 o
   2  -4   2  -2     2.08     1.91     0.23 o
   2   4   0   3     0.69     1.07     0.12 o
   2  -4   3  -3     0.69     1.24     0.21 o
   2   4   1  -3     0.51     0.47     0.12 o
   2  -4  -2   3     0.51     0.27     0.16 <
   2   4   1  -2     0.44     0.52     0.12 o
   2  -4  -1   2     0.44     0.36     0.11 o
   2   4   1  -1    27.95    29.87     0.45 o
   2  -4   0   1    28.35    28.89     0.60 o
   2   4   1   0   759.56   730.16    11.69 o
   2  -4   1   0   762.03   725.15    11.96 o
   2   4   1   1   113.72   114.86     2.31 o
   2  -4   2  -1   114.24   125.55     0.94 o
   2   4   1   2     0.08     0.57     0.21 <
   2  -4   3  -2     0.08     0.67     0.20 o
   2   4   1   3     0.36     0.47     0.21 <
   2  -4   4  -3     0.36     0.58     0.20 <
   2   4   2  -3     0.18     0.48     0.12 o
   2  -4  -1   3     0.18     0.41     0.11 o
   2   4   2  -2     3.08     3.37     0.27 o
   2  -4   0   2     3.11     3.01     0.24 o
   2   4   2  -1   117.25   126.62     1.99 o
   2  -4   1   1   117.13   123.84     0.53 o
   2   4   2   0   377.29   410.36    16.40 o
   2  -4   2   0   378.67   389.82     6.50 o
   2   4   2   1   191.00   203.10     1.63 o
   2  -4   3  -1   190.73   213.45     0.75 o
   2   4   2   2     5.92     6.85     0.24 o
   2  -4   4  -2     5.91     8.27     0.36 o
   2   4   2   3     0.08     0.06     0.10 <
   2  -4   5  -3     0.08     0.17     0.20 <
   2   4   3  -3     0.58     1.11     0.19 o
   2  -4   0   3     0.58     0.88     0.12 o
   2   4   3  -2     4.99     6.80     0.20 o
   2  -4   1   2     4.98     6.00     0.20 o
   2   4   3  -1    66.04    79.40     3.14 o
   2  -4   2   1    66.14    74.29     1.16 o
   2   4   3   0  1768.23  1765.12    22.45 o
   2  -4   3   0  1768.60  1738.29    32.67 o
   2   4   3   1    35.32    40.25     0.36 o
   2  -4   4  -1    35.50    39.84     0.83 o
   2   4   3   2     2.17     2.75     0.19 o
   2  -4   5  -2     2.13     2.94     0.28 o
   2   4   3   3     0.17     0.05     0.08 <
   2  -4   6  -3     0.17     0.01     0.13 <
   2   4   4  -3     1.12     1.41     0.15 o
   2   4   4  -2     1.83     1.97     0.24 o
   2  -4   2   2     1.82     1.90     0.22 o
   2   4   4  -1    33.77    35.48     0.54 o
   2  -4   3   1    33.58    32.20     0.93 o
   2   4   4   0    40.01    41.88     0.62 o
   2  -4   4   0    40.84    51.37     0.66 o
   2   4   4   1    71.54    75.82     0.68 o
   2  -4   5  -1    70.71    74.36     1.48 o
   2   4   4   2     0.99     0.84     0.09 o
   2  -4   6  -2     1.02     1.35     0.13 o
   2   4   4   3     0.17     0.06     0.10 <
   2  -4   7  -3     0.18     0.14     0.12 <
   2   4   5  -3     0.49     0.39     0.12 o
   2   4   5  -2     0.13     0.00     0.11 <
   2   4   5  -1     7.75     9.06     0.24 o
   2   4   5   0   322.58   290.48     5.96 o
   2  -4   5   0   322.13   305.33     5.25 o
   2   4   5   1    61.91    66.43     1.22 o
   2  -4   6  -1    62.97    73.37     2.88 o
   2   4   5   2     0.56     0.37     0.11 o
   2  -4   7  -2     0.55     0.55     0.13 o
   2   4   5   3     0.32     0.23     0.12 <
   2  -4   8  -3     0.32     0.36     0.20 <
   2   4   6  -3     0.17     0.16     0.11 <
   2   4   6  -2     0.17     0.26     0.12 <
   2   4   6  -1    81.10    88.95     1.51 o
   2  -4   5   1    81.06    87.40     1.62 o
   2   4   6   0   422.91   385.07     7.57 o
   2  -4   6   0   429.14   392.75     7.55 o
   2   4   6   1    73.50    62.97     1.37 o
   2  -4   7  -1    72.98    70.92     1.23 o
   2   4   6   2     1.09     1.02     0.14 o
   2  -4   8  -2     1.11     0.96     0.22 o
   2   4   6   3     0.03     0.03     0.14 <
   2  -4   9  -3     0.03    -0.03     0.20 <
   2   4   7  -3     0.12     0.12     0.17 <
   2  -4   4   3     0.11     0.10     0.21 <
   2   4   7  -2     1.77     2.36     0.26 o
   2  -4   5   2     1.78     2.98     0.30 o
   2   4   7  -1     6.21     7.32     0.23 o
   2  -4   6   1     6.45     8.13     0.24 o
   2   4   7   0   348.98   335.56     4.76 o
   2  -4   7   0   347.53   315.98     6.30 o
   2   4   7   1     4.75     4.61     0.40 o
   2  -4   8  -1     4.59     4.75     0.30 o
   2  -4   9  -2     3.68     3.13     0.28 o
   2   4   7   3     0.40     0.16     0.23 <
   2  -4  10  -3     0.40     0.11     0.21 <
   2   4   8  -3     0.03    -0.05     0.17 <
   2  -4   5   3     0.03     0.05     0.20 <
   2   4   8  -2     0.03     0.11     0.11 <
   2  -4   6   2     0.03     0.08     0.11 <
   2   4   8  -1    21.66    22.42     0.29 o
   2  -4   7   1    21.50    19.99     0.53 o
   2   4   8   0   204.28   202.81     2.78 o
   2  -4   8   0   204.00   199.52     4.02 o
   2   4   8   1    41.76    32.43     1.05 o
   2  -4   9  -1    42.36    36.85     1.14 o
   2   4   8   2     1.06     1.59     0.24 o
   2  -4  10  -2     1.06     1.36     0.23 o
   2   4   8   3     0.65     0.34     0.21 <
   2  -4  11  -3     0.65     0.46     0.23 <
   2   4   9  -3     0.11     0.10     0.10 <
   2  -4   6   3     0.11     0.04     0.10 <
   2   4   9  -2     0.81     0.98     0.13 o
   2  -4   7   2     0.81     1.03     0.13 o
   2   4   9  -1    20.73    19.01     0.51 o
   2  -4   8   1    20.49    17.93     0.66 o
   2   4   9   0    46.14    36.15     1.11 o
   2  -4   9   0    46.70    34.84     1.33 o
   2   4   9   1    25.27    30.64     0.57 o
   2  -4  10  -1    25.51    27.81     0.66 o
   2   4   9   2     1.26     1.62     0.25 o
   2  -4  11  -2     1.25     1.37     0.25 o
   2   4   9   3     0.62     0.34     0.24 <
   2  -4  12  -3     0.62     0.46     0.23 <
   2   4  10  -3     0.16     0.09     0.11 <
   2  -4   7   3     0.16     0.03     0.11 <
   2   4  10  -2     2.00     1.99     0.18 o
   2  -4   8   2     1.97     1.67     0.16 o
   2   4  10  -1    16.35    17.55     0.54 o
   2  -4   9   1    16.57    13.39     0.58 o
   2   4  10   0     7.53    10.36     0.35 o
   2  -4  10   0     7.38     9.72     0.36 o
   2   4  10   1    79.89    87.31     1.39 o
   2  -4  11  -1    80.25    77.62     1.79 o
   2   4  10   2     0.16     0.38     0.22 <
   2  -4  12  -2     0.17     0.21     0.22 <
   2   4  10   3     0.01     0.13     0.14 <
   2  -4  13  -3     0.01     0.11     0.23 <
   2   4  11  -3     0.05     0.14     0.20 <
   2  -4   8   3     0.05     0.07     0.13 <
   2   4  11  -2     1.08     1.19     0.27 o
   2  -4   9   2     1.10     1.02     0.16 o
   2   4  11  -1    11.26    14.42     0.41 o
   2  -4  10   1    11.25    12.10     0.45 o
   2   4  11   0   356.15   352.74     6.67 o
   2  -4  11   0   360.20   349.01     7.06 o
   2   4  11   1    34.40    34.67     0.76 o
   2  -4  12  -1    34.14    34.40     0.88 o
   2   4  11   2     1.27     1.46     0.17 o
   2  -4  13  -2     1.29     1.43     0.25 o
   2   4  11   3     0.15     0.07     0.14 <
   2  -4  14  -3     0.15     0.13     0.22 <
   2   4  12  -3     0.05     0.08     0.25 <
   2  -4   9   3     0.05     0.03     0.13 <
   2   4  12  -2     1.35     1.65     0.27 o
   2  -4  10   2     1.34     1.31     0.17 o
   2   4  12  -1    45.14    47.99     0.98 o
   2  -4  11   1    45.43    44.04     0.83 o
   2   4  12   0   420.29   414.71     7.88 o
   2  -4  12   0   419.86   410.23     8.07 o
   2   4  12   1    20.38    22.94     0.31 o
   2  -4  13  -1    20.54    20.46     0.63 o
   2   4  12   2     0.38     0.69     0.15 o
   2  -4  14  -2     0.40     0.66     0.23 <
   2   4  12   3     0.22     0.05     0.13 <
   2  -4  15  -3     0.22     0.13     0.20 <
   2   4  13  -3     0.06     0.13     0.24 <
   2  -4  10   3     0.06     0.17     0.14 <
   2   4  13  -2     0.45     0.53     0.22 <
   2  -4  11   2     0.45     0.48     0.16 o
   2   4  13  -1    97.32   113.81     1.14 o
   2  -4  12   1    96.90   103.34     0.90 o
   2   4  13   0    97.52   115.11     1.03 o
   2  -4  13   0    96.44    95.07     2.04 o
   2   4  13   1    16.10    18.62     0.22 o
   2  -4  14  -1    16.39    16.29     0.55 o
   2   4  13   2     1.15     1.25     0.15 o
   2  -4  15  -2     1.17     1.14     0.23 o
   2   4  13   3     0.06     0.26     0.13 <
   2  -4  16  -3     0.06     0.11     0.19 <
   2   4  14  -3     0.52     0.43     0.15 <
   2  -4  11   3     0.52     0.47     0.15 o
   2   4  14  -2     3.97     4.36     0.29 o
   2  -4  12   2     3.94     4.14     0.21 o
   2   4  14  -1    27.90    30.14     0.40 o
   2  -4  13   1    28.10    28.67     0.50 o
   2   4  14   0   245.27   247.38     3.06 o
   2  -4  14   0   246.02   239.95     3.61 o
   2   4  14   1     8.48     9.70     0.24 o
   2  -4  15  -1     8.82     7.94     0.39 o
   2   4  14   2     1.22     1.24     0.18 o
   2  -4  16  -2     1.23     1.39     0.22 o
   2   4  14   3     0.02     0.16     0.15 <
   2   4  15  -3     0.59     0.61     0.14 o
   2  -4  12   3     0.59     0.80     0.15 o
   2   4  15  -2     3.29     3.73     0.18 o
   2  -4  13   2     3.30     3.32     0.20 o
   2   4  15  -1    29.25    32.82     0.25 o
   2  -4  14   1    29.21    31.11     0.43 o
   2   4  15   0   113.52    93.47     2.77 o
   2  -4  15   0   115.23    92.13     2.57 o
   2   4  15   1    16.02    18.75     0.31 o
   2  -4  16  -1    16.59    21.86     0.27 o
   2   4  15   2     0.20     0.07     0.14 <
   2  -4  17  -2     0.19     0.17     0.13 <
   2   4  16  -3     0.29     0.25     0.10 <
   2  -4  13   3     0.29     0.21     0.14 <
   2   4  16  -2     1.12     1.36     0.21 o
   2  -4  14   2     1.12     1.38     0.15 o
   2   4  16  -1    26.06    25.74     0.64 o
   2  -4  15   1    26.07    27.38     0.60 o
   2   4  16   0    33.85    33.55     0.76 o
   2  -4  16   0    35.94    35.91     0.79 o
   2   4  16   1     1.44     1.37     0.15 o
   2  -4  17  -1     1.41     1.87     0.15 o
   2   4  17  -3     0.12     0.17     0.11 <
   2  -4  14   3     0.12     0.10     0.16 <
   2   4  17  -2     1.20     1.30     0.17 o
   2  -4  15   2     1.19     1.53     0.18 o
   2  -4  16   1    14.66    18.48     0.30 o
   2   4  17   0    16.85    14.30     0.49 o
   2  -4  17   0    16.82    21.58     0.22 o
   2  -4  15   3     0.16     0.30     0.15 <
   2  -4  16   2     1.44     1.92     0.16 o
   2   4  19  -3     0.15     0.09     0.14 <
   2  -4  16   3     0.15     0.31     0.12 <
   2   6 -15   2     2.31     1.74     0.19 o
   2   6 -15   3     0.01     0.12     0.14 <
   2   6 -14  -3     0.01     0.04     0.15 <
   2  -6 -17   3     0.01    -0.01     0.10 <
   2   6 -14  -2     1.25     1.05     0.18 o
   2  -6 -16   2     1.26     1.64     0.12 o
   2   6 -14  -1    31.09    29.91     0.75 o
   2  -6 -15   1    30.96    34.29     1.36 o
   2   6 -14   0   142.52   159.00     1.84 o
   2  -6 -14   0   142.68   162.16     6.33 o
   2   6 -14   1    33.81    30.67     0.85 o
   2  -6 -13  -1    33.58    38.64     1.51 o
   2  -6 -12  -2     0.37     0.65     0.11 o
   2   6 -14   3     0.28     0.15     0.18 <
   2  -6 -11  -3     0.27     0.44     0.11 o
   2   6 -13  -3     0.00     0.01     0.17 <
   2  -6 -16   3     0.00     0.02     0.11 <
   2   6 -13  -2     0.31     0.35     0.18 <
   2  -6 -15   2     0.33     0.64     0.12 o
   2   6 -13  -1     2.83     2.40     0.23 o
   2  -6 -14   1     2.81     2.75     0.16 o
   2   6 -13   0    15.68    17.21     0.43 o
   2  -6 -13   0    15.91    15.65     0.33 o
   2   6 -13   1    18.73    16.92     0.55 o
   2  -6 -12  -1    18.79    20.95     0.35 o
   2  -6 -11  -2     1.27     1.78     0.14 o
   2  -6 -10  -3     0.24     0.30     0.12 <
   2   6 -12  -3     0.02    -0.06     0.13 <
   2  -6 -15   3     0.02     0.07     0.12 <
   2   6 -12  -2     0.77     0.90     0.14 o
   2  -6 -14   2     0.76     1.05     0.14 o
   2   6 -12  -1     4.59     4.56     0.28 o
   2  -6 -13   1     4.45     5.02     0.18 o
   2   6 -12   0    44.12    48.34     0.83 o
   2  -6 -12   0    42.32    45.32     0.46 o
   2   6 -12   1    37.68    40.98     0.38 o
   2  -6 -11  -1    36.99    45.17     1.69 o
   2  -6 -10  -2     1.93     2.52     0.15 o
   2  -6  -9  -3     0.10     0.28     0.13 <
   2   6 -11  -3     0.08     0.01     0.14 <
   2  -6 -14   3     0.08     0.07     0.13 <
   2   6 -11  -2     0.99     1.07     0.15 o
   2  -6 -13   2     0.97     1.23     0.15 o
   2   6 -11  -1     8.42     8.72     0.25 o
   2  -6 -12   1     8.33     8.91     0.25 o
   2   6 -11   0     3.32     3.80     0.18 o
   2  -6 -11   0     3.46     4.18     0.18 o
   2  -6 -10  -1    18.22    20.21     0.34 o
   2  -6  -9  -2     4.44     5.34     0.18 o
   2  -6  -8  -3     0.08     0.54     0.14 o
   2   6 -10  -3     0.17     0.10     0.14 <
   2  -6 -13   3     0.17     0.13     0.14 <
   2   6 -10  -2     0.42     0.21     0.14 <
   2  -6 -12   2     0.42     0.33     0.14 <
   2   6 -10  -1    24.28    20.01     0.73 o
   2  -6 -11   1    24.03    23.00     0.50 o
   2   6 -10   0    76.94    66.78     1.87 o
   2  -6 -10   0    77.27    69.03     1.52 o
   2  -6  -9  -1     5.27     6.07     0.25 o
   2  -6  -8  -2     3.32     4.13     0.18 o
   2   6 -10   3     0.58     0.44     0.17 <
   2  -6  -7  -3     0.59     0.74     0.15 o
   2   6  -9  -3     0.36     0.41     0.12 o
   2  -6 -12   3     0.36     0.58     0.16 o
   2   6  -9  -2     0.31     0.46     0.22 <
   2  -6 -11   2     0.33     0.63     0.16 o
   2   6  -9  -1    30.50    24.91     0.89 o
   2  -6 -10   1    30.54    32.56     0.43 o
   2  -6  -9   0   242.99   239.99     3.38 o
   2   6  -9   1    58.64    60.35     1.20 o
   2  -6  -8  -1    58.59    64.76     2.50 o
   2   6  -9   2     0.46     0.36     0.14 <
   2  -6  -7  -2     0.47     0.68     0.16 o
   2   6  -9   3     0.61     0.45     0.19 <
   2  -6  -6  -3     0.61     0.80     0.15 o
   2   6  -8  -3     0.12     0.09     0.15 <
   2  -6 -11   3     0.12     0.23     0.15 <
   2   6  -8  -2     7.46     5.00     0.29 o
   2  -6 -10   2     7.46     8.99     0.22 o
   2   6  -8  -1    32.54    33.64     0.45 o
   2  -6  -9   1    32.67    32.59     0.52 o
   2   6  -8   0    13.55    11.99     0.37 o
   2  -6  -8   0    14.41    14.03     0.36 o
   2   6  -8   1     3.65     4.17     0.27 o
   2  -6  -7  -1     3.53     4.57     0.24 o
   2   6  -8   2     0.48     0.44     0.19 <
   2  -6  -6  -2     0.49     0.53     0.16 o
   2   6  -8   3     0.13    -0.01     0.11 <
   2  -6  -5  -3     0.13     0.05     0.13 <
   2   6  -7  -3     0.00    -0.02     0.12 <
   2  -6 -10   3     0.00     0.11     0.14 <
   2   6  -7  -2     0.68     0.69     0.16 o
   2  -6  -9   2     0.67     0.69     0.16 o
   2   6  -7  -1     2.32     2.53     0.31 o
   2  -6  -8   1     2.48     2.77     0.22 o
   2   6  -7   0    91.09    79.79     1.83 o
   2  -6  -7   0    93.90    83.82     1.84 o
   2   6  -7   1    17.05    16.04     0.42 o
   2  -6  -6  -1    17.66    19.41     0.24 o
   2   6  -7   2     0.04     0.05     0.14 <
   2  -6  -5  -2     0.04     0.16     0.15 <
   2   6  -7   3     0.25     0.18     0.12 <
   2  -6  -4  -3     0.25     0.18     0.14 <
   2   6  -6  -3     0.06     0.12     0.12 <
   2  -6  -9   3     0.06     0.11     0.15 <
   2   6  -6  -2     7.47     8.14     0.19 o
   2  -6  -8   2     7.50     7.55     0.27 o
   2   6  -6  -1   136.71   145.44     5.65 o
   2  -6  -7   1   137.75   145.42     5.76 o
   2   6  -6   0   121.15   131.84     0.45 o
   2  -6  -6   0   121.35   130.09     0.91 o
   2   6  -6   1     3.71     3.94     0.22 o
   2  -6  -5  -1     3.87     4.45     0.23 o
   2   6  -6   2     2.39     2.12     0.15 o
   2  -6  -4  -2     2.41     2.66     0.19 o
   2   6  -6   3     0.16     0.35     0.10 o
   2  -6  -3  -3     0.16     0.62     0.15 o
   2   6  -5  -3     0.28     0.20     0.09 <
   2  -6  -8   3     0.28     0.15     0.15 <
   2   6  -5  -2     2.40     2.57     0.14 o
   2  -6  -7   2     2.39     2.64     0.20 o
   2   6  -5  -1    83.05    79.93     1.22 o
   2  -6  -6   1    83.58    84.84     1.43 o
   2   6  -5   0   588.78   558.14     9.36 o
   2  -6  -5   0   592.38   631.13     3.33 o
   2   6  -5   1   119.36   117.73     0.92 o
   2  -6  -4  -1   118.66   129.04     4.98 o
   2   6  -5   2     3.68     3.23     0.22 o
   2  -6  -3  -2     3.68     4.51     0.20 o
   2   6  -5   3     0.05     0.11     0.10 <
   2  -6  -2  -3     0.05     0.11     0.15 <
   2   6  -4  -3     0.28     0.20     0.09 <
   2  -6  -7   3     0.27     0.28     0.16 <
   2   6  -4  -2     6.58     7.58     0.24 o
   2  -6  -6   2     6.64     7.03     0.27 o
   2   6  -4  -1   133.50   133.15     0.91 o
   2  -6  -5   1   133.43   142.97     5.63 o
   2   6  -4   0   976.17   885.78    17.37 o
   2  -6  -4   0   980.45   919.74    15.95 o
   2   6  -4   1    33.39    31.66     0.86 o
   2  -6  -3  -1    33.52    36.47     0.78 o
   2   6  -4   2    15.08    13.77     0.40 o
   2  -6  -2  -2    15.01    15.74     0.48 o
   2   6  -4   3     0.67     0.46     0.11 o
   2  -6  -1  -3     0.67     0.72     0.17 o
   2   6  -3  -3     1.09     0.84     0.11 o
   2  -6  -6   3     1.09     1.07     0.17 o
   2   6  -3  -2     3.39     3.53     0.19 o
   2  -6  -5   2     3.41     3.32     0.22 o
   2  -6  -4   1    15.39    21.25     0.38 o
   2   6  -3   0  1468.16  1429.77    16.69 o
   2  -6  -3   0  1462.88  1470.90    17.50 o
   2   6  -3   1   333.77   304.52     4.61 o
   2  -6  -2  -1   334.73   347.36    13.71 o
   2   6  -3   2     0.94     1.11     0.16 o
   2  -6  -1  -2     0.98     1.84     0.19 o
   2   6  -3   3     0.71     0.44     0.12 o
   2  -6   0  -3     0.70     0.75     0.17 o
   2   6  -2  -3     0.49     0.54     0.11 o
   2  -6  -5   3     0.49     0.62     0.16 o
   2   6  -2  -2    12.25    11.10     0.31 o
   2  -6  -4   2    12.17    13.10     0.27 o
   2   6  -2  -1   252.32   243.21     2.50 o
   2  -6  -3   1   253.08   265.73    10.43 o
   2   6  -2   0   136.17   143.79     5.69 o
   2  -6  -2   0   138.26   141.95     1.62 o
   2   6  -2   1    82.11    80.13     1.51 o
   2  -6  -1  -1    81.38    89.06     1.32 o
   2   6  -2   2     1.68     1.41     0.14 o
   2  -6   0  -2     1.67     1.92     0.21 o
   2   6  -2   3     0.11     0.21     0.12 <
   2  -6   1  -3     0.11     0.39     0.16 <
   2   6  -1  -3     0.29     0.44     0.12 o
   2  -6  -4   3     0.30     0.56     0.15 o
   2   6  -1  -2     0.47     0.53     0.13 o
   2  -6  -3   2     0.48     0.62     0.16 o
   2   6  -1  -1    99.77    94.83     2.13 o
   2  -6  -2   1    99.19    95.30     1.80 o
   2   6  -1   0   424.93   405.16     6.69 o
   2  -6  -1   0   423.62   430.56     4.88 o
   2   6  -1   1    78.97    85.54     3.40 o
   2  -6   0  -1    78.64    93.22     0.86 o
   2   6  -1   2     1.79     1.33     0.19 o
   2  -6   1  -2     1.78     2.04     0.26 o
   2   6  -1   3     0.05     0.08     0.13 <
   2  -6   2  -3     0.05     0.09     0.15 <
   2   6   0  -3     0.22     0.25     0.10 <
   2  -6  -3   3     0.22     0.35     0.15 <
   2   6   0  -2     1.02     1.29     0.14 o
   2  -6  -2   2     1.02     1.62     0.18 o
   2   6   0  -1    63.32    63.16     1.11 o
   2  -6  -1   1    62.96    70.51     0.37 o
   2   6   0   0   826.10   817.22    11.08 o
   2  -6   0   0   824.98   864.44     2.85 o
   2   6   0   1    16.85    14.80     0.45 o
   2  -6   1  -1    16.62    17.50     0.44 o
   2  -6   2  -2     6.37     7.38     0.22 o
   2   6   0   3     0.03     0.05     0.13 <
   2  -6   3  -3     0.03     0.07     0.14 <
   2   6   1  -3     0.25     0.23     0.11 <
   2  -6  -2   3     0.24     0.29     0.15 <
   2   6   1  -2     2.68     2.65     0.16 o
   2  -6  -1   2     2.67     2.94     0.21 o
   2   6   1  -1     3.09     4.57     0.17 o
   2  -6   0   1     3.03     4.40     0.21 o
   2   6   1   0   932.99   884.97    13.26 o
   2  -6   1   0   932.99   901.02    13.87 o
   2   6   1   1    58.53    52.24     1.03 o
   2  -6   2  -1    58.48    58.13     0.72 o
   2   6   1   2     1.54     1.12     0.16 o
   2  -6   3  -2     1.54     1.83     0.17 o
   2   6   1   3     0.12     0.01     0.13 <
   2  -6   4  -3     0.12     0.23     0.15 <
   2   6   2  -3     0.07     0.09     0.12 <
   2  -6  -1   3     0.07     0.16     0.15 <
   2   6   2  -2     2.01     1.79     0.14 o
   2  -6   0   2     2.01     2.23     0.19 o
   2   6   2  -1    92.42    85.96     1.32 o
   2  -6   1   1    92.26    93.36     1.28 o
   2   6   2   0   123.11   121.37     1.83 o
   2  -6   2   0   124.23   120.64     1.95 o
   2   6   2   1    41.69    45.73     0.86 o
   2  -6   3  -1    41.75    44.65     0.53 o
   2   6   2   2     2.86     2.83     0.17 o
   2  -6   4  -2     2.90     3.47     0.20 o
   2   6   2   3     0.31     0.25     0.13 <
   2  -6   5  -3     0.31     0.33     0.14 <
   2   6   3  -3     0.24     0.24     0.13 <
   2  -6   0   3     0.24     0.53     0.15 o
   2   6   3  -2     0.94     0.77     0.14 o
   2  -6   1   2     0.94     0.95     0.16 o
   2   6   3  -1    35.43    32.32     0.77 o
   2  -6   2   1    35.50    33.81     0.70 o
   2   6   3   0   116.07   130.90     5.05 o
   2  -6   3   0   117.71   125.33     1.02 o
   2   6   3   1    82.90    85.60     0.74 o
   2  -6   4  -1    83.84    88.45     0.88 o
   2   6   3   2     0.05     0.25     0.17 <
   2  -6   5  -2     0.05     0.27     0.15 <
   2   6   3   3     0.02    -0.03     0.12 <
   2  -6   6  -3     0.02    -0.04     0.14 <
   2   6   4  -3     0.07     0.08     0.10 <
   2  -6   1   3     0.07     0.11     0.14 <
   2   6   4  -2     1.39     1.47     0.12 o
   2  -6   2   2     1.37     1.41     0.17 o
   2   6   4  -1    50.40    51.03     0.77 o
   2  -6   3   1    51.11    52.67     0.73 o
   2   6   4   0    72.68    73.17     1.07 o
   2  -6   4   0    73.18    71.10     1.21 o
   2   6   4   1    67.59    66.70     0.95 o
   2  -6   5  -1    68.32    71.60     0.81 o
   2   6   4   2     3.49     2.87     0.21 o
   2  -6   6  -2     3.52     4.07     0.19 o
   2   6   4   3     0.01     0.10     0.12 <
   2  -6   7  -3     0.01     0.36     0.14 <
   2   6   5  -3     0.04     0.13     0.13 <
   2  -6   2   3     0.05     0.28     0.15 <
   2   6   5  -2     1.54     1.25     0.18 o
   2  -6   3   2     1.56     1.41     0.17 o
   2   6   5  -1    12.24    10.97     0.37 o
   2  -6   4   1    12.38    11.78     0.34 o
   2   6   5   0   573.52   542.79     9.18 o
   2  -6   5   0   578.55   541.87     9.55 o
   2   6   5   1    69.91    74.80     1.28 o
   2  -6   6  -1    69.05    74.97     0.55 o
   2   6   5   2     5.41     4.76     0.24 o
   2  -6   7  -2     5.38     7.20     0.19 o
   2   6   5   3     0.05     0.09     0.12 <
   2  -6   8  -3     0.05     0.04     0.13 <
   2   6   6  -3     0.07     0.04     0.16 <
   2  -6   3   3     0.07     0.08     0.14 <
   2   6   6  -2     4.22     4.59     0.31 o
   2  -6   4   2     4.26     4.30     0.22 o
   2   6   6  -1   109.10    99.83     2.03 o
   2  -6   5   1   109.29   106.65     1.70 o
   2   6   6   0   299.56   281.99     4.95 o
   2  -6   6   0   295.00   278.20     4.84 o
   2   6   6   1    35.89    33.34     0.74 o
   2  -6   7  -1    35.83    36.96     0.55 o
   2   6   6   2     0.41     0.59     0.16 o
   2  -6   8  -2     0.43     0.78     0.14 o
   2   6   6   3     0.03     0.08     0.12 <
   2  -6   9  -3     0.03     0.22     0.13 <
   2   6   7  -3     0.25    -0.01     0.16 <
   2  -6   4   3     0.25     0.17     0.15 <
   2  -6   5   2     5.49     5.25     0.23 o
   2   6   7  -1    22.14    21.43     0.49 o
   2  -6   6   1    21.43    22.82     0.38 o
   2   6   7   0    17.73    21.78     0.17 o
   2  -6   7   0    18.70    22.09     0.21 o
   2   6   7   1    31.01    32.17     0.50 o
   2  -6   8  -1    31.53    37.55     1.48 o
   2   6   7   2     0.71     0.34     0.15 <
   2  -6   9  -2     0.70     0.63     0.14 o
   2   6   7   3     0.00     0.14     0.13 <
   2  -6  10  -3     0.00     0.09     0.12 <
   2   6   8  -3     0.08     0.10     0.15 <
   2  -6   5   3     0.08     0.08     0.14 <
   2   6   8  -2     0.41     0.55     0.17 o
   2  -6   6   2     0.41     0.49     0.15 o
   2   6   8  -1    56.83    50.91     1.16 o
   2  -6   7   1    57.04    55.07     0.99 o
   2   6   8   0   192.11   177.65     3.37 o
   2  -6   8   0   190.33   174.98     3.38 o
   2   6   8   1    11.78    10.26     0.45 o
   2  -6   9  -1    11.13    10.03     0.31 o
   2   6   8   2     0.18     0.23     0.14 <
   2  -6  10  -2     0.16     0.26     0.13 <
   2   6   8   3     0.08     0.14     0.12 <
   2  -6  11  -3     0.08     0.13     0.12 <
   2   6   9  -3     0.18     0.16     0.16 <
   2  -6   6   3     0.18     0.21     0.14 <
   2   6   9  -2     7.56     8.20     0.39 o
   2  -6   7   2     7.47     7.93     0.25 o
   2   6   9  -1    40.33    45.20     0.81 o
   2  -6   8   1    39.57    42.52     0.47 o
   2   6   9   0    13.29    12.62     0.47 o
   2  -6   9   0    12.67    11.62     0.34 o
   2   6   9   1    20.90    20.25     0.60 o
   2  -6  10  -1    20.73    21.03     0.39 o
   2   6   9   2     1.27     1.65     0.15 o
   2  -6  11  -2     1.24     1.61     0.13 o
   2   6   9   3     0.12     0.14     0.11 <
   2  -6  12  -3     0.12     0.19     0.10 <
   2   6  10  -3     0.05     0.08     0.21 <
   2  -6   7   3     0.05     0.02     0.14 <
   2   6  10  -2     0.43     0.65     0.23 <
   2  -6   8   2     0.44     0.60     0.15 o
   2   6  10  -1    10.60     9.55     0.42 o
   2  -6   9   1    10.67     9.15     0.32 o
   2   6  10   0    90.45    90.71     1.81 o
   2  -6  10   0    88.55    83.42     1.53 o
   2   6  10   1    16.74    16.32     0.50 o
   2  -6  11  -1    16.30    15.99     0.34 o
   2   6  10   2     1.06     1.26     0.13 o
   2  -6  12  -2     1.11     1.42     0.12 o
   2   6  10   3     0.19     0.11     0.08 <
   2  -6  13  -3     0.19     0.12     0.09 <
   2   6  11  -3     0.10     0.15     0.21 <
   2  -6   8   3     0.10     0.15     0.14 <
   2   6  11  -2     0.69     0.36     0.21 <
   2  -6   9   2     0.68     0.57     0.14 o
   2  -6  10   1    11.23    10.08     0.31 o
   2  -6  11   0    58.70    58.53     0.87 o
   2   6  11   1     2.28     2.63     0.23 o
   2  -6  12  -1     2.59     2.83     0.14 o
   2   6  11   2     2.42     2.25     0.17 o
   2  -6  13  -2     2.43     2.69     0.12 o
   2  -6   9   3     0.07     0.06     0.13 <
   2  -6  10   2     0.38     0.22     0.13 <
   2  -6  11   1     7.09     7.41     0.21 o
   2   6  12   0    46.37    47.11     0.96 o
   2  -6  12   0    47.28    43.75     0.88 o
   2   6  12   1    21.01    21.64     0.26 o
   2  -6  13  -1    21.00    21.64     0.32 o
   2   6  13  -3     0.04     0.18     0.19 <
   2  -6  10   3     0.04     0.01     0.12 <
   2   6  13  -2     0.60     0.84     0.19 o
   2  -6  11   2     0.61     0.78     0.12 o
   2   6  13  -1    11.06    11.22     0.25 o
   2  -6  12   1    11.28    11.72     0.23 o
   2   6  13   0    18.16    18.74     0.45 o
   2  -6  13   0    17.32    16.93     0.32 o
   2   6  14  -3     0.02    -0.02     0.17 <
   2  -6  11   3     0.02     0.10     0.12 <
   2   6  14  -2     0.14     0.15     0.16 <
   2  -6  12   2     0.15     0.05     0.10 <
   2   6  14  -1     0.78     0.98     0.15 o
   2  -6  13   1     0.71     0.79     0.10 o
   2   6  15  -3     0.05     0.19     0.15 <
   2  -6  12   3     0.05     0.18     0.10 <
   2   8  -7  -3     0.17     0.27     0.15 <
   2  -8 -10   3     0.17     0.55     0.16 o
   2   8  -6  -3     0.09     0.03     0.15 <
   2  -8  -9   3     0.09     0.23     0.17 <
   2   8  -6  -2     2.45     2.49     0.16 o
   2  -8  -8   2     2.42     3.52     0.20 o
   2  -8  -7   1     2.11     1.85     0.17 o
   2   8  -5  -3     0.06     0.10     0.14 <
   2  -8  -8   3     0.06     0.31     0.18 <
   2   8  -5  -2     1.57     1.52     0.16 o
   2  -8  -7   2     1.56     1.63     0.18 o
   2   8  -5  -1     2.55     2.42     0.17 o
   2  -8  -6   1     2.53     2.49     0.19 o
   2   8  -5   0    55.78    47.54     1.34 o
   2   8  -4  -3     0.04     0.16     0.15 <
   2  -8  -7   3     0.04     0.23     0.18 <
   2   8  -4  -2     1.47     1.28     0.17 o
   2  -8  -6   2     1.47     1.64     0.19 o
   2   8  -4  -1    18.18    19.10     0.44 o
   2  -8  -5   1    18.09    20.63     0.41 o
   2   8  -4   0     4.72     5.16     0.20 o
   2  -8  -4   0     4.76     5.12     0.21 o
   2   8  -3  -3     0.27     0.31     0.12 <
   2  -8  -6   3     0.27     0.27     0.18 <
   2   8  -3  -2     0.78     0.56     0.12 o
   2  -8  -5   2     0.80     1.11     0.18 o
   2   8  -3  -1    10.13     7.09     0.39 o
   2  -8  -4   1     9.99    10.19     0.33 o
   2   8  -3   0    14.23    14.98     0.37 o
   2  -8  -3   0    14.18    14.99     0.37 o
   2   8  -2  -3     0.10     0.14     0.10 <
   2  -8  -5   3     0.10     0.18     0.18 <
   2   8  -2  -2     2.38     2.63     0.12 o
   2  -8  -4   2     2.40     3.49     0.22 o
   2   8  -2  -1     8.04     7.85     0.19 o
   2  -8  -3   1     8.27     9.24     0.29 o
   2   8  -2   0    11.79    11.77     0.34 o
   2  -8  -2   0    12.42    12.49     0.36 o
   2   8  -2   1    11.99     9.69     0.37 o
   2  -8  -1  -1    11.95    12.36     0.33 o
   2   8  -1  -3     0.01     0.08     0.10 <
   2  -8  -4   3     0.01     0.11     0.17 <
   2   8  -1  -2     3.53     3.02     0.18 o
   2  -8  -3   2     3.55     4.14     0.23 o
   2   8  -1  -1    13.05    11.30     0.37 o
   2  -8  -2   1    12.97    13.61     0.38 o
   2   8  -1   0    13.35    13.33     0.28 o
   2  -8  -1   0    13.35    12.11     0.40 o
   2   8  -1   1    41.30    40.24     0.64 o
   2  -8   0  -1    41.56    45.92     0.69 o
   2   8   0  -3     0.07     0.06     0.10 <
   2  -8  -3   3     0.07     0.16     0.17 <
   2   8   0  -2     0.52     0.43     0.13 o
   2  -8  -2   2     0.53     0.56     0.17 o
   2   8   0  -1    43.31    35.98     0.98 o
   2  -8  -1   1    43.82    49.26     0.72 o
   2   8   0   0   198.09   184.73     4.12 o
   2  -8   0   0   197.59   182.54     4.16 o
   2   8   0   1    12.98    11.20     0.36 o
   2  -8   1  -1    12.69    14.25     0.31 o
   2   8   1  -3     0.16     0.09     0.10 <
   2  -8  -2   3     0.16     0.22     0.17 <
   2   8   1  -2     5.47     3.77     0.32 o
   2  -8  -1   2     5.50     7.19     0.26 o
   2   8   1  -1     7.00     6.49     0.24 o
   2  -8   0   1     6.79     8.11     0.27 o
   2   8   1   0    95.45    94.87     1.86 o
   2  -8   1   0    95.13    90.33     1.98 o
   2   8   2  -3     0.02     0.13     0.13 <
   2  -8  -1   3     0.02     0.03     0.17 <
   2  -8   0   2     2.78     3.87     0.22 o
   2  -8   1   1    54.18    62.58     0.72 o
   2  -8   2   0    18.29    21.01     0.37 o
   2   8   3  -3     0.34     0.23     0.23 <
   2  -8   0   3     0.34     0.47     0.18 <
   2   8   3  -2     5.74     4.32     0.31 o
   2  -8   1   2     5.67     7.65     0.25 o
   2  -8   2   1    49.60    55.94     0.75 o
   2   8   3   0   151.35   140.60     3.18 o
   2  -8   3   0   149.69   145.31     2.93 o
   2   8   4  -3     0.03     0.08     0.20 <
   2  -8   1   3     0.03     0.04     0.16 <
   2   8   4  -2     3.67     3.45     0.18 o
   2  -8   2   2     3.56     4.95     0.21 o
   2   8   4  -1     8.54     8.97     0.30 o
   2  -8   3   1     8.74    10.29     0.26 o
   2   8   5  -3     0.06     0.12     0.13 <
   2  -8   2   3     0.06     0.14     0.15 <
   2   8   5  -2     2.19     1.56     0.15 o
   2  -8   3   2     2.19     2.69     0.18 o
   2   8   5  -1    29.38    25.71     0.76 o
   2  -8   4   1    29.35    30.10     0.62 o
   2   8   6  -3     0.10     0.08     0.12 <
   2  -8   3   3     0.10     0.06     0.14 <
   2   8   6  -2     2.43     2.43     0.19 o
   2  -8   4   2     2.43     2.98     0.18 o
   2   8   7  -3     0.01     0.09     0.14 <
   2  -8   4   3     0.01    -0.05     0.13 <
   2   8   7  -2     0.44     0.42     0.13 o
   2  -8   5   2     0.42     0.48     0.12 o
   2   8   8  -3     0.01     0.04     0.13 <
   2  -8   5   3     0.01     0.16     0.12 <
   3   1 -22   2     0.84     0.59     0.16 o
   3  -1 -20  -2     0.85     0.94     0.19 o
   3  -1 -19  -3     0.43     0.57     0.19 <
   3  -1 -22   1     3.37     2.87     0.22 o
   3  -1 -21   0   119.10   132.62     1.65 o
   3  -1 -20  -1     2.04     2.01     0.23 o
   3   1 -21   2     0.65     0.14     0.19 <
   3  -1 -19  -2     0.66     0.66     0.13 o
   3   1 -20  -3     0.32     0.32     0.13 <
   3  -1 -23   3     0.33     0.28     0.10 <
   3   1 -20  -2     0.96     0.82     0.17 o
   3  -1 -22   2     0.98     0.92     0.12 o
   3  -1 -21   1     9.81     8.53     0.35 o
   3  -1 -20   0    68.14    73.80     1.16 o
   3  -1 -18  -2     0.90     0.81     0.19 o
   3   1 -20   3     0.26     0.26     0.19 <
   3  -1 -17  -3     0.26     0.40     0.18 <
   3   1 -19  -3     0.39     0.42     0.17 <
   3  -1 -22   3     0.39     0.52     0.16 o
   3   1 -19  -2     1.10     0.45     0.20 <
   3  -1 -21   2     1.11     0.46     0.18 <
   3   1 -19   2     0.74     0.55     0.16 o
   3  -1 -17  -2     0.74     0.61     0.16 o
   3   1 -19   3     0.02     0.02     0.15 <
   3  -1 -16  -3     0.02     0.05     0.16 <
   3   1 -18  -3     0.05     0.10     0.18 <
   3  -1 -21   3     0.05    -0.01     0.18 <
   3   1 -18  -2     0.63     0.57     0.21 <
   3  -1 -20   2     0.63     0.17     0.19 <
   3   1 -18   1    14.25    13.27     0.39 o
   3  -1 -17  -1    14.11    16.88     0.21 o
   3   1 -18   2     0.28     0.37     0.15 <
   3  -1 -16  -2     0.28     0.33     0.13 <
   3   1 -18   3     0.86     0.79     0.17 o
   3  -1 -15  -3     0.86     0.98     0.18 o
   3   1 -17  -3     0.01     0.07     0.15 <
   3  -1 -20   3     0.01     0.03     0.15 <
   3   1 -17  -2     0.19     0.25     0.16 <
   3  -1 -19   2     0.19     0.12     0.20 <
   3   1 -17  -1     2.84     2.82     0.30 o
   3   1 -17   0   160.73   180.96     2.16 o
   3  -1 -17   0   158.81   168.96     1.31 o
   3   1 -17   1     5.32     5.29     0.24 o
   3  -1 -16  -1     5.13     5.46     0.42 o
   3   1 -17   2     0.24     0.17     0.17 <
   3  -1 -15  -2     0.23     0.44     0.13 o
   3   1 -17   3     1.15     1.13     0.15 o
   3  -1 -14  -3     1.13     1.15     0.18 o
   3   1 -16  -3     0.26     0.15     0.16 <
   3  -1 -19   3     0.27     0.23     0.17 <
   3   1 -16  -2     0.39     0.55     0.17 o
   3  -1 -18   2     0.40     0.45     0.15 <
   3   1 -16  -1     5.11     6.00     0.24 o
   3  -1 -17   1     5.16     6.78     0.31 o
   3   1 -16   0   457.23   430.71     7.46 o
   3  -1 -16   0   453.19   445.06     6.39 o
   3   1 -16   1    19.38    19.05     0.45 o
   3  -1 -15  -1    19.06    20.61     0.21 o
   3   1 -16   2     1.03     0.84     0.17 o
   3  -1 -14  -2     1.03     1.23     0.19 o
   3   1 -16   3     1.83     1.04     0.19 o
   3  -1 -13  -3     1.82     2.58     0.15 o
   3   1 -15  -3     1.02     0.91     0.19 o
   3  -1 -18   3     1.03     1.03     0.15 o
   3   1 -15  -2     0.37     0.56     0.17 o
   3  -1 -17   2     0.38     0.42     0.16 <
   3   1 -15  -1    14.49    12.99     0.41 o
   3  -1 -16   1    14.75    15.85     0.46 o
   3   1 -15   0   436.42   419.20     6.70 o
   3  -1 -15   0   432.56   422.01     6.23 o
   3   1 -15   1    17.67    16.40     0.44 o
   3  -1 -14  -1    17.89    16.92     0.64 o
   3   1 -15   2     0.89     0.68     0.13 o
   3  -1 -13  -2     0.89     1.12     0.13 o
   3   1 -15   3     0.18     0.09     0.11 <
   3  -1 -12  -3     0.18     0.31     0.10 o
   3   1 -14  -3     0.50     0.36     0.16 <
   3  -1 -17   3     0.51     0.09     0.20 <
   3   1 -14  -2     1.01     0.94     0.13 o
   3  -1 -16   2     1.02     0.79     0.14 o
   3   1 -14  -1    16.20    14.34     0.43 o
   3  -1 -15   1    16.41    15.31     0.47 o
   3   1 -14   0   192.38   177.43     3.40 o
   3  -1 -14   0   192.34   193.37     2.51 o
   3   1 -14   1    13.03    10.39     0.49 o
   3  -1 -13  -1    12.89    12.28     0.36 o
   3   1 -14   2     0.67     0.51     0.12 o
   3  -1 -12  -2     0.67     0.62     0.11 o
   3   1 -14   3     0.28     0.40     0.11 o
   3  -1 -11  -3     0.28     0.47     0.14 o
   3   1 -13  -3     0.56     0.34     0.15 <
   3  -1 -16   3     0.56     0.45     0.13 o
   3   1 -13  -2     1.43     1.27     0.14 o
   3  -1 -15   2     1.43     0.60     0.21 <
   3   1 -13  -1    54.66    48.34     1.17 o
   3  -1 -14   1    54.65    51.96     0.82 o
   3   1 -13   0  1757.72  1824.44    15.57 o
   3  -1 -13   0  1757.97  1750.76    22.38 o
   3   1 -13   1    49.55    47.48     1.29 o
   3  -1 -12  -1    49.79    46.00     0.88 o
   3   1 -13   2     0.38     0.35     0.13 <
   3  -1 -11  -2     0.39     0.40     0.17 <
   3   1 -13   3     0.51     0.97     0.14 o
   3  -1 -10  -3     0.50     1.09     0.20 o
   3   1 -12  -3     0.28     0.21     0.09 <
   3  -1 -15   3     0.28     0.23     0.10 <
   3   1 -12  -2     1.11     0.54     0.15 o
   3  -1 -14   2     1.11     0.88     0.12 o
   3   1 -12  -1    44.42    51.77     0.91 o
   3  -1 -13   1    44.34    45.30     1.10 o
   3   1 -12   0   369.54   393.57     5.79 o
   3  -1 -12   0   369.20   407.19     4.96 o
   3   1 -12   1     9.91     7.63     0.34 o
   3  -1 -11  -1     9.84     9.13     0.43 o
   3   1 -12   2     0.24     0.29     0.12 <
   3  -1 -10  -2     0.24     0.31     0.17 <
   3   1 -12   3     0.36     1.12     0.14 o
   3  -1  -9  -3     0.36     1.12     0.18 o
   3   1 -11  -3     0.27     0.40     0.18 <
   3  -1 -14   3     0.27     0.33     0.19 <
   3   1 -11  -2     0.40     0.49     0.18 <
   3  -1 -13   2     0.40     0.46     0.19 <
   3   1 -11  -1    10.86    12.44     0.45 o
   3  -1 -12   1    10.93    12.46     0.44 o
   3   1 -11   0  1042.37  1047.29    12.80 o
   3  -1 -11   0  1045.35  1158.95    12.52 o
   3   1 -11   1     5.60     7.02     0.20 o
   3  -1 -10  -1     5.68     7.98     0.31 o
   3   1 -11   2     0.03     0.14     0.12 <
   3  -1  -9  -2     0.03     0.36     0.16 <
   3   1 -11   3     0.49     0.95     0.12 o
   3  -1  -8  -3     0.48     1.15     0.16 o
   3   1 -10  -3     0.11     0.21     0.16 <
   3  -1 -13   3     0.11     0.10     0.17 <
   3  -1 -12   2     0.44     0.54     0.18 o
   3   1 -10  -1     4.40     3.79     0.28 o
   3  -1 -11   1     4.51     3.45     0.28 o
   3   1 -10   0   394.11   394.22     5.08 o
   3  -1 -10   0   397.36   414.62     6.51 o
   3   1 -10   1     1.15     1.25     0.13 o
   3  -1  -9  -1     1.24     1.35     0.18 o
   3   1 -10   2     0.00    -0.02     0.09 <
   3  -1  -8  -2     0.00     0.18     0.12 <
   3   1 -10   3     0.11     0.09     0.09 <
   3  -1  -7  -3     0.11     0.22     0.09 <
   3  -1 -12   3     0.06     0.35     0.18 <
   3  -1 -11   2     0.83     0.98     0.19 o
   3   1  -9  -1    35.33    41.83     1.65 o
   3  -1 -10   1    35.44    38.86     0.78 o
   3   1  -9   0   250.63   272.66     0.48 o
   3  -1  -9   0   249.69   272.11     3.55 o
   3   1  -9   1     8.24     8.80     0.23 o
   3  -1  -8  -1     8.39     9.71     0.32 o
   3   1  -9   2     0.04     0.07     0.09 <
   3  -1  -7  -2     0.05     0.08     0.08 <
   3   1  -9   3     0.18     0.03     0.09 <
   3  -1  -6  -3     0.18     0.03     0.08 <
   3  -1 -11   3     1.04     2.16     0.13 o
   3   1  -8  -2     0.41     0.72     0.15 o
   3  -1 -10   2     0.41     0.61     0.16 o
   3   1  -8  -1    22.79    32.08     1.17 o
   3  -1  -9   1    22.70    30.25     0.32 o
   3   1  -8   0   215.73   199.26     3.75 o
   3  -1  -8   0   215.80   211.37     4.16 o
   3   1  -8   1     2.85     4.31     0.12 o
   3  -1  -7  -1     2.90     4.58     0.19 o
   3   1  -8   2     0.08     0.07     0.09 <
   3  -1  -6  -2     0.08     0.05     0.08 <
   3   1  -8   3     0.01     0.05     0.06 <
   3  -1  -5  -3     0.01     0.05     0.08 <
   3   1  -7  -3     0.63     1.31     0.17 o
   3  -1 -10   3     0.64     1.00     0.17 o
   3   1  -7  -2     0.29     0.37     0.13 <
   3  -1  -9   2     0.29     0.29     0.13 <
   3   1  -7  -1    10.63    15.89     0.59 o
   3  -1  -8   1    10.42    14.55     0.25 o
   3   1  -7   0  2052.56  1921.30    33.55 o
   3  -1  -7   0  2046.21  1902.15    41.59 o
   3   1  -7   1    41.45    46.42     0.09 o
   3  -1  -6  -1    41.35    46.33     1.83 o
   3   1  -7   2     0.06     0.16     0.08 <
   3  -1  -5  -2     0.06     0.14     0.07 <
   3   1  -7   3     0.06     0.07     0.06 <
   3  -1  -4  -3     0.06     0.17     0.07 <
   3   1  -6  -3     0.02     0.26     0.12 <
   3  -1  -9   3     0.02     0.24     0.14 <
   3   1  -6  -2     0.41     0.38     0.09 o
   3  -1  -8   2     0.41     0.30     0.12 <
   3   1  -6  -1    26.07    26.69     0.40 o
   3  -1  -7   1    25.77    24.73     0.64 o
   3   1  -6   0  1141.47  1104.31    16.74 o
   3  -1  -6   0  1131.49  1151.69    19.15 o
   3   1  -6   1    24.61    25.85     0.33 o
   3  -1  -5  -1    24.51    27.87     0.58 o
   3   1  -6   2     0.11     0.09     0.06 <
   3  -1  -4  -2     0.11     0.09     0.06 <
   3   1  -6   3     0.02     0.05     0.06 <
   3  -1  -3  -3     0.02     0.01     0.06 <
   3   1  -5  -3     0.29     0.11     0.11 <
   3  -1  -8   3     0.29     0.17     0.12 <
   3   1  -5  -2     0.11     0.19     0.08 <
   3  -1  -7   2     0.11     0.25     0.12 <
   3   1  -5  -1    10.13     9.43     0.24 o
   3  -1  -6   1     9.94     9.11     0.32 o
   3   1  -5   0   832.50   767.82    14.21 o
   3  -1  -5   0   823.94   781.60    16.26 o
   3   1  -5   1     1.53     1.45     0.08 o
   3  -1  -4  -1     1.51     1.17     0.11 o
   3   1  -5   2     0.06     0.03     0.06 <
   3  -1  -3  -2     0.06     0.08     0.05 <
   3   1  -5   3     0.35     0.32     0.06 o
   3  -1  -2  -3     0.34     0.32     0.06 o
   3   1  -4  -3     0.54     0.35     0.12 o
   3  -1  -7   3     0.53     0.55     0.12 o
   3   1  -4  -2     0.06     0.05     0.07 <
   3  -1  -6   2     0.06     0.01     0.10 <
   3   1  -4  -1    16.52    19.29     0.77 o
   3  -1  -5   1    16.56    16.31     0.32 o
   3   1  -4   0  5803.31  5544.19    88.72 o
   3  -1  -4   0  5818.51  5230.21   104.65 o
   3   1  -4   1     6.16     4.39     0.20 o
   3  -1  -3  -1     6.24     5.31     0.18 o
   3   1  -4   2     0.03     0.08     0.05 <
   3  -1  -2  -2     0.03     0.06     0.07 <
   3   1  -4   3     0.30     0.29     0.06 o
   3  -1  -1  -3     0.30     0.22     0.07 o
   3   1  -3  -3     0.20     0.21     0.09 <
   3  -1  -6   3     0.20     0.20     0.11 <
   3   1  -3  -2     0.07     0.07     0.07 <
   3  -1  -5   2     0.07     0.14     0.10 <
   3   1  -3  -1    26.84    23.77     0.64 o
   3  -1  -4   1    26.84    22.63     0.69 o
   3   1  -3   0    83.45    53.25     2.11 o
   3  -1  -3   0    83.95    60.02     2.20 o
   3   1  -3   1     4.52     3.73     0.13 o
   3  -1  -2  -1     4.49     3.73     0.15 o
   3   1  -3   2     0.12     0.06     0.06 <
   3  -1  -1  -2     0.12     0.03     0.05 <
   3   1  -3   3     0.26     0.41     0.10 o
   3  -1   0  -3     0.26     0.31     0.07 o
   3   1  -2  -3     0.22     0.07     0.08 <
   3  -1  -5   3     0.22     0.07     0.10 <
   3   1  -2  -2     0.10     0.13     0.06 <
   3  -1  -4   2     0.10     0.17     0.09 <
   3   1  -2  -1    21.41    16.43     0.60 o
   3  -1  -3   1    21.38    18.61     0.56 o
   3   1  -2   0   363.93   380.99     5.71 o
   3  -1  -2   0   369.65   351.33     5.80 o
   3   1  -2   1     1.63     3.21     0.13 o
   3   1  -2   2     0.20     0.12     0.06 <
   3  -1   0  -2     0.20     0.17     0.09 <
   3   1  -2   3     0.30     0.29     0.06 o
   3  -1   1  -3     0.31     0.26     0.09 <
   3  -1  -4   3     0.63     0.28     0.08 o
   3   1  -1  -2     0.02     0.05     0.10 <
   3  -1  -3   2     0.02     0.09     0.05 <
   3  -1  -2   1    26.14    18.84     0.66 o
   3   1  -1   0  5050.11  5011.68    90.50 o
   3  -1  -1   0  5030.83  4907.46    93.60 o
   3   1  -1   1    33.49    29.57     0.68 o
   3  -1   0  -1    33.65    27.05     0.86 o
   3   1  -1   2     0.05     0.03     0.05 <
   3  -1   1  -2     0.05    -0.01     0.09 <
   3   1  -1   3     0.10     0.18     0.06 o
   3  -1   2  -3     0.10     0.13     0.05 <
   3   1   0  -3     0.34     0.28     0.10 <
   3  -1  -3   3     0.34     0.23     0.06 o
   3   1   0  -2     0.12     0.14     0.08 <
   3  -1  -2   2     0.12     0.09     0.05 <
   3   1   0  -1     7.39     8.80     0.21 o
   3  -1  -1   1     7.30     8.63     0.11 o
   3   1   0   0   225.66   207.60     3.82 o
   3  -1   0   0   229.24   207.22     4.14 o
   3   1   0   1     2.76     2.44     0.12 o
   3  -1   1  -1     2.72     2.76     0.18 o
   3   1   0   2     0.11     0.13     0.05 <
   3  -1   2  -2     0.11     0.13     0.05 <
   3   1   0   3     0.03     0.04     0.05 <
   3  -1   3  -3     0.04     0.03     0.06 <
   3   1   1  -3     0.03     0.05     0.04 <
   3  -1  -2   3     0.03     0.08     0.05 <
   3   1   1  -2     0.07     0.07     0.05 <
   3  -1  -1   2     0.07     0.08     0.07 <
   3   1   1  -1    10.07    11.53     0.12 o
   3  -1   0   1    10.07    10.65     0.28 o
   3   1   1   0   168.38   179.16     1.15 o
   3  -1   1   0   168.52   179.29     0.97 o
   3   1   1   1     4.49     3.96     0.15 o
   3  -1   2  -1     4.48     4.44     0.11 o
   3   1   1   2     0.22     0.13     0.05 <
   3  -1   3  -2     0.22     0.17     0.06 <
   3   1   1   3     0.15     0.11     0.08 <
   3  -1   4  -3     0.15     0.05     0.06 <
   3   1   2  -3     0.59     0.41     0.05 o
   3  -1  -1   3     0.59     0.37     0.11 o
   3   1   2  -2     0.03     0.09     0.04 <
   3  -1   0   2     0.04     0.09     0.05 <
   3   1   2  -1    13.79    14.16     0.22 o
   3  -1   1   1    13.73    11.36     0.30 o
   3   1   2   0  1535.92  1302.44    29.41 o
   3  -1   2   0  1521.90  1329.59    29.10 o
   3   1   2   1    12.61    11.34     0.30 o
   3  -1   3  -1    12.59    11.16     0.25 o
   3   1   2   2     0.43     0.39     0.12 o
   3   1   2   3     0.13     0.18     0.12 <
   3   1   3  -3     1.54     0.88     0.09 o
   3   1   3  -2     0.10     0.18     0.04 o
   3  -1   1   2     0.11     0.15     0.04 o
   3   1   3  -1    11.06    12.39     0.06 o
   3  -1   2   1    10.96    11.06     0.26 o
   3   1   3   0  1080.83   972.37    19.56 o
   3  -1   3   0  1081.65   990.52    22.53 o
   3   1   3   1    41.06    36.01     1.01 o
   3   1   3   2     0.22     0.13     0.11 <
   3  -1   5  -2     0.22     0.29     0.17 <
   3   1   3   3     0.09     0.16     0.09 <
   3  -1   6  -3     0.09     0.23     0.17 <
   3   1   4  -3     1.64     1.08     0.14 o
   3   1   4  -2     0.22     0.13     0.06 <
   3  -1   2   2     0.22     0.12     0.14 <
   3   1   4  -1    35.87    34.11     0.56 o
   3  -1   3   1    36.15    37.68     0.78 o
   3   1   4   0  1369.30  1229.78    29.21 o
   3  -1   4   0  1369.60  1257.57    23.50 o
   3   1   4   1    28.22    28.40     0.64 o
   3  -1   5  -1    28.40    30.05     0.66 o
   3   1   4   2     0.05     0.14     0.10 <
   3  -1   6  -2     0.05     0.22     0.16 <
   3   1   4   3     0.20     0.49     0.10 o
   3   1   5  -3     0.78     0.32     0.10 o
   3  -1   2   3     0.79     0.44     0.15 <
   3   1   5  -2     0.48     0.37     0.07 o
   3  -1   3   2     0.48     0.48     0.15 o
   3   1   5  -1    37.03    39.85     0.67 o
   3  -1   4   1    37.22    39.56     0.94 o
   3  -1   5   0  2394.81  2303.46    45.97 o
   3   1   5   1     5.54     5.85     0.17 o
   3  -1   6  -1     5.67     7.12     0.29 o
   3   1   5   2     0.07     0.16     0.09 <
   3  -1   7  -2     0.07     0.17     0.18 <
   3   1   5   3     0.01     0.10     0.16 <
   3  -1   8  -3     0.01     0.17     0.18 <
   3   1   6  -3     0.54     0.50     0.10 o
   3  -1   3   3     0.54     0.61     0.17 o
   3   1   6  -2     0.38     0.28     0.08 o
   3  -1   4   2     0.39     0.22     0.17 <
   3   1   6  -1    49.06    55.83     0.67 o
   3  -1   5   1    49.25    57.44     2.23 o
   3   1   6   0   237.74   279.73     1.67 o
   3  -1   6   0   238.49   229.41     4.80 o
   3   1   6   1    10.43    12.54     0.38 o
   3  -1   7  -1    10.29    11.91     0.39 o
   3   1   6   2     0.34     0.37     0.18 <
   3  -1   8  -2     0.33     0.55     0.19 <
   3   1   6   3     0.29     0.12     0.17 <
   3  -1   9  -3     0.29     0.08     0.19 <
   3   1   7  -3     0.26     0.54     0.15 o
   3  -1   4   3     0.26     0.41     0.17 <
   3   1   7  -2     0.27     0.35     0.15 <
   3  -1   5   2     0.27     0.24     0.10 <
   3   1   7  -1    15.15    17.26     0.45 o
   3  -1   6   1    15.19    15.85     0.50 o
   3   1   7   0   301.87   342.26     3.34 o
   3  -1   7   0   299.49   346.73     2.72 o
   3   1   7   1    37.20    47.13     0.57 o
   3  -1   8  -1    37.11    43.29     0.74 o
   3   1   7   2     0.48     0.74     0.20 o
   3  -1   9  -2     0.48     0.90     0.21 o
   3   1   7   3     0.42     0.58     0.19 o
   3  -1  10  -3     0.42     0.59     0.21 <
   3   1   8  -3     0.53     0.72     0.17 o
   3  -1   5   3     0.53     0.75     0.18 o
   3   1   8  -2     0.54     0.39     0.16 <
   3  -1   6   2     0.54     0.46     0.18 <
   3   1   8  -1    21.35    25.31     0.53 o
   3  -1   7   1    21.20    23.88     0.59 o
   3   1   8   0  1626.08  1774.85    21.09 o
   3  -1   8   0  1627.38  1677.20    26.68 o
   3   1   8   1    16.69    22.50     0.46 o
   3  -1   9  -1    16.69    21.26     0.49 o
   3   1   8   2     0.32     0.48     0.20 <
   3  -1  10  -2     0.32     0.67     0.22 <
   3   1   8   3     0.06     0.19     0.19 <
   3  -1  11  -3     0.06     0.10     0.18 <
   3   1   9  -3     0.79     0.60     0.17 o
   3  -1   6   3     0.79     0.63     0.11 o
   3   1   9  -2     0.14     0.23     0.17 <
   3  -1   7   2     0.14     0.09     0.17 <
   3   1   9  -1    85.48   100.96     1.09 o
   3  -1   8   1    85.58   100.31     1.17 o
   3   1   9   0   101.54   133.73     5.24 o
   3  -1   9   0   101.88   104.49     2.04 o
   3   1   9   1    12.84    20.84     0.43 o
   3  -1  10  -1    12.64    18.90     0.43 o
   3   1   9   2     0.10     0.02     0.11 <
   3  -1  11  -2     0.10     0.04     0.12 <
   3   1   9   3     0.13     0.05     0.10 <
   3  -1  12  -3     0.13     0.08     0.10 <
   3  -1   7   3     1.50     1.97     0.25 o
   3   1  10  -2     0.71     0.95     0.21 o
   3  -1   8   2     0.71     1.19     0.23 o
   3   1  10  -1    36.87    47.64     0.57 o
   3  -1   9   1    37.05    51.43     0.42 o
   3   1  10   0   408.48   485.65     2.04 o
   3  -1  10   0   401.73   459.19     4.25 o
   3   1  10   1    23.67    27.87     1.06 o
   3  -1  11  -1    23.37    27.54     0.25 o
   3   1  10   2     0.19     0.25     0.09 <
   3  -1  12  -2     0.18     0.36     0.13 <
   3   1  10   3     0.32     0.27     0.12 <
   3  -1  13  -3     0.32     0.44     0.13 o
   3   1  11  -3     2.00     2.56     0.25 o
   3  -1   8   3     2.00     2.46     0.29 o
   3   1  11  -2     0.78     1.22     0.22 o
   3  -1   9   2     0.78     1.18     0.25 o
   3   1  11  -1    25.54    30.49     1.18 o
   3  -1  10   1    25.40    29.71     1.14 o
   3   1  11   0  2606.25  2722.06   108.48 o
   3  -1  11   0  2589.57  2712.10   107.90 o
   3   1  11   1     5.04     5.86     0.22 o
   3  -1  12  -1     5.03     5.79     0.18 o
   3   1  11   2     0.15     0.06     0.15 <
   3  -1  13  -2     0.15     0.22     0.13 <
   3   1  11   3     0.25     0.02     0.16 <
   3  -1  14  -3     0.25     0.05     0.13 <
   3   1  12  -3     0.87     0.83     0.13 o
   3  -1   9   3     0.87     0.54     0.12 o
   3   1  12  -2     0.42     0.76     0.11 o
   3  -1  10   2     0.42     0.52     0.13 o
   3   1  12  -1    30.47    35.00     0.25 o
   3  -1  11   1    30.31    33.83     0.42 o
   3   1  12   0    95.95   113.59     4.37 o
   3  -1  12   0    96.79   130.24     4.65 o
   3   1  12   1    18.30    17.11     0.45 o
   3  -1  13  -1    18.20    16.91     0.47 o
   3   1  12   2     0.15     0.45     0.17 <
   3  -1  14  -2     0.15     0.39     0.14 <
   3   1  12   3     0.76     0.36     0.17 <
   3  -1  15  -3     0.76     0.45     0.14 o
   3   1  13  -3     0.84     0.83     0.13 o
   3  -1  10   3     0.84     0.63     0.13 o
   3   1  13  -2     0.04     0.11     0.12 <
   3  -1  11   2     0.04     0.15     0.13 <
   3   1  13  -1     0.35     0.18     0.16 <
   3  -1  12   1     0.33     0.11     0.13 <
   3   1  13   0  1480.21  1391.84    23.91 o
   3  -1  13   0  1474.21  1452.08    17.06 o
   3   1  13   1     2.37     3.07     0.20 o
   3  -1  14  -1     2.45     3.08     0.20 o
   3   1  13   2     0.54     0.50     0.17 o
   3  -1  15  -2     0.54     0.42     0.16 <
   3   1  13   3     0.06     0.01     0.15 <
   3  -1  16  -3     0.06    -0.05     0.15 <
   3   1  14  -3     0.14     0.33     0.13 <
   3  -1  11   3     0.14     0.22     0.16 <
   3   1  14  -2     0.03     0.16     0.17 <
   3  -1  12   2     0.03     0.12     0.16 <
   3   1  14  -1    14.51    13.68     0.40 o
   3  -1  13   1    14.30    13.49     0.40 o
   3   1  14   0    81.35    70.39     1.71 o
   3  -1  14   0    83.73    82.15     1.34 o
   3   1  14   1    13.07    13.15     0.34 o
   3  -1  15  -1    13.30    13.57     0.33 o
   3   1  14   2     0.15     0.24     0.15 <
   3  -1  16  -2     0.15     0.27     0.11 <
   3   1  14   3     0.07     0.17     0.14 <
   3  -1  17  -3     0.08     0.22     0.11 <
   3   1  15  -3     0.08     0.34     0.16 <
   3  -1  12   3     0.08     0.42     0.17 <
   3   1  15  -2     0.12     0.09     0.15 <
   3  -1  13   2     0.12     0.10     0.12 <
   3   1  15  -1     8.88     9.44     0.27 o
   3  -1  14   1     9.05     9.21     0.30 o
   3   1  15   0   178.73   175.96     2.59 o
   3  -1  15   0   181.36   169.21     3.13 o
   3   1  15   1     9.28     9.35     0.33 o
   3  -1  16  -1     9.40     7.85     0.29 o
   3   1  15   2     0.11     0.20     0.14 <
   3  -1  17  -2     0.10     0.22     0.11 <
   3   1  15   3     0.10    -0.04     0.19 <
   3  -1  18  -3     0.10     0.04     0.10 <
   3   1  16  -3     0.01     0.09     0.15 <
   3  -1  13   3     0.01     0.11     0.12 <
   3   1  16  -2     0.33     0.21     0.15 <
   3  -1  14   2     0.33     0.23     0.12 <
   3   1  16  -1    25.02    23.10     0.69 o
   3  -1  15   1    25.27    24.45     0.46 o
   3   1  16   0   117.48   127.17     0.69 o
   3  -1  16   0   118.95   126.49     1.07 o
   3   1  16   1     2.19     2.28     0.27 o
   3  -1  17  -1     2.16     2.07     0.14 o
   3   1  16   2     0.00     0.12     0.18 <
   3  -1  18  -2     0.00     0.05     0.13 <
   3   1  16   3     0.24     0.06     0.17 <
   3  -1  19  -3     0.24     0.10     0.12 <
   3   1  17  -3     0.16     0.54     0.16 o
   3  -1  14   3     0.16     0.44     0.11 o
   3   1  17  -2     0.53     0.47     0.14 o
   3  -1  15   2     0.52     0.42     0.15 <
   3   1  17  -1    11.04     9.82     0.44 o
   3   1  17   0    58.60    60.59     1.19 o
   3  -1  17   0    57.67    58.93     1.21 o
   3   1  17   1     0.34     0.35     0.13 <
   3  -1  18  -1     0.33     0.43     0.13 o
   3   1  17   2     0.03     0.06     0.16 <
   3  -1  19  -2     0.03    -0.07     0.11 <
   3   1  17   3     0.09     0.08     0.14 <
   3   1  18  -3     0.16     0.16     0.21 <
   3  -1  15   3     0.16     0.22     0.22 <
   3   1  18  -2     0.12     0.29     0.21 <
   3  -1  16   2     0.12     0.11     0.13 <
   3   1  18  -1     3.19     2.11     0.18 o
   3  -1  17   1     3.02     1.70     0.17 o
   3   1  18   0     0.67     0.23     0.12 <
   3  -1  18   0     0.49     0.22     0.11 <
   3   1  18   1     0.95     0.44     0.11 o
   3  -1  19  -1     0.99     0.56     0.11 o
   3   1  19  -3     0.20     0.04     0.12 <
   3  -1  16   3     0.19     0.10     0.13 <
   3   1  19  -2     0.00     0.05     0.12 <
   3  -1  17   2     0.00     0.08     0.12 <
   3   1  19  -1     0.28     0.12     0.11 <
   3  -1  18   1     0.24     0.12     0.10 <
   3  -1  17   3     0.27     0.07     0.10 <
   3  -1  18   2     0.03     0.13     0.15 <
   3   3 -21   3     0.73     0.53     0.15 o
   3  -3 -18  -3     0.74     0.61     0.18 o
   3   3 -20   0    23.17    22.54     0.57 o
   3  -3 -20   0    22.52    24.79     0.53 o
   3   3 -20   1    36.06    33.58     0.68 o
   3  -3 -19  -1    36.00    41.12     0.68 o
   3   3 -20   2     3.31     1.97     0.17 o
   3  -3 -18  -2     3.32     3.78     0.16 o
   3   3 -20   3     0.16     0.13     0.11 <
   3  -3 -17  -3     0.16     0.31     0.13 <
   3   3 -19  -3     0.06     0.12     0.13 <
   3  -3 -22   3     0.06     0.02     0.17 <
   3   3 -19  -2     0.42     0.56     0.10 o
   3  -3 -21   2     0.42     0.35     0.18 <
   3   3 -19  -1     3.10     3.76     0.22 o
   3  -3 -20   1     3.13     3.96     0.30 o
   3   3 -19   0    31.94    33.92     0.70 o
   3  -3 -19   0    32.29    35.76     0.28 o
   3   3 -19   1     3.89     4.03     0.27 o
   3  -3 -18  -1     3.83     4.92     0.17 o
   3   3 -19   2     1.58     0.97     0.15 o
   3  -3 -17  -2     1.57     1.82     0.15 o
   3   3 -19   3     0.01     0.06     0.13 <
   3  -3 -16  -3     0.01     0.07     0.13 <
   3   3 -18  -3     0.06     0.20     0.11 <
   3  -3 -21   3     0.06     0.12     0.19 <
   3   3 -18  -2     0.00    -0.02     0.12 <
   3  -3 -20   2     0.00    -0.06     0.13 <
   3   3 -18  -1    19.01    18.65     0.40 o
   3  -3 -19   1    18.94    21.96     0.87 o
   3   3 -18   0   304.94   354.15     2.55 o
   3  -3 -18   0   304.08   332.46    13.25 o
   3   3 -18   1    14.87    14.62     0.36 o
   3  -3 -17  -1    14.84    19.39     0.77 o
   3   3 -18   2     0.45     0.34     0.14 <
   3  -3 -16  -2     0.44     0.50     0.15 o
   3   3 -18   3     0.23     0.11     0.14 <
   3  -3 -15  -3     0.23     0.26     0.15 <
   3   3 -17  -3     0.01     0.08     0.13 <
   3  -3 -20   3     0.01     0.14     0.13 <
   3   3 -17  -2     0.01     0.06     0.14 <
   3  -3 -19   2     0.01     0.07     0.14 <
   3   3 -17  -1     7.82     7.87     0.37 o
   3  -3 -18   1     7.65     8.48     0.25 o
   3   3 -17   0   275.64   276.80     5.08 o
   3  -3 -17   0   271.86   278.32     3.07 o
   3   3 -17   1    43.74    38.25     1.19 o
   3  -3 -16  -1    43.38    47.45     0.44 o
   3   3 -17   2     0.24     0.10     0.15 <
   3  -3 -15  -2     0.24     0.37     0.16 <
   3   3 -17   3     1.07     0.59     0.16 o
   3  -3 -14  -3     1.07     1.37     0.17 o
   3   3 -16  -3     0.07     0.13     0.14 <
   3  -3 -19   3     0.07     0.17     0.15 <
   3   3 -16  -2     0.14     0.23     0.14 <
   3  -3 -18   2     0.14     0.28     0.16 <
   3   3 -16  -1     6.19     5.20     0.26 o
   3  -3 -17   1     6.14     6.73     0.26 o
   3   3 -16   0   184.71   170.32     4.03 o
   3  -3 -16   0   183.54   176.33     2.91 o
   3   3 -16   1    90.42    79.45     2.21 o
   3  -3 -15  -1    90.04    98.14     3.84 o
   3   3 -16   2     1.33     0.84     0.18 o
   3  -3 -14  -2     1.32     2.15     0.18 o
   3   3 -16   3     0.69     0.42     0.13 o
   3  -3 -13  -3     0.70     0.99     0.17 o
   3   3 -15  -3     0.39     0.19     0.16 <
   3  -3 -18   3     0.39     0.40     0.16 <
   3   3 -15  -2     0.50     0.51     0.16 o
   3  -3 -17   2     0.51     0.79     0.17 o
   3   3 -15  -1    19.88    16.01     0.54 o
   3  -3 -16   1    19.78    18.90     0.42 o
   3   3 -15   0   711.78   683.46    13.92 o
   3  -3 -15   0   709.36   664.66    11.63 o
   3   3 -15   1    16.54    15.15     0.60 o
   3  -3 -14  -1    16.37    19.01     0.42 o
   3   3 -15   2     1.14     0.61     0.14 o
   3  -3 -13  -2     1.13     1.37     0.18 o
   3   3 -15   3     0.06     0.01     0.10 <
   3  -3 -12  -3     0.06     0.14     0.15 <
   3   3 -14  -3     0.88     0.55     0.18 o
   3  -3 -17   3     0.89     1.14     0.18 o
   3   3 -14  -2     1.39     1.56     0.19 o
   3  -3 -16   2     1.39     2.08     0.20 o
   3   3 -14  -1     5.23     5.15     0.35 o
   3  -3 -15   1     5.35     5.07     0.28 o
   3  -3 -14   0   169.12   191.56     7.53 o
   3   3 -14   1     0.56     0.69     0.12 o
   3  -3 -13  -1     0.51     0.86     0.17 o
   3   3 -14   2     0.31     0.26     0.11 <
   3  -3 -12  -2     0.31     0.42     0.16 <
   3   3 -14   3     0.24     0.10     0.11 <
   3  -3 -11  -3     0.25     0.31     0.16 <
   3   3 -13  -3     1.00     1.17     0.18 o
   3  -3 -16   3     0.99     1.22     0.18 o
   3   3 -13  -2     2.22     1.69     0.25 o
   3  -3 -15   2     2.22     2.12     0.20 o
   3  -3 -14   1    35.49    37.24     0.33 o
   3  -3 -13   0   372.33   335.37     6.80 o
   3   3 -13   1    45.86    46.79     1.01 o
   3  -3 -12  -1    45.90    46.67     0.61 o
   3   3 -13   2     1.55     1.49     0.16 o
   3  -3 -11  -2     1.55     1.90     0.17 o
   3   3 -13   3     0.33     0.44     0.15 <
   3  -3 -10  -3     0.33     0.68     0.15 o
   3   3 -12  -3     0.15     0.10     0.19 <
   3  -3 -15   3     0.14     0.18     0.14 <
   3   3 -12  -2     1.29     1.70     0.22 o
   3  -3 -14   2     1.29     1.30     0.17 o
   3   3 -12  -1     7.92     5.85     0.28 o
   3  -3 -13   1     7.76     6.37     0.29 o
   3  -3 -12   0    76.15    70.22     1.42 o
   3  -3 -11  -1    59.33    55.96     1.03 o
   3   3 -12   2     2.38     2.92     0.27 o
   3  -3 -10  -2     2.37     2.33     0.17 o
   3   3 -12   3     0.70     0.45     0.14 o
   3  -3  -9  -3     0.70     0.62     0.12 o
   3   3 -11  -3     0.02     0.10     0.13 <
   3  -3 -14   3     0.02     0.13     0.14 <
   3   3 -11  -2     0.78     0.84     0.11 o
   3  -3 -13   2     0.79     0.76     0.15 o
   3   3 -11  -1    10.64    12.30     0.26 o
   3  -3 -12   1    10.49     9.37     0.31 o
   3   3 -11   0   214.18   198.98     4.61 o
   3  -3 -11   0   211.67   197.57     3.27 o
   3   3 -11   1    37.33    43.15     0.79 o
   3  -3 -10  -1    37.00    38.09     0.48 o
   3   3 -11   2     2.44     2.93     0.25 o
   3  -3  -9  -2     2.43     2.42     0.18 o
   3   3 -11   3     0.42     0.62     0.14 o
   3  -3  -8  -3     0.42     0.49     0.14 o
   3   3 -10  -3     0.19     0.24     0.08 <
   3  -3 -13   3     0.19     0.16     0.13 <
   3   3 -10  -2     0.37     0.41     0.12 o
   3  -3 -12   2     0.37     0.33     0.15 <
   3   3 -10  -1     4.90     4.45     0.21 o
   3  -3 -11   1     4.93     4.74     0.22 o
   3   3 -10   0   257.20   245.62     4.10 o
   3  -3 -10   0   255.41   265.25     2.59 o
   3   3 -10   1    21.78    19.26     0.68 o
   3  -3  -9  -1    21.36    20.53     0.64 o
   3   3 -10   2     0.22     0.26     0.15 <
   3  -3  -8  -2     0.21     0.14     0.16 <
   3   3 -10   3     0.32     0.37     0.15 <
   3  -3  -7  -3     0.31     0.35     0.17 <
   3   3  -9  -3     0.63     0.78     0.13 o
   3  -3 -12   3     0.64     0.84     0.16 o
   3   3  -9  -2     0.05     0.18     0.11 <
   3  -3 -11   2     0.05     0.17     0.14 <
   3   3  -9  -1     6.22     5.66     0.23 o
   3  -3 -10   1     6.18     5.19     0.31 o
   3   3  -9   0    66.80    55.18     1.72 o
   3  -3  -9   0    65.46    58.06     1.62 o
   3   3  -9   1    11.42    13.18     0.41 o
   3  -3  -8  -1    11.68    15.03     0.39 o
   3   3  -9   2     0.76     0.83     0.12 o
   3  -3  -7  -2     0.77     0.96     0.18 o
   3   3  -9   3     0.04     0.20     0.10 <
   3  -3  -6  -3     0.04     0.18     0.16 <
   3   3  -8  -3     0.24     0.40     0.11 o
   3   3  -8  -2     0.94     1.08     0.12 o
   3  -3 -10   2     0.94     0.84     0.17 o
   3   3  -8  -1    15.35    16.47     0.30 o
   3  -3  -9   1    15.37    15.54     0.50 o
   3   3  -8   0   382.23   367.07     5.86 o
   3  -3  -8   0   380.04   363.30     7.59 o
   3   3  -8   1     2.58     2.11     0.15 o
   3  -3  -7  -1     2.50     1.91     0.22 o
   3   3  -8   2     0.52     0.74     0.11 o
   3  -3  -6  -2     0.53     0.84     0.17 o
   3   3  -8   3     0.37     0.49     0.10 o
   3  -3  -5  -3     0.37     0.60     0.12 o
   3   3  -7  -3     0.00     0.04     0.07 <
   3   3  -7  -2     0.24     0.20     0.08 <
   3  -3  -9   2     0.24     0.23     0.13 <
   3   3  -7  -1    29.34    36.62     1.36 o
   3  -3  -8   1    29.23    33.05     0.65 o
   3   3  -7   0  1779.68  1791.34    21.40 o
   3  -3  -7   0  1779.93  1805.99    30.42 o
   3   3  -7   1   137.55   140.24     1.70 o
   3  -3  -6  -1   136.85   146.35     5.67 o
   3   3  -7   2     1.02     0.96     0.12 o
   3  -3  -5  -2     1.01     1.13     0.13 o
   3   3  -7   3     0.02     0.00     0.09 <
   3  -3  -4  -3     0.02     0.04     0.10 <
   3   3  -6  -3     0.22     0.31     0.08 o
   3   3  -6  -2     0.14     0.30     0.07 o
   3  -3  -8   2     0.14     0.32     0.15 <
   3   3  -6  -1    21.38    26.56     1.04 o
   3  -3  -7   1    21.35    24.42     0.53 o
   3   3  -6   0   200.78   200.84     2.64 o
   3  -3  -6   0   201.13   201.55     2.65 o
   3   3  -6   1    10.38     8.83     0.30 o
   3  -3  -5  -1    10.53    10.38     0.35 o
   3   3  -6   2     0.24     0.25     0.10 <
   3  -3  -4  -2     0.24     0.26     0.10 <
   3   3  -6   3     0.05     0.10     0.15 <
   3  -3  -3  -3     0.05     0.13     0.10 <
   3   3  -5  -3     0.02     0.21     0.07 <
   3   3  -5  -2     0.73     0.63     0.08 o
   3  -3  -7   2     0.73     0.55     0.11 o
   3   3  -5  -1    27.93    32.45     1.30 o
   3  -3  -6   1    28.22    29.22     0.46 o
   3   3  -5   0  1357.66  1281.60    21.64 o
   3  -3  -5   0  1359.11  1321.70    19.55 o
   3   3  -5   1    48.55    54.16     0.23 o
   3  -3  -4  -1    48.38    54.20     2.16 o
   3   3  -5   2     0.12     0.14     0.10 <
   3  -3  -3  -2     0.12     0.23     0.16 <
   3   3  -5   3     0.00     0.03     0.10 <
   3  -3  -2  -3     0.00     0.13     0.15 <
   3   3  -4  -3     0.15     0.27     0.07 o
   3  -3  -7   3     0.14     0.16     0.14 <
   3   3  -4  -2     1.16     1.44     0.09 o
   3  -3  -6   2     1.17     0.93     0.12 o
   3   3  -4  -1    34.44    38.47     1.51 o
   3  -3  -5   1    34.27    36.21     0.99 o
   3   3  -4   0   318.86   299.36     4.75 o
   3  -3  -4   0   324.21   345.29     4.97 o
   3   3  -4   1    73.26    79.40     0.59 o
   3  -3  -3  -1    73.63    79.46     0.37 o
   3   3  -4   2     1.88     1.57     0.15 o
   3  -3  -2  -2     1.88     1.90     0.14 o
   3   3  -4   3     0.80     0.71     0.13 o
   3  -3  -1  -3     0.80     0.82     0.10 o
   3   3  -3  -3     0.41     0.50     0.07 o
   3  -3  -6   3     0.41     0.33     0.15 <
   3   3  -3  -2     0.18     0.36     0.07 o
   3  -3  -5   2     0.18     0.41     0.15 <
   3   3  -3  -1    77.82    86.00     3.33 o
   3  -3  -4   1    78.27    77.67     0.90 o
   3   3  -3   0  2044.05  2196.35     7.61 o
   3  -3  -3   0  2043.26  2196.41     7.31 o
   3   3  -3   1    62.81    66.24     0.74 o
   3  -3  -2  -1    63.08    69.62     0.84 o
   3   3  -3   2     0.77     1.15     0.19 o
   3  -3  -1  -2     0.77     1.14     0.12 o
   3   3  -3   3     1.30     1.10     0.14 o
   3  -3   0  -3     1.30     1.27     0.11 o
   3   3  -2  -3     0.82     1.28     0.07 o
   3  -3  -5   3     0.82     1.06     0.16 o
   3   3  -2  -2     1.53     1.76     0.08 o
   3  -3  -4   2     1.52     1.26     0.13 o
   3   3  -2  -1    35.78    41.49     1.60 o
   3  -3  -3   1    35.26    37.69     0.62 o
   3   3  -2   0   219.60   179.13     5.29 o
   3  -3  -2   0   219.40   188.77     4.39 o
   3   3  -2   1   199.08   211.79     1.55 o
   3  -3  -1  -1   198.70   230.00     8.43 o
   3   3  -2   2     1.12     1.53     0.15 o
   3  -3   0  -2     1.12     1.82     0.11 o
   3   3  -2   3     0.47     0.29     0.12 <
   3  -3   1  -3     0.47     0.43     0.09 o
   3   3  -1  -3     0.35     0.47     0.06 o
   3  -3  -4   3     0.34     0.41     0.10 o
   3   3  -1  -2     2.59     3.40     0.13 o
   3  -3  -3   2     2.57     2.31     0.15 o
   3   3  -1  -1    79.25    86.78     0.45 o
   3  -3  -2   1    78.82    81.57     1.03 o
   3   3  -1   0  3578.49  3656.95    38.36 o
   3  -3  -1   0  3575.10  3615.63    32.33 o
   3   3  -1   1     7.61     8.03     0.24 o
   3  -3   0  -1     7.43     8.95     0.17 o
   3   3  -1   2     1.83     2.49     0.24 o
   3  -3   1  -2     1.82     2.52     0.14 o
   3   3  -1   3     0.28     0.20     0.17 <
   3  -3   2  -3     0.27     0.32     0.12 <
   3   3   0  -3     0.23     0.20     0.07 <
   3  -3  -3   3     0.22     0.21     0.10 <
   3   3   0  -2     0.68     1.02     0.18 o
   3  -3  -2   2     0.67     0.81     0.09 o
   3   3   0  -1    82.13    89.24     1.41 o
   3  -3  -1   1    81.68    85.21     0.90 o
   3   3   0   0  1441.57  1416.37    26.62 o
   3  -3   0   0  1435.66  1371.38    22.36 o
   3   3   0   1     4.61     5.06     0.19 o
   3  -3   1  -1     4.42     5.15     0.30 o
   3   3   0   2     2.69     3.48     0.17 o
   3  -3   2  -2     2.71     3.60     0.23 o
   3   3   0   3     1.14     1.09     0.14 o
   3  -3   3  -3     1.14     1.40     0.14 o
   3   3   1  -3     0.04     0.07     0.08 <
   3  -3  -2   3     0.04     0.02     0.07 <
   3   3   1  -2     2.67     2.50     0.16 o
   3  -3  -1   2     2.68     2.24     0.12 o
   3   3   1  -1     3.35     4.04     0.16 o
   3  -3   0   1     3.33     3.15     0.13 o
   3   3   1   0  1074.25  1094.53    11.94 o
   3  -3   1   0  1085.99  1088.58    13.49 o
   3   3   1   1   188.64   203.32     1.10 o
   3  -3   2  -1   188.67   211.25     8.16 o
   3   3   1   2     2.29     3.33     0.17 o
   3  -3   3  -2     2.30     2.85     0.23 o
   3   3   1   3     1.70     1.58     0.16 o
   3   3   2  -3     0.05     0.08     0.07 <
   3  -3  -1   3     0.05     0.09     0.07 <
   3   3   2  -2     0.59     0.62     0.12 o
   3  -3   0   2     0.58     0.56     0.08 o
   3   3   2  -1     7.27     7.15     0.23 o
   3  -3   1   1     7.31     7.23     0.27 o
   3   3   2   0  4010.95  3974.21    52.66 o
   3  -3   2   0  4014.88  4058.85    46.81 o
   3   3   2   1   227.51   247.83     0.51 o
   3  -3   3  -1   228.01   245.82     9.73 o
   3   3   2   2     0.03     0.47     0.13 o
   3  -3   4  -2     0.03     0.49     0.18 <
   3   3   2   3     0.95     0.99     0.14 o
   3  -3   5  -3     0.96     1.18     0.21 o
   3   3   3  -3     0.71     0.66     0.11 o
   3  -3   0   3     0.71     0.52     0.11 o
   3   3   3  -2     1.71     2.46     0.14 o
   3   3   3  -1   252.83   267.21     2.04 o
   3  -3   2   1   254.04   256.30     2.25 o
   3   3   3   0  1713.43  1715.19    21.36 o
   3  -3   3   0  1705.39  1873.28    21.28 o
   3   3   3   1    74.58    89.01     3.44 o
   3  -3   4  -1    75.08   104.20     1.69 o
   3   3   3   2     0.06     0.11     0.11 <
   3  -3   5  -2     0.06     0.16     0.18 <
   3   3   3   3     0.28     0.19     0.12 <
   3  -3   6  -3     0.28     0.35     0.20 <
   3   3   4  -3     2.84     3.21     0.16 o
   3  -3   1   3     2.86     2.29     0.20 o
   3   3   4  -2     1.93     2.64     0.24 o
   3   3   4  -1   236.40   264.56    10.42 o
   3   3   4   0  2207.64  2250.40    24.23 o
   3   3   4   1    45.84    55.79     2.16 o
   3   3   4   2     1.46     1.47     0.15 o
   3  -3   6  -2     1.47     2.39     0.26 o
   3   3   4   3     0.21     0.21     0.18 <
   3  -3   7  -3     0.22     0.40     0.23 <
   3   3   5  -3     3.77     4.51     0.17 o
   3   3   5  -2     7.32     8.83     0.15 o
   3   3   5  -1   114.22   127.19     5.06 o
   3   3   5   0  3221.98  3219.84    40.23 o
   3  -3   5   0  3232.58  3248.35    56.50 o
   3   3   5   1    12.26    11.05     0.48 o
   3  -3   6  -1    12.41    12.96     0.51 o
   3   3   5   2     1.88     1.61     0.23 o
   3  -3   7  -2     1.88     2.62     0.29 o
   3   3   5   3     0.06     0.00     0.13 <
   3  -3   8  -3     0.06     0.05     0.11 <
   3   3   6  -3     1.08     1.56     0.13 o
   3   3   6  -2     9.42    10.67     0.17 o
   3  -3   4   2     9.42    10.24     0.44 o
   3   3   6  -1   116.29   145.87     5.44 o
   3  -3   5   1   116.57   148.60     5.90 o
   3   3   6   0   317.11   312.68     6.05 o
   3  -3   6   0   318.39   304.31     6.49 o
   3   3   6   1    86.40    92.91     1.60 o
   3  -3   7  -1    86.53    97.78     1.46 o
   3   3   6   2     2.90     2.17     0.18 o
   3  -3   8  -2     2.91     3.49     0.19 o
   3   3   6   3     0.13     0.15     0.10 <
   3  -3   9  -3     0.13     0.19     0.12 <
   3   3   7  -3     0.28     0.74     0.13 o
   3  -3   4   3     0.28     0.80     0.24 o
   3   3   7  -2     2.73     3.81     0.17 o
   3  -3   5   2     2.73     3.86     0.30 o
   3   3   7  -1    88.03   104.47     4.04 o
   3  -3   6   1    88.46    94.45     1.73 o
   3   3   7   0  1478.17  1495.70    17.26 o
   3  -3   7   0  1480.46  1427.97    28.51 o
   3   3   7   1    61.60    62.06     0.80 o
   3  -3   8  -1    61.86    60.07     1.04 o
   3   3   7   2     1.68     1.63     0.23 o
   3  -3   9  -2     1.67     1.96     0.15 o
   3   3   7   3     0.31     0.23     0.19 <
   3  -3  10  -3     0.31     0.25     0.13 <
   3   3   8  -3     1.50     2.97     0.17 o
   3  -3   5   3     1.51     3.16     0.28 o
   3   3   8  -2     2.18     3.26     0.27 o
   3  -3   6   2     2.19     2.57     0.30 o
   3   3   8  -1    60.18    66.75     1.19 o
   3  -3   7   1    59.98    67.28     1.22 o
   3   3   8   0   403.77   404.61     4.18 o
   3  -3   8   0   405.77   392.85     6.03 o
   3   3   8   1    35.87    40.37     1.60 o
   3  -3   9  -1    35.39    36.90     0.52 o
   3   3   8   2     0.25     0.16     0.15 <
   3  -3  10  -2     0.26     0.21     0.14 <
   3   3   8   3     0.09     0.05     0.14 <
   3  -3  11  -3     0.09     0.01     0.14 <
   3   3   9  -3     1.41     2.52     0.28 o
   3  -3   6   3     1.42     2.62     0.31 o
   3   3   9  -2     0.50     0.88     0.24 o
   3  -3   7   2     0.50     0.69     0.24 <
   3   3   9  -1   142.49   147.12     1.64 o
   3  -3   8   1   142.73   159.44     6.32 o
   3   3   9   0   133.96   111.64     3.00 o
   3  -3   9   0   131.13   115.82     3.00 o
   3   3   9   1     9.13     6.77     0.40 o
   3  -3  10  -1     9.07     7.07     0.31 o
   3   3   9   2     0.06     0.02     0.14 <
   3  -3  11  -2     0.06     0.15     0.14 <
   3   3   9   3     0.38     0.30     0.15 <
   3  -3  12  -3     0.39     0.42     0.15 <
   3   3  10  -3     1.86     2.76     0.18 o
   3   3  10  -2     3.15     3.64     0.16 o
   3  -3   8   2     3.16     4.31     0.21 o
   3   3  10  -1    87.10    90.72     0.68 o
   3  -3   9   1    86.39    95.30     1.36 o
   3   3  10   0    54.53    50.42     1.05 o
   3  -3  10   0    55.89    56.52     1.18 o
   3   3  10   1     9.54     8.57     0.31 o
   3  -3  11  -1     9.55     9.05     0.30 o
   3   3  10   2     0.57     0.67     0.22 <
   3  -3  12  -2     0.57     0.60     0.16 o
   3  -3  13  -3     0.63     1.03     0.16 o
   3   3  11  -3     0.70     0.94     0.13 o
   3  -3   8   3     0.70     1.25     0.16 o
   3   3  11  -2     4.66     5.04     0.23 o
   3  -3   9   2     4.64     4.91     0.29 o
   3   3  11  -1    15.97    17.20     0.40 o
   3  -3  10   1    15.60    15.74     0.48 o
   3   3  11   0   649.18   635.55     9.17 o
   3  -3  11   0   649.46   611.74    13.07 o
   3   3  11   1    19.92    20.98     0.58 o
   3  -3  12  -1    20.09    19.26     0.46 o
   3   3  11   2     0.99     1.67     0.26 o
   3  -3  13  -2     0.98     1.58     0.16 o
   3   3  11   3     0.19     0.12     0.24 <
   3  -3  14  -3     0.18     0.12     0.14 <
   3   3  12  -3     0.21     0.17     0.12 <
   3  -3   9   3     0.20     0.31     0.17 <
   3   3  12  -2     2.83     2.75     0.19 o
   3  -3  10   2     2.80     3.42     0.25 o
   3   3  12  -1    18.51    19.06     0.54 o
   3  -3  11   1    18.75    20.00     0.54 o
   3   3  12   0    23.12    19.51     0.71 o
   3  -3  12   0    23.65    20.93     0.68 o
   3   3  12   1    26.24    31.17     0.58 o
   3  -3  13  -1    25.91    28.35     0.38 o
   3   3  12   2     0.45     0.56     0.26 <
   3  -3  14  -2     0.44     0.53     0.15 o
   3   3  12   3     0.24     0.08     0.13 <
   3  -3  15  -3     0.23     0.15     0.14 <
   3   3  13  -3     0.11     0.24     0.12 <
   3  -3  10   3     0.12     0.34     0.18 <
   3   3  13  -2     0.23     0.32     0.15 <
   3  -3  11   2     0.23     0.57     0.19 <
   3   3  13  -1    27.12    29.47     0.66 o
   3  -3  12   1    27.40    28.48     0.44 o
   3   3  13   0    47.31    42.51     1.20 o
   3  -3  13   0    46.03    37.71     1.22 o
   3   3  13   1     6.88     8.35     0.35 o
   3  -3  14  -1     6.89     7.47     0.31 o
   3   3  13   2     0.17     0.15     0.14 <
   3  -3  15  -2     0.17     0.11     0.14 <
   3   3  13   3     0.16     0.16     0.10 <
   3  -3  16  -3     0.16     0.20     0.13 <
   3   3  14  -3     0.45     0.54     0.16 o
   3  -3  11   3     0.45     0.66     0.16 o
   3   3  14  -2     0.26     0.33     0.21 <
   3  -3  12   2     0.27     0.33     0.15 <
   3   3  14  -1    31.72    31.82     0.79 o
   3  -3  13   1    31.33    32.45     0.42 o
   3   3  14   0    63.09    63.12     1.35 o
   3  -3  14   0    65.58    58.99     1.29 o
   3   3  14   1     2.49     2.15     0.18 o
   3  -3  15  -1     2.51     2.83     0.22 o
   3   3  14   2     0.23     0.14     0.09 <
   3  -3  16  -2     0.23     0.16     0.13 <
   3   3  14   3     0.05     0.21     0.11 <
   3  -3  17  -3     0.05     0.21     0.15 <
   3   3  15  -3     0.51     0.96     0.22 o
   3  -3  12   3     0.52     0.91     0.16 o
   3   3  15  -2     1.03     0.90     0.21 o
   3  -3  13   2     1.03     0.94     0.15 o
   3   3  15  -1     9.76    10.59     0.38 o
   3  -3  14   1     9.84    10.25     0.28 o
   3   3  15   0    30.83    34.28     0.66 o
   3  -3  15   0    31.67    32.52     0.50 o
   3   3  15   1     4.80     5.64     0.24 o
   3  -3  16  -1     4.81     5.88     0.25 o
   3   3  15   2     0.01    -0.03     0.13 <
   3  -3  17  -2     0.01    -0.01     0.15 <
   3  -3  18  -3     0.03     0.03     0.13 <
   3   3  16  -3     0.06     0.28     0.13 <
   3  -3  13   3     0.06     0.26     0.14 <
   3   3  16  -2     0.62     0.68     0.20 o
   3  -3  14   2     0.61     0.49     0.14 o
   3   3  16  -1    14.36    16.59     0.41 o
   3  -3  15   1    14.38    14.53     0.28 o
   3   3  16   0    49.53    54.15     0.86 o
   3  -3  16   0    49.16    57.91     2.25 o
   3   3  16   1     2.36     1.48     0.18 o
   3  -3  17  -1     2.38     2.87     0.18 o
   3  -3  18  -2     0.01     0.00     0.12 <
   3   3  17  -3     0.07     0.15     0.14 <
   3  -3  14   3     0.07     0.22     0.13 <
   3   3  17  -2     0.94     0.78     0.13 o
   3  -3  15   2     0.93     0.99     0.14 o
   3   3  17  -1     1.01     0.63     0.17 o
   3  -3  16   1     1.00     0.93     0.13 o
   3  -3  17   0    19.96    22.59     0.41 o
   3   3  18  -3     0.12     0.16     0.16 <
   3  -3  15   3     0.12     0.09     0.12 <
   3   3  18  -2     0.30     0.35     0.14 <
   3  -3  16   2     0.29     0.33     0.11 <
   3  -3  17   1     6.10     6.15     0.24 o
   3   3  19  -3     0.31     0.19     0.13 <
   3  -3  16   3     0.32     0.23     0.11 <
   3  -5 -18   1     7.31     6.97     0.30 o
   3   5 -17   0    26.20    25.60     0.64 o
   3  -5 -17   0    26.31    27.94     0.60 o
   3   5 -17   1     4.13     3.28     0.17 o
   3  -5 -16  -1     4.05     5.19     0.25 o
   3   5 -17   2     1.71     1.08     0.13 o
   3  -5 -15  -2     1.72     2.21     0.21 o
   3   5 -17   3     0.09     0.02     0.11 <
   3  -5 -14  -3     0.09     0.19     0.18 <
   3   5 -16  -3     0.01     0.00     0.16 <
   3  -5 -19   3     0.01    -0.01     0.10 <
   3  -5 -18   2     0.18     0.13     0.11 <
   3   5 -16  -1     5.37     5.11     0.20 o
   3  -5 -17   1     5.25     5.96     0.16 o
   3   5 -16   0    84.65    96.09     1.17 o
   3  -5 -16   0    84.36    93.15     1.33 o
   3   5 -16   1    10.08     8.87     0.30 o
   3  -5 -15  -1     9.94    11.40     0.38 o
   3   5 -16   2     0.32     0.07     0.18 <
   3  -5 -14  -2     0.31     0.19     0.20 <
   3   5 -16   3     0.14     0.08     0.18 <
   3  -5 -13  -3     0.14     0.18     0.21 <
   3   5 -15  -3     0.08     0.08     0.17 <
   3  -5 -18   3     0.08     0.09     0.12 <
   3   5 -15  -2     0.06     0.15     0.19 <
   3  -5 -17   2     0.06     0.19     0.12 <
   3   5 -15  -1     1.83     2.12     0.23 o
   3  -5 -16   1     1.78     2.37     0.16 o
   3   5 -15   0    38.74    32.54     1.05 o
   3  -5 -15   0    36.38    31.58     0.79 o
   3   5 -15   1     0.86     0.58     0.20 <
   3  -5 -14  -1     0.72     0.75     0.14 o
   3   5 -15   2     0.05     0.08     0.12 <
   3  -5 -13  -2     0.06     0.14     0.13 <
   3   5 -15   3     0.03     0.03     0.13 <
   3  -5 -12  -3     0.03     0.01     0.22 <
   3   5 -14  -3     0.10     0.14     0.20 <
   3  -5 -17   3     0.10     0.12     0.13 <
   3   5 -14  -2     0.20     0.16     0.20 <
   3  -5 -16   2     0.19     0.17     0.14 <
   3   5 -14  -1    14.57    12.33     0.53 o
   3  -5 -15   1    14.55    15.02     0.28 o
   3   5 -14   0    19.66    21.80     0.31 o
   3  -5 -14   0    19.79    22.34     0.27 o
   3   5 -14   1     2.36     2.04     0.17 o
   3  -5 -13  -1     2.16     2.67     0.17 o
   3   5 -14   2     0.10     0.09     0.11 <
   3  -5 -12  -2     0.09     0.06     0.14 <
   3   5 -14   3     0.03     0.05     0.11 <
   3  -5 -11  -3     0.03    -0.09     0.24 <
   3   5 -13  -3     0.19     0.11     0.14 <
   3  -5 -16   3     0.19     0.17     0.14 <
   3   5 -13  -2     0.17     0.19     0.12 <
   3  -5 -15   2     0.16     0.26     0.14 <
   3   5 -13  -1     5.37     3.95     0.23 o
   3  -5 -14   1     5.28     5.68     0.24 o
   3   5 -13   0   170.97   155.43     3.14 o
   3  -5 -13   0   170.35   157.13     2.99 o
   3   5 -13   1    45.87    42.64     0.91 o
   3  -5 -12  -1    45.84    52.25     2.00 o
   3   5 -13   2     1.93     1.00     0.18 o
   3  -5 -11  -2     1.93     2.04     0.17 o
   3   5 -13   3     0.23     0.22     0.12 <
   3  -5 -10  -3     0.23     0.13     0.24 <
   3   5 -12  -3     0.10     0.07     0.12 <
   3  -5 -15   3     0.10     0.07     0.15 <
   3   5 -12  -2     1.59     0.93     0.16 o
   3  -5 -14   2     1.58     1.42     0.18 o
   3   5 -12  -1    16.77    14.00     0.47 o
   3  -5 -13   1    16.60    16.18     0.49 o
   3   5 -12   0   127.98   131.76     1.53 o
   3  -5 -12   0   125.09   129.56     1.36 o
   3   5 -12   1    12.86     9.46     0.41 o
   3  -5 -11  -1    12.98    12.74     0.43 o
   3   5 -12   2     2.35     1.52     0.19 o
   3  -5 -10  -2     2.37     2.95     0.19 o
   3   5 -12   3     0.01     0.08     0.12 <
   3  -5  -9  -3     0.01    -0.02     0.24 <
   3   5 -11  -3     0.12     0.04     0.12 <
   3  -5 -14   3     0.12     0.14     0.15 <
   3   5 -11  -2     1.60     1.17     0.18 o
   3  -5 -13   2     1.59     1.65     0.18 o
   3   5 -11  -1    99.72    89.97     1.97 o
   3  -5 -12   1   100.09   104.98     4.15 o
   3   5 -11   0   748.57   767.81     5.67 o
   3  -5 -11   0   750.24   766.77     8.16 o
   3   5 -11   1    61.67    53.41     1.35 o
   3  -5 -10  -1    61.70    73.32     2.83 o
   3   5 -11   2     0.45     0.64     0.14 o
   3  -5  -9  -2     0.45     1.01     0.28 o
   3   5 -11   3     0.17     0.19     0.15 <
   3  -5  -8  -3     0.17     0.30     0.25 <
   3   5 -10  -3     0.13     0.26     0.13 <
   3  -5 -13   3     0.13     0.21     0.16 <
   3   5 -10  -2     1.91     1.09     0.19 o
   3  -5 -12   2     1.92     2.15     0.19 o
   3   5 -10  -1     0.49     0.44     0.13 o
   3  -5 -11   1     0.45     0.44     0.17 <
   3   5 -10   0   283.08   277.21     3.52 o
   3  -5 -10   0   283.64   276.53     4.15 o
   3   5 -10   1   138.73   104.80     3.31 o
   3  -5  -9  -1   138.52   127.07     2.79 o
   3   5 -10   2     4.76     2.86     0.23 o
   3  -5  -8  -2     4.76     4.86     0.38 o
   3   5 -10   3     0.12     0.12     0.20 <
   3  -5  -7  -3     0.12     0.04     0.24 <
   3   5  -9  -3     0.10     0.08     0.14 <
   3  -5 -12   3     0.11     0.13     0.16 <
   3   5  -9  -2     4.26     4.52     0.31 o
   3  -5 -11   2     4.28     4.29     0.22 o
   3   5  -9  -1   122.21   111.69     2.34 o
   3  -5 -10   1   121.79   125.64     2.35 o
   3   5  -9   0   354.40   337.45     5.70 o
   3  -5  -9   0   351.85   354.80     6.41 o
   3   5  -9   1     4.59     5.76     0.21 o
   3  -5  -8  -1     4.54     6.77     0.37 o
   3   5  -9   2     0.35     0.18     0.15 <
   3  -5  -7  -2     0.34     0.26     0.25 <
   3   5  -9   3     0.08     0.08     0.10 <
   3  -5  -6  -3     0.08     0.13     0.24 <
   3   5  -8  -3     0.96     0.96     0.17 o
   3  -5 -11   3     0.96     0.91     0.28 o
   3   5  -8  -2     2.35     2.55     0.20 o
   3  -5 -10   2     2.34     2.32     0.31 o
   3   5  -8  -1    16.08    20.24     0.16 o
   3  -5  -9   1    15.82    18.85     0.53 o
   3   5  -8   0    80.91    99.72     3.77 o
   3  -5  -8   0    77.55    92.68     0.98 o
   3   5  -8   1     1.40     1.06     0.24 o
   3  -5  -7  -1     1.38     1.27     0.27 o
   3   5  -8   2     0.85     0.59     0.13 o
   3  -5  -6  -2     0.84     0.94     0.26 o
   3   5  -8   3     0.04     0.22     0.09 <
   3  -5  -5  -3     0.04     0.31     0.25 <
   3   5  -7  -3     0.48     0.28     0.15 <
   3  -5 -10   3     0.47     0.38     0.25 <
   3   5  -7  -2     2.95     2.64     0.28 o
   3  -5  -9   2     2.91     2.81     0.32 o
   3   5  -7  -1     6.20     5.38     0.25 o
   3  -5  -8   1     6.12     5.99     0.36 o
   3   5  -7   0    72.19    74.99     0.62 o
   3  -5  -7   0    71.41    77.03     1.38 o
   3   5  -7   1     6.63     5.19     0.22 o
   3  -5  -6  -1     6.68     6.31     0.39 o
   3   5  -7   2     0.15     0.05     0.09 <
   3  -5  -5  -2     0.15     0.12     0.24 <
   3   5  -7   3     0.06     0.08     0.09 <
   3  -5  -4  -3     0.06    -0.04     0.25 <
   3   5  -6  -3     0.06     0.08     0.14 <
   3  -5  -9   3     0.06     0.14     0.15 <
   3   5  -6  -2     1.35     1.34     0.12 o
   3  -5  -8   2     1.34     1.18     0.25 o
   3   5  -6  -1    29.00    25.95     0.58 o
   3  -5  -7   1    28.76    26.48     1.02 o
   3   5  -6   0   301.58   312.49     2.96 o
   3  -5  -6   0   299.20   306.25     5.28 o
   3   5  -6   1     0.00     0.19     0.08 <
   3  -5  -5  -1     0.00     0.23     0.24 <
   3   5  -6   2     0.02     0.00     0.08 <
   3  -5  -4  -2     0.01     0.00     0.26 <
   3   5  -6   3     0.03     0.04     0.10 <
   3  -5  -3  -3     0.03     0.17     0.25 <
   3   5  -5  -3     0.05     0.09     0.10 <
   3  -5  -8   3     0.05     0.08     0.15 <
   3   5  -5  -2     3.69     3.70     0.17 o
   3  -5  -7   2     3.75     4.39     0.24 o
   3   5  -5  -1   107.18   104.48     1.02 o
   3  -5  -6   1   108.15   111.33     0.55 o
   3   5  -5   0   498.69   483.50     6.50 o
   3  -5  -5   0   498.70   504.50     8.83 o
   3   5  -5   1    18.12    17.45     0.31 o
   3  -5  -4  -1    18.59    21.91     0.59 o
   3   5  -5   2     5.78     4.57     0.25 o
   3  -5  -3  -2     5.78     6.25     0.39 o
   3   5  -5   3     0.09     0.10     0.11 <
   3  -5  -2  -3     0.09     0.01     0.26 <
   3   5  -4  -3     0.08     0.13     0.08 <
   3  -5  -7   3     0.08     0.12     0.14 <
   3   5  -4  -2     1.25     1.09     0.10 o
   3  -5  -6   2     1.25     1.28     0.17 o
   3   5  -4  -1    17.47    19.66     0.32 o
   3  -5  -5   1    17.73    19.40     0.54 o
   3   5  -4   0  1264.12  1126.76    21.08 o
   3  -5  -4   0  1270.03  1235.87    18.35 o
   3   5  -4   1   185.50   171.20     2.44 o
   3  -5  -3  -1   183.48   191.01     3.25 o
   3   5  -4   2     1.58     1.05     0.19 o
   3  -5  -2  -2     1.55     1.48     0.28 o
   3   5  -4   3     0.12     0.08     0.10 <
   3  -5  -1  -3     0.12     0.10     0.22 <
   3   5  -3  -3     0.05     0.07     0.11 <
   3  -5  -6   3     0.05     0.09     0.13 <
   3   5  -3  -2     3.94     3.82     0.13 o
   3  -5  -5   2     3.96     3.84     0.23 o
   3   5  -3  -1   236.57   219.10     3.05 o
   3  -5  -4   1   235.85   242.97     0.32 o
   3   5  -3   0   469.48   408.15     8.00 o
   3  -5  -3   0   469.77   442.67     7.71 o
   3   5  -3   1    38.02    36.92     0.49 o
   3  -5  -2  -1    38.52    38.45     0.98 o
   3   5  -3   2     0.88     0.54     0.10 o
   3  -5  -1  -2     0.86     0.76     0.24 o
   3   5  -3   3     0.43     0.17     0.10 <
   3  -5   0  -3     0.44     0.14     0.23 <
   3   5  -2  -3     0.31     0.27     0.08 o
   3  -5  -5   3     0.31     0.38     0.11 o
   3   5  -2  -2     1.92     2.03     0.10 o
   3  -5  -4   2     1.91     2.32     0.15 o
   3   5  -2  -1    99.84    95.64     1.27 o
   3  -5  -3   1   100.82   101.65     1.35 o
   3   5  -2   0   442.31   406.11     6.44 o
   3  -5  -2   0   435.78   411.63     7.12 o
   3   5  -2   1     4.40     4.15     0.13 o
   3  -5  -1  -1     4.61     4.26     0.31 o
   3   5  -2   2     0.96     0.64     0.11 o
   3  -5   0  -2     0.98     0.88     0.24 o
   3   5  -2   3     0.19     0.09     0.11 <
   3  -5   1  -3     0.19     0.09     0.23 <
   3   5  -1  -3     0.17     0.24     0.11 <
   3  -5  -4   3     0.17     0.30     0.13 <
   3   5  -1  -2     3.26     2.56     0.13 o
   3  -5  -3   2     3.24     2.61     0.20 o
   3   5  -1  -1    16.11    14.71     0.30 o
   3  -5  -2   1    16.56    14.71     0.43 o
   3   5  -1   0   392.50   378.72     4.41 o
   3  -5  -1   0   394.41   382.45     5.91 o
   3   5  -1   1    35.53    29.49     0.80 o
   3  -5   0  -1    35.65    35.96     0.66 o
   3   5  -1   2     0.46     0.30     0.15 <
   3  -5   1  -2     0.46     0.32     0.23 <
   3   5  -1   3     0.08     0.07     0.12 <
   3  -5   2  -3     0.08     0.17     0.22 <
   3   5   0  -3     0.01     0.09     0.13 <
   3  -5  -3   3     0.01     0.09     0.18 <
   3   5   0  -2     2.28     2.06     0.13 o
   3  -5  -2   2     2.31     1.87     0.18 o
   3   5   0  -1     4.37     5.06     0.12 o
   3  -5  -1   1     4.42     6.16     0.22 o
   3   5   0   0   512.82   505.11     5.43 o
   3  -5   0   0   512.07   485.08     8.40 o
   3   5   0   1     1.35     0.93     0.16 o
   3  -5   1  -1     1.38     1.21     0.14 o
   3   5   0   2     0.02     0.08     0.13 <
   3  -5   2  -2     0.02     0.01     0.23 <
   3   5   0   3     0.05     0.00     0.13 <
   3  -5   3  -3     0.05     0.12     0.21 <
   3   5   1  -3     0.27     0.34     0.11 o
   3  -5  -2   3     0.26     0.32     0.13 <
   3   5   1  -2     4.01     4.06     0.19 o
   3  -5  -1   2     4.04     3.68     0.22 o
   3   5   1  -1    77.48    75.65     0.80 o
   3  -5   0   1    76.96    76.59     1.20 o
   3   5   1   0    92.47    92.48     1.01 o
   3  -5   1   0    94.04    99.35     1.08 o
   3   5   1   1    23.29    23.18     0.39 o
   3  -5   2  -1    23.53    25.44     0.38 o
   3   5   1   2     4.00     3.45     0.20 o
   3  -5   3  -2     4.02     3.62     0.21 o
   3   5   1   3     0.32     0.21     0.12 <
   3  -5   4  -3     0.32     0.13     0.22 <
   3   5   2  -3     0.59     0.60     0.10 o
   3  -5  -1   3     0.59     0.56     0.12 o
   3   5   2  -2     0.82     1.34     0.10 o
   3  -5   0   2     0.80     1.23     0.13 o
   3   5   2  -1    61.25    59.77     0.84 o
   3  -5   1   1    61.17    60.91     0.98 o
   3   5   2   0   400.16   346.47     7.43 o
   3  -5   2   0   407.41   345.37     7.88 o
   3   5   2   1    74.17    73.10     1.18 o
   3  -5   3  -1    74.28    76.99     0.93 o
   3   5   2   2     0.07     0.10     0.15 <
   3  -5   4  -2     0.07     0.13     0.15 <
   3   5   2   3     0.23     0.00     0.16 <
   3  -5   5  -3     0.23    -0.01     0.22 <
   3   5   3  -3     0.65     0.46     0.10 o
   3  -5   0   3     0.66     0.41     0.12 o
   3   5   3  -2     0.91     0.80     0.11 o
   3  -5   1   2     0.90     0.83     0.13 o
   3   5   3  -1    81.53    78.48     1.17 o
   3  -5   2   1    83.24    81.62     1.32 o
   3   5   3   0   107.18   119.94     4.76 o
   3  -5   3   0   106.18   115.00     0.70 o
   3   5   3   1     6.97     7.36     0.26 o
   3  -5   4  -1     6.93     8.68     0.20 o
   3   5   3   2     0.99     0.46     0.26 <
   3  -5   5  -2     1.00     0.98     0.16 o
   3   5   3   3     0.22     0.22     0.16 <
   3  -5   6  -3     0.22     0.47     0.15 o
   3   5   4  -3     0.79     0.77     0.10 o
   3  -5   1   3     0.80     0.78     0.12 o
   3   5   4  -2     4.36     4.32     0.14 o
   3  -5   2   2     4.41     3.92     0.19 o
   3   5   4  -1    50.48    53.78     0.39 o
   3  -5   3   1    50.32    53.71     0.58 o
   3   5   4   0   241.25   219.84     5.21 o
   3  -5   4   0   242.41   221.27     4.34 o
   3   5   4   1    61.80    54.16     1.29 o
   3  -5   5  -1    62.12    62.16     0.95 o
   3   5   4   2     3.56     2.14     0.26 o
   3  -5   6  -2     3.57     3.91     0.20 o
   3   5   4   3     0.11     0.33     0.17 <
   3  -5   7  -3     0.11     0.32     0.15 <
   3   5   5  -3     0.14     0.22     0.08 <
   3  -5   2   3     0.15     0.21     0.12 <
   3   5   5  -2     6.81     5.15     0.32 o
   3  -5   3   2     6.84     7.13     0.26 o
   3   5   5  -1    27.51    25.88     0.73 o
   3  -5   4   1    27.18    27.05     0.52 o
   3   5   5   0   226.76   218.30     3.50 o
   3  -5   5   0   225.64   195.62     4.47 o
   3   5   5   1    22.55    20.90     0.54 o
   3  -5   6  -1    22.62    18.53     0.58 o
   3  -5   7  -2     4.48     5.24     0.22 o
   3   5   5   3     0.23     0.19     0.15 <
   3  -5   8  -3     0.23     0.29     0.14 <
   3   5   6  -3     0.02     0.09     0.12 <
   3  -5   3   3     0.02     0.14     0.11 <
   3   5   6  -2     1.15     0.92     0.16 o
   3  -5   4   2     1.11     1.17     0.15 o
   3   5   6  -1    20.98    20.55     0.45 o
   3  -5   5   1    20.78    19.00     0.49 o
   3   5   6   0    25.93    21.30     0.65 o
   3  -5   6   0    26.01    19.60     0.69 o
   3  -5   7  -1    90.11    90.16     1.30 o
   3   5   6   2     1.27     1.20     0.31 o
   3  -5   8  -2     1.24     1.91     0.16 o
   3   5   6   3     0.18     0.08     0.22 <
   3  -5   9  -3     0.18     0.30     0.14 <
   3   5   7  -3     0.06     0.04     0.14 <
   3  -5   4   3     0.06     0.04     0.13 <
   3   5   7  -2     1.10     0.88     0.13 o
   3  -5   5   2     1.11     1.12     0.16 o
   3   5   7  -1     7.71     9.39     0.27 o
   3  -5   6   1     7.58     8.25     0.24 o
   3   5   7   0   368.92   372.09     6.68 o
   3  -5   7   0   367.72   326.39     6.93 o
   3  -5   8  -1    25.88    28.30     0.37 o
   3   5   7   2     0.41     0.29     0.17 <
   3  -5   9  -2     0.42     0.43     0.15 <
   3   5   7   3     0.14     0.12     0.21 <
   3  -5  10  -3     0.14     0.18     0.14 <
   3   5   8  -3     0.02     0.02     0.15 <
   3  -5   5   3     0.02     0.17     0.14 <
   3   5   8  -2     1.58     0.99     0.23 o
   3  -5   6   2     1.57     1.65     0.17 o
   3   5   8  -1    33.62    36.09     0.37 o
   3  -5   7   1    33.83    33.58     0.62 o
   3   5   8   0   118.93   117.92     2.44 o
   3  -5   8   0   116.67   105.68     2.20 o
   3   5   8   1    22.74    28.30     0.60 o
   3  -5   9  -1    22.71    24.71     0.36 o
   3   5   8   2     0.11     0.12     0.16 <
   3  -5  10  -2     0.11     0.20     0.14 <
   3   5   8   3     0.03     0.11     0.20 <
   3  -5  11  -3     0.03     0.11     0.13 <
   3   5   9  -3     0.20     0.30     0.16 <
   3  -5   6   3     0.20     0.35     0.14 <
   3   5   9  -2     0.19     0.32     0.16 <
   3  -5   7   2     0.20     0.23     0.15 <
   3   5   9  -1    32.45    38.30     0.62 o
   3  -5   8   1    32.40    34.66     0.47 o
   3   5   9   0   134.48   141.00     2.42 o
   3  -5   9   0   131.75   126.21     2.14 o
   3   5   9   1     0.81     0.88     0.27 o
   3  -5  10  -1     0.94     0.66     0.15 o
   3   5   9   2     0.13     0.12     0.24 <
   3  -5  11  -2     0.13     0.13     0.13 <
   3  -5  12  -3     0.02     0.05     0.13 <
   3   5  10  -3     0.28     0.32     0.16 <
   3  -5   7   3     0.28     0.30     0.15 <
   3   5  10  -2     0.63     0.96     0.26 o
   3  -5   8   2     0.64     0.76     0.15 o
   3   5  10  -1    58.04    69.00     0.86 o
   3  -5   9   1    56.95    58.58     0.80 o
   3   5  10   0     7.28     6.55     0.38 o
   3  -5  10   0     7.63     8.75     0.22 o
   3   5  10   1     4.81     6.98     0.20 o
   3  -5  11  -1     4.95     6.36     0.19 o
   3   5  10   2     1.00     1.49     0.22 o
   3  -5  12  -2     1.02     1.27     0.14 o
   3   5  10   3     0.04     0.06     0.18 <
   3  -5  13  -3     0.04     0.04     0.12 <
   3   5  11  -3     0.30     0.50     0.24 <
   3  -5   8   3     0.29     0.41     0.15 <
   3   5  11  -2     3.21     4.75     0.30 o
   3  -5   9   2     3.16     3.65     0.20 o
   3   5  11  -1    26.33    31.11     0.60 o
   3  -5  10   1    26.37    27.29     0.46 o
   3   5  11   0    71.68    81.62     3.23 o
   3  -5  11   0    72.67    74.92     0.92 o
   3   5  11   1    14.18    15.77     0.32 o
   3  -5  12  -1    14.45    13.85     0.34 o
   3   5  11   2     1.23     1.60     0.21 o
   3  -5  13  -2     1.20     1.50     0.14 o
   3   5  11   3     0.19     0.21     0.17 <
   3  -5  14  -3     0.19     0.17     0.11 <
   3   5  12  -3     0.18     0.39     0.23 <
   3  -5   9   3     0.18     0.22     0.14 <
   3   5  12  -2     4.92     6.59     0.33 o
   3  -5  10   2     4.87     5.34     0.22 o
   3   5  12  -1    17.52    20.78     0.15 o
   3  -5  11   1    17.73    19.24     0.31 o
   3   5  12   0    29.41    31.53     0.40 o
   3  -5  12   0    28.93    25.03     0.65 o
   3   5  12   1    36.28    40.98     0.41 o
   3  -5  13  -1    36.13    41.60     1.65 o
   3   5  12   2     3.82     4.34     0.24 o
   3  -5  14  -2     3.86     4.55     0.15 o
   3   5  12   3     0.40     0.40     0.14 <
   3  -5  15  -3     0.40     0.47     0.10 o
   3   5  13  -3     0.04     0.07     0.22 <
   3  -5  10   3     0.04     0.16     0.13 <
   3   5  13  -2     2.38     2.82     0.18 o
   3  -5  11   2     2.36     2.24     0.17 o
   3   5  13  -1     3.34     4.43     0.19 o
   3  -5  12   1     3.18     3.49     0.17 o
   3   5  13   0   189.75   213.60     2.27 o
   3  -5  13   0   189.49   205.16     0.72 o
   3   5  13   1    53.54    60.45     0.82 o
   3  -5  14  -1    53.70    58.98     0.30 o
   3   5  13   2     1.72     1.52     0.16 o
   3  -5  15  -2     1.74     1.86     0.12 o
   3   5  14  -3     0.05    -0.03     0.13 <
   3  -5  11   3     0.04     0.11     0.13 <
   3   5  14  -2     0.15     0.23     0.14 <
   3  -5  12   2     0.15     0.03     0.12 <
   3   5  14  -1    54.01    65.21     0.57 o
   3  -5  13   1    53.52    59.71     0.14 o
   3   5  14   0    84.55    92.14     1.31 o
   3  -5  14   0    85.34    88.37     0.95 o
   3   5  15  -3     0.16     0.25     0.14 <
   3  -5  12   3     0.16     0.12     0.12 <
   3   5  15  -2     2.11     2.63     0.21 o
   3  -5  13   2     2.10     2.13     0.15 o
   3   5  15  -1    37.06    44.95     0.42 o
   3  -5  14   1    36.96    41.02     0.22 o
   3   5  16  -3     0.24     0.55     0.16 o
   3  -5  13   3     0.24     0.39     0.11 o
   3   5  16  -2     1.89     1.88     0.18 o
   3  -5  14   2     1.85     2.44     0.17 o
   3   5  17  -3     0.16     0.36     0.13 <
   3  -5  14   3     0.16     0.29     0.12 <
   3   7 -11  -3     0.05     0.08     0.16 <
   3  -7 -14   3     0.05    -0.09     0.16 <
   3  -7 -13   2     0.70     0.53     0.17 o
   3  -7 -12   1     8.00     6.55     0.32 o
   3   7 -11   0    25.30    26.77     0.58 o
   3  -7 -11   0    25.33    23.47     0.65 o
   3   7 -11   1    69.84    61.87     1.64 o
   3   7 -11   2     5.83     3.88     0.27 o
   3  -7 -13   3     0.18     0.06     0.20 <
   3   7 -10  -2     1.05     0.85     0.19 o
   3  -7 -12   2     1.04     0.97     0.20 o
   3   7 -10  -1    54.92    46.00     1.41 o
   3  -7 -11   1    54.72    49.34     1.31 o
   3   7 -10   0   201.02   202.77     3.67 o
   3  -7 -10   0   201.31   206.66     3.50 o
   3   7 -10   1    31.71    25.16     0.89 o
   3  -7  -9  -1    31.56    30.73     0.75 o
   3   7 -10   2     7.22     4.68     0.32 o
   3  -7  -8  -2     7.27     7.86     0.30 o
   3   7 -10   3     0.27     0.09     0.15 <
   3  -7  -7  -3     0.27     0.31     0.11 <
   3   7  -9  -3     0.21     0.06     0.20 <
   3  -7 -12   3     0.20     0.10     0.21 <
   3   7  -9  -2     2.35     1.50     0.24 o
   3  -7 -11   2     2.34     1.93     0.23 o
   3   7  -9  -1    12.47    10.13     0.46 o
   3  -7 -10   1    12.37    12.00     0.44 o
   3   7  -9   0   209.80   220.49     3.45 o
   3  -7  -9   0   210.91   225.62     3.24 o
   3   7  -9   1    33.91    29.34     0.91 o
   3  -7  -8  -1    34.20    35.56     0.76 o
   3   7  -9   2     4.46     3.43     0.27 o
   3  -7  -7  -2     4.49     5.92     0.27 o
   3   7  -9   3     0.29     0.11     0.16 <
   3  -7  -6  -3     0.29     0.35     0.12 <
   3   7  -8  -3     0.08     0.09     0.20 <
   3  -7 -11   3     0.08     0.16     0.21 <
   3   7  -8  -2     1.91     1.26     0.25 o
   3  -7 -10   2     1.91     1.57     0.24 o
   3   7  -8  -1    16.26    14.57     0.55 o
   3  -7  -9   1    16.48    17.60     0.50 o
   3   7  -8   0   221.33   226.52     3.92 o
   3  -7  -8   0   221.35   229.11     3.79 o
   3   7  -8   1   122.26   110.09     2.79 o
   3  -7  -7  -1   122.51   130.37     2.03 o
   3  -7  -6  -2     1.80     2.88     0.16 o
   3   7  -8   3     0.43     0.10     0.16 <
   3  -7  -5  -3     0.42     0.43     0.13 o
   3   7  -7  -3     0.19     0.01     0.21 <
   3  -7 -10   3     0.19     0.19     0.22 <
   3   7  -7  -2     4.29     2.60     0.30 o
   3  -7  -9   2     4.27     3.83     0.30 o
   3   7  -7  -1    57.43    49.30     1.48 o
   3  -7  -8   1    57.89    57.15     1.29 o
   3   7  -7   0    53.95    51.50     1.26 o
   3  -7  -7   0    54.76    52.40     1.27 o
   3   7  -7   1   114.25   113.08     2.21 o
   3  -7  -6  -1   113.54   120.19     1.97 o
   3   7  -7   2     4.80     3.71     0.20 o
   3  -7  -5  -2     4.77     5.71     0.19 o
   3   7  -7   3     0.12     0.05     0.11 <
   3  -7  -4  -3     0.12     0.17     0.13 <
   3   7  -6  -3     0.52     0.18     0.22 <
   3  -7  -9   3     0.52     0.52     0.23 <
   3   7  -6  -2     1.54     1.28     0.17 o
   3  -7  -8   2     1.54     1.83     0.26 o
   3   7  -6  -1    96.06    83.39     1.69 o
   3  -7  -7   1    95.55    94.63     1.98 o
   3   7  -6   0   320.41   313.40     4.53 o
   3  -7  -6   0   320.34   326.35     5.63 o
   3   7  -6   1    12.22    12.34     0.26 o
   3  -7  -5  -1    12.09    14.87     0.20 o
   3   7  -6   2     6.07     5.04     0.17 o
   3  -7  -4  -2     6.01     7.77     0.18 o
   3   7  -6   3     0.08     0.08     0.09 <
   3  -7  -3  -3     0.08     0.12     0.13 <
   3   7  -5  -3     0.73     0.48     0.10 o
   3  -7  -8   3     0.73     0.50     0.24 <
   3   7  -5  -2     6.61     6.46     0.17 o
   3  -7  -7   2     6.65     7.01     0.37 o
   3   7  -5  -1    11.42    10.90     0.27 o
   3  -7  -6   1    11.21    11.79     0.45 o
   3   7  -5   0   437.77   421.07     5.45 o
   3  -7  -5   0   435.06   475.72     5.88 o
   3   7  -5   1    15.94    13.66     0.55 o
   3  -7  -4  -1    15.64    18.08     0.25 o
   3   7  -5   2     3.83     3.16     0.19 o
   3  -7  -3  -2     3.85     4.77     0.19 o
   3   7  -5   3     0.12     0.22     0.10 <
   3  -7  -2  -3     0.12     0.36     0.13 <
   3   7  -4  -3     0.25     0.21     0.10 <
   3  -7  -7   3     0.25     0.25     0.24 <
   3   7  -4  -2     4.47     4.30     0.19 o
   3  -7  -6   2     4.43     5.05     0.33 o
   3   7  -4  -1    21.58    19.49     0.46 o
   3  -7  -5   1    21.50    23.14     0.63 o
   3   7  -4   0   164.31   161.06     2.09 o
   3  -7  -4   0   165.52   167.09     2.14 o
   3   7  -4   1   134.80   131.71     1.26 o
   3  -7  -3  -1   135.65   150.46     5.98 o
   3   7  -4   2     4.96     5.48     0.21 o
   3  -7  -2  -2     4.99     7.00     0.17 o
   3   7  -4   3     0.13     0.08     0.10 <
   3  -7  -1  -3     0.13     0.18     0.12 <
   3   7  -3  -3     0.25     0.26     0.10 <
   3  -7  -6   3     0.26     0.35     0.24 <
   3   7  -3  -2     0.55     0.73     0.11 o
   3  -7  -5   2     0.57     0.72     0.26 <
   3   7  -3  -1   150.54   142.74     1.73 o
   3  -7  -4   1   152.07   168.87     6.71 o
   3   7  -3   0   339.63   344.36     3.92 o
   3  -7  -3   0   339.94   346.92     3.88 o
   3   7  -3   1    18.19    15.92     0.53 o
   3  -7  -2  -1    17.98    17.04     0.42 o
   3   7  -3   2     2.61     2.82     0.16 o
   3  -7  -1  -2     2.61     3.08     0.17 o
   3   7  -3   3     0.06    -0.06     0.13 <
   3  -7   0  -3     0.06     0.01     0.12 <
   3   7  -2  -3     0.54     0.54     0.11 o
   3  -7  -5   3     0.54     0.67     0.25 <
   3   7  -2  -2    15.95    12.91     0.61 o
   3  -7  -4   2    15.99    20.64     0.13 o
   3   7  -2  -1    31.23    36.27     0.45 o
   3  -7  -3   1    30.88    37.62     1.48 o
   3   7  -2   0   160.93   145.66     2.97 o
   3  -7  -2   0   161.90   151.62     2.77 o
   3   7  -2   1    42.20    37.39     0.76 o
   3  -7  -1  -1    42.38    41.00     0.76 o
   3   7  -2   2     0.53     0.50     0.11 o
   3  -7   0  -2     0.55     0.55     0.13 o
   3   7  -2   3     0.04    -0.01     0.13 <
   3  -7   1  -3     0.04    -0.01     0.12 <
   3   7  -1  -3     0.09     0.21     0.11 <
   3  -7  -4   3     0.09     0.29     0.17 <
   3   7  -1  -2     5.60     6.69     0.32 o
   3  -7  -3   2     5.64     6.67     0.24 o
   3   7  -1  -1    97.82   105.01     4.13 o
   3  -7  -2   1    97.98   102.79     1.05 o
   3   7  -1   0    44.47    41.80     0.84 o
   3  -7  -1   0    44.77    43.87     0.77 o
   3   7  -1   1     2.88     2.95     0.18 o
   3  -7   0  -1     2.85     3.07     0.17 o
   3   7  -1   2     0.19     0.43     0.18 <
   3  -7   1  -2     0.19     0.45     0.13 o
   3   7  -1   3     0.05     0.04     0.17 <
   3  -7   2  -3     0.05     0.10     0.12 <
   3   7   0  -3     0.58     0.53     0.13 o
   3  -7  -3   3     0.58     0.71     0.17 o
   3   7   0  -2     6.24     7.43     0.22 o
   3  -7  -2   2     6.25     7.43     0.23 o
   3   7   0  -1     5.14     4.83     0.24 o
   3  -7  -1   1     5.19     4.98     0.22 o
   3   7   0   0    21.61    19.19     0.51 o
   3  -7   0   0    21.92    20.32     0.49 o
   3   7   0   1     3.96     3.92     0.22 o
   3  -7   1  -1     4.03     4.05     0.19 o
   3   7   0   2     4.00     3.68     0.20 o
   3  -7   2  -2     4.04     5.07     0.17 o
   3   7   0   3     0.05     0.10     0.13 <
   3  -7   3  -3     0.05     0.19     0.12 <
   3   7   1  -3     0.43     0.54     0.14 o
   3  -7  -2   3     0.43     0.52     0.16 o
   3   7   1  -2     3.17     3.16     0.19 o
   3  -7  -1   2     3.19     3.20     0.20 o
   3   7   1  -1    22.62    24.49     0.26 o
   3  -7   0   1    23.25    24.47     0.40 o
   3   7   1   0    21.70    21.34     0.61 o
   3  -7   1   0    22.99    23.73     0.41 o
   3   7   1   1   134.78   131.30     1.29 o
   3  -7   2  -1   133.96   150.32     5.93 o
   3   7   1   2     5.31     5.22     0.21 o
   3  -7   3  -2     5.22     7.25     0.15 o
   3   7   1   3     0.28     0.27     0.13 <
   3  -7   4  -3     0.28     0.21     0.12 <
   3   7   2  -3     0.09     0.01     0.13 <
   3  -7  -1   3     0.09     0.24     0.15 <
   3   7   2  -2     1.98     1.79     0.16 o
   3  -7   0   2     2.02     2.19     0.18 o
   3   7   2  -1    17.06    16.36     0.60 o
   3  -7   1   1    16.80    17.08     0.36 o
   3   7   2   0   230.15   220.99     3.60 o
   3  -7   2   0   225.32   217.22     3.47 o
   3   7   2   1    15.84    15.39     0.45 o
   3  -7   3  -1    15.49    16.90     0.28 o
   3   7   2   2     0.88     0.73     0.24 o
   3  -7   4  -2     0.84     1.52     0.13 o
   3   7   2   3     0.05     0.06     0.20 <
   3  -7   5  -3     0.05     0.11     0.11 <
   3   7   3  -3     0.05     0.00     0.12 <
   3  -7   0   3     0.05     0.01     0.21 <
   3   7   3  -2     0.39     0.22     0.16 <
   3  -7   1   2     0.36     0.38     0.14 <
   3   7   3  -1     4.89     4.18     0.24 o
   3  -7   2   1     4.64     4.48     0.21 o
   3   7   3   0   121.96   130.43     2.05 o
   3  -7   3   0   120.22   127.27     1.07 o
   3   7   3   1    20.67    19.54     0.62 o
   3  -7   4  -1    20.74    24.54     0.09 o
   3   7   3   2     7.25     5.19     0.36 o
   3  -7   5  -2     7.14     9.28     0.13 o
   3   7   3   3     0.05     0.02     0.12 <
   3  -7   6  -3     0.05     0.12     0.10 <
   3   7   4  -3     0.04     0.00     0.16 <
   3  -7   1   3     0.04     0.11     0.20 <
   3   7   4  -2     0.06    -0.05     0.24 <
   3  -7   2   2     0.06    -0.02     0.20 <
   3   7   4  -1    42.21    36.20     1.27 o
   3  -7   3   1    41.98    44.46     0.53 o
   3   7   4   0   270.12   276.69     4.72 o
   3  -7   4   0   269.39   264.72     3.80 o
   3   7   4   1    66.82    62.55     1.13 o
   3  -7   5  -1    65.92    70.65     0.57 o
   3   7   4   2     2.92     2.79     0.17 o
   3  -7   6  -2     3.01     3.20     0.15 o
   3   7   4   3     0.03    -0.03     0.11 <
   3  -7   7  -3     0.03     0.08     0.10 <
   3   7   5  -3     0.04     0.05     0.24 <
   3  -7   2   3     0.04     0.08     0.20 <
   3   7   5  -2     5.36     4.06     0.34 o
   3  -7   3   2     5.40     5.37     0.32 o
   3   7   5  -1    61.82    61.41     0.89 o
   3  -7   4   1    60.86    57.64     1.40 o
   3   7   5   0    27.94    30.03     0.39 o
   3  -7   5   0    29.63    31.33     0.40 o
   3   7   5   1    45.85    44.16     0.85 o
   3  -7   6  -1    45.92    48.73     0.49 o
   3   7   5   2     2.69     2.89     0.21 o
   3  -7   7  -2     2.75     2.79     0.14 o
   3   7   5   3     0.04     0.11     0.13 <
   3  -7   8  -3     0.04     0.22     0.12 <
   3   7   6  -3     0.11     0.16     0.12 <
   3  -7   3   3     0.11     0.24     0.20 <
   3   7   6  -2     1.09     0.91     0.13 o
   3  -7   4   2     1.04     0.88     0.22 o
   3   7   6  -1    50.35    49.27     0.64 o
   3  -7   5   1    51.12    48.95     1.18 o
   3   7   6   0   113.10   107.56     1.87 o
   3  -7   6   0   111.62   109.57     2.23 o
   3   7   6   1     9.70    10.39     0.34 o
   3  -7   7  -1    10.22     9.92     0.25 o
   3   7   6   2     2.29     2.26     0.18 o
   3  -7   8  -2     2.29     2.68     0.12 o
   3   7   7  -3     0.12     0.15     0.12 <
   3  -7   4   3     0.12     0.24     0.20 <
   3   7   7  -2     6.78     6.50     0.24 o
   3  -7   5   2     6.76     6.09     0.34 o
   3   7   7  -1     9.45     9.05     0.25 o
   3  -7   6   1     9.21     9.41     0.35 o
   3   7   7   0     7.47     6.95     0.22 o
   3  -7   7   0     7.37     6.88     0.30 o
   3   7   7   1    15.75    16.84     0.42 o
   3  -7   8  -1    15.76    14.47     0.45 o
   3   7   8  -3     0.09     0.07     0.11 <
   3  -7   5   3     0.09     0.04     0.19 <
   3   7   8  -2     0.01    -0.03     0.12 <
   3  -7   6   2     0.01    -0.01     0.17 <
   3   7   8  -1     2.96     2.62     0.22 o
   3  -7   7   1     2.86     2.81     0.22 o
   3   7   8   0     9.39     8.07     0.26 o
   3  -7   8   0     8.93     8.71     0.31 o
   3   7   9  -3     0.01    -0.02     0.13 <
   3  -7   6   3     0.01     0.01     0.18 <
   3   7   9  -2     0.03     0.04     0.12 <
   3  -7   7   2     0.03     0.07     0.16 <
   3   7   9  -1     3.85     4.15     0.18 o
   3  -7   8   1     3.54     3.63     0.22 o
   3   7  10  -3     0.01     0.08     0.12 <
   3  -7   7   3     0.01     0.08     0.17 <
   3   7  10  -2     0.85     0.80     0.17 o
   3  -7   8   2     0.84     0.64     0.17 o
   3   7  10  -1    77.61    81.73     3.23 o
   3  -7   9   1    77.56    74.71     1.60 o
   3   7  11  -3     0.08     0.16     0.11 <
   3  -7   8   3     0.08     0.10     0.16 <
   3   7  11  -2     4.28     4.73     0.14 o
   3  -7   9   2     4.28     3.88     0.22 o
   3   7  12  -3     0.14     0.06     0.09 <
   3  -7   9   3     0.15     0.15     0.14 <
   4   0 -21  -1     3.75     4.15     0.22 o
   4   0 -22   1     3.80     3.91     0.15 o
   4   0 -21   0     0.66     0.80     0.15 o
   4   0 -20  -3     0.13     0.08     0.10 <
   4   0 -23   3     0.13     0.16     0.13 <
   4   0 -20  -2     0.20     0.27     0.12 <
   4   0 -22   2     0.20     0.21     0.14 <
   4   0 -19  -3     0.39     0.57     0.16 o
   4   0 -22   3     0.39     0.32     0.17 <
   4   0 -19  -2     0.04     0.18     0.17 <
   4   0 -21   2     0.03     0.00     0.17 <
   4   0 -18  -3     0.21     0.19     0.18 <
   4   0 -21   3     0.20     0.12     0.19 <
   4   0 -18  -2     0.08     0.25     0.18 <
   4   0 -20   2     0.08     0.01     0.18 <
   4   0 -17  -3     0.02     0.01     0.19 <
   4   0 -20   3     0.02     0.14     0.19 <
   4   0 -17  -2     0.23     0.10     0.19 <
   4   0 -19   2     0.23     0.01     0.20 <
   4   0 -16  -3     0.01     0.03     0.20 <
   4   0 -19   3     0.01    -0.04     0.20 <
   4   0 -16  -2     0.33     0.23     0.17 <
   4   0 -18   2     0.33     0.19     0.17 <
   4   0 -16  -1    10.94     8.57     0.45 o
   4   0 -17   1    10.94     8.47     0.37 o
   4   0 -15  -3     0.18     0.23     0.17 <
   4   0 -18   3     0.18     0.17     0.16 <
   4   0 -15  -2     0.54     0.53     0.18 o
   4   0 -17   2     0.54     0.32     0.17 <
   4   0 -15  -1     5.41     5.33     0.33 o
   4   0 -16   1     5.43     4.95     0.37 o
   4   0 -15   0   124.28   106.41     2.99 o
   4   0 -14  -3     0.92     1.14     0.14 o
   4   0 -17   3     0.92     0.49     0.17 <
   4   0 -14  -2     0.28     0.25     0.12 <
   4   0 -16   2     0.28     0.31     0.16 <
   4   0 -14  -1     1.94     1.66     0.18 o
   4   0 -15   1     1.89     1.52     0.18 o
   4   0 -14   0   695.16   737.72     4.46 o
   4   0 -13  -3     0.16     0.15     0.12 <
   4   0 -16   3     0.17     0.16     0.12 <
   4   0 -13  -2     0.05     0.03     0.11 <
   4   0 -15   2     0.05     0.10     0.12 <
   4   0 -13  -1    45.69    42.61     0.70 o
   4   0 -14   1    45.50    41.35     0.95 o
   4   0 -13   0   640.44   618.69    12.39 o
   4   0 -12  -3     0.32     0.36     0.10 o
   4   0 -15   3     0.32     0.26     0.10 <
   4   0 -12  -2     0.08     0.05     0.11 <
   4   0 -14   2     0.08     0.08     0.11 <
   4   0 -12  -1    26.85    29.46     0.88 o
   4   0 -13   1    26.98    29.27     0.76 o
   4   0 -12   0   741.77   881.29     1.94 o
   4   0 -11  -3     1.04     1.83     0.25 o
   4   0 -14   3     1.04     1.26     0.25 o
   4   0 -11  -2     0.17     1.10     0.22 o
   4   0 -13   2     0.18     0.48     0.21 <
   4   0 -11  -1    37.44    44.83     0.77 o
   4   0 -12   1    37.77    43.24     0.85 o
   4   0 -11   0   559.78   513.68    11.84 o
   4   0 -10  -3     1.11     2.47     0.25 o
   4   0 -13   3     1.12     1.94     0.25 o
   4   0 -10  -2     0.33     0.68     0.19 o
   4   0 -12   2     0.33     0.40     0.18 <
   4   0 -10  -1    24.17    32.12     0.47 o
   4   0 -11   1    24.24    29.34     0.60 o
   4   0 -10   0   402.48   363.20     8.73 o
   4   0  -9  -3     0.02     0.09     0.16 <
   4   0 -12   3     0.02     0.12     0.15 <
   4   0  -9  -2     0.12     0.04     0.14 <
   4   0 -11   2     0.12     0.09     0.10 <
   4   0  -9  -1     3.18     2.95     0.23 o
   4   0 -10   1     3.22     3.54     0.17 o
   4   0  -9   0    39.46    43.19     0.80 o
   4   0  -8  -3     0.42     0.69     0.16 o
   4   0 -11   3     0.42     0.51     0.17 o
   4   0  -8  -2     0.12     0.15     0.14 <
   4   0 -10   2     0.12     0.11     0.09 <
   4   0  -8  -1    29.50    31.78     0.67 o
   4   0  -9   1    29.53    29.84     0.51 o
   4   0  -8   0  2529.98  2301.75    53.04 o
   4   0  -7  -3     1.29     1.70     0.18 o
   4   0 -10   3     1.29     1.49     0.19 o
   4   0  -7  -2     0.10     0.09     0.13 <
   4   0  -9   2     0.10     0.14     0.09 <
   4   0  -7  -1    16.61    25.73     1.02 o
   4   0  -8   1    16.74    24.54     0.20 o
   4   0  -7   0   613.83   649.64     9.28 o
   4   0  -6  -3     0.15     0.40     0.13 o
   4   0  -9   3     0.15     0.41     0.14 <
   4   0  -6  -2     0.09     0.22     0.12 <
   4   0  -8   2     0.09     0.15     0.09 <
   4   0  -6  -1     4.82     2.62     0.23 o
   4   0  -7   1     4.91     3.11     0.24 o
   4   0  -6   0   848.02   624.34    21.40 o
   4   0  -5  -3     0.86     1.14     0.16 o
   4   0  -5  -2     0.01     0.09     0.12 <
   4   0  -7   2     0.01     0.13     0.12 <
   4   0  -6   1    23.04    17.05     0.67 o
   4   0  -5   0    52.84    48.02     1.23 o
   4   0  -4  -3     1.50     1.26     0.15 o
   4   0  -4  -2     0.05     0.10     0.11 <
   4   0  -6   2     0.05     0.05     0.12 <
   4   0  -4  -1    27.95    23.37     0.74 o
   4   0  -5   1    28.06    25.77     0.70 o
   4   0  -4   0   697.94   593.26    15.88 o
   4   0  -3  -3     0.85     0.58     0.13 o
   4   0  -3  -2     0.00     0.10     0.08 <
   4   0  -3  -1     3.75     3.90     0.14 o
   4   0  -4   1     3.75     3.82     0.19 o
   4   0  -3   0   867.06   747.71    19.41 o
   4   0  -2  -3     0.49     0.42     0.09 o
   4   0  -2  -2     0.02     0.04     0.09 <
   4   0  -2  -1    14.35     8.74     0.46 o
   4   0  -3   1    14.35    10.43     0.45 o
   4   0  -2   0   181.23   169.70     3.02 o
   4   0  -1  -3     0.46     0.51     0.13 o
   4   0  -1  -2     0.16     0.26     0.06 o
   4   0  -3   2     0.16     0.20     0.10 <
   4   0  -1  -1    46.59    35.71     1.09 o
   4   0  -2   1    46.63    32.81     1.12 o
   4   0  -1   0  1788.76  1554.40    32.68 o
   4   0   0  -3     1.80     1.28     0.09 o
   4   0   0  -2     0.28     0.31     0.06 o
   4   0  -2   2     0.28     0.27     0.08 o
   4   0   0  -1    78.87    62.53     1.76 o
   4   0  -1   1    78.91    60.28     1.83 o
   4   0   0   0    53.67    58.52     0.19 o
   4   0   1  -3     1.99     1.68     0.16 o
   4   0  -2   3     2.00     1.25     0.15 o
   4   0   1  -2     0.26     0.50     0.07 o
   4   0  -1   2     0.26     0.41     0.08 o
   4   0   1  -1   103.58    90.05     2.06 o
   4   0   0   1   103.64    91.59     1.85 o
   4   0   1   0 11254.70 12096.70   470.88 o
   4   0   2  -3     1.16     0.86     0.09 o
   4   0  -1   3     1.17     0.85     0.13 o
   4   0   2  -2     0.23     0.11     0.05 <
   4   0   0   2     0.23     0.10     0.06 <
   4   0   2  -1    40.97    39.59     0.59 o
   4   0   1   1    40.96    41.03     0.58 o
   4   0   2   0   686.70   644.01    10.09 o
   4   0   3  -3     0.02    -0.01     0.04 <
   4   0   0   3     0.02     0.00     0.06 <
   4   0   3  -2     0.21     0.18     0.06 o
   4   0   1   2     0.21     0.18     0.06 <
   4   0   3  -1     0.90     1.90     0.07 o
   4   0   2   1     0.86     1.32     0.07 o
   4   0   3   0  2068.03  1954.48    32.84 o
   4   0   4  -3     0.06     0.00     0.09 <
   4   0   1   3     0.06     0.00     0.06 <
   4   0   4  -2     0.06     0.11     0.13 <
   4   0   2   2     0.06     0.06     0.06 <
   4   0   4  -1     7.03     6.56     0.21 o
   4   0   3   1     7.03     5.73     0.22 o
   4   0   4   0    12.31    10.80     0.40 o
   4   0   5  -3     0.29     0.23     0.14 <
   4   0   2   3     0.30     0.20     0.07 <
   4   0   5  -2     0.20     0.18     0.14 <
   4   0   3   2     0.20     0.19     0.09 <
   4   0   5  -1    36.41    39.07     0.75 o
   4   0   4   1    36.38    37.79     0.51 o
   4   0   5   0  4283.15  4272.21    54.21 o
   4   0   6  -3     0.26     0.37     0.16 <
   4   0   3   3     0.26     0.32     0.10 o
   4   0   6  -2     0.18     0.09     0.15 <
   4   0   4   2     0.18     0.15     0.10 <
   4   0   6  -1    47.74    52.23     0.91 o
   4   0   5   1    47.73    53.24     0.29 o
   4   0   6   0   141.05   134.11     2.33 o
   4   0   7  -3     0.28     0.42     0.17 <
   4   0   4   3     0.28     0.33     0.11 <
   4   0   7  -2     0.18     0.24     0.16 <
   4   0   5   2     0.18     0.19     0.10 <
   4   0   7  -1     8.49     9.48     0.35 o
   4   0   6   1     8.42     8.21     0.26 o
   4   0   7   0  1003.10  1061.18     7.10 o
   4   0   5   3     0.83     1.42     0.20 o
   4   0   8  -2     0.30     0.46     0.18 <
   4   0   6   2     0.30     0.53     0.12 o
   4   0   8  -1     2.61     2.05     0.17 o
   4   0   7   1     2.58     1.89     0.16 o
   4   0   8   0    89.94    63.51     2.25 o
   4   0   9  -2     0.88     1.14     0.22 o
   4   0   7   2     0.88     1.15     0.21 o
   4   0   9  -1    41.20    42.32     0.67 o
   4   0   8   1    41.19    39.85     1.07 o
   4   0   9   0   576.79   583.14    10.23 o
   4   0  10  -3     0.13     0.36     0.20 <
   4   0  10  -2     0.71     1.15     0.15 o
   4   0  10  -1    22.79    22.22     0.50 o
   4   0  10   0   186.48   183.81     2.63 o
   4   0  11  -3     0.42     0.43     0.12 o
   4   0   8   3     0.42     0.34     0.14 <
   4   0  11  -2     0.35     0.46     0.10 o
   4   0   9   2     0.35     0.57     0.13 o
   4   0  11  -1     1.29     0.73     0.12 o
   4   0  10   1     1.28     0.88     0.14 o
   4   0  11   0    25.19    23.62     0.54 o
   4   0  12  -3     0.29     0.34     0.12 <
   4   0   9   3     0.29     0.27     0.11 <
   4   0  12  -2     0.22     0.29     0.12 <
   4   0  10   2     0.21     0.27     0.13 <
   4   0  12  -1     1.26     1.83     0.17 o
   4   0  11   1     1.22     2.33     0.24 o
   4   0  12   0  1280.02  1343.07     3.41 o
   4   0  13  -3     0.10     0.12     0.13 <
   4   0  10   3     0.09     0.11     0.12 <
   4   0  13  -2     0.09     0.25     0.16 <
   4   0  11   2     0.08     0.18     0.14 <
   4   0  13  -1    13.00    13.41     0.34 o
   4   0  12   1    12.94    15.19     0.23 o
   4   0  13   0     8.57     6.99     0.29 o
   4   0  14  -3     0.21     0.11     0.16 <
   4   0  11   3     0.20     0.22     0.17 <
   4   0  14  -2     0.10     0.14     0.12 <
   4   0  12   2     0.10     0.07     0.18 <
   4   0  14  -1     1.92     1.55     0.15 o
   4   0  13   1     1.93     1.66     0.23 o
   4   0  14   0   348.42   339.53     5.10 o
   4   0  15  -3     0.10     0.14     0.12 <
   4   0  12   3     0.10     0.20     0.20 <
   4   0  15  -2     0.58     0.51     0.13 o
   4   0  13   2     0.58     0.59     0.21 <
   4   0  15  -1     0.85     1.00     0.17 o
   4   0  14   1     0.89     1.15     0.21 o
   4   0  15   0     1.58     1.43     0.17 o
   4   0  16  -3     0.13     0.21     0.15 <
   4   0  13   3     0.13     0.28     0.19 <
   4   0  16  -2     0.64     0.58     0.16 o
   4   0  14   2     0.64     0.92     0.20 o
   4   0  16  -1     6.73     6.08     0.26 o
   4   0  15   1     6.76     7.67     0.29 o
   4   0  16   0   149.28   138.00     3.21 o
   4   0  17  -3     0.04    -0.03     0.14 <
   4   0  14   3     0.04     0.04     0.17 <
   4   0  17  -2     0.70     0.88     0.15 o
   4   0  15   2     0.70     0.53     0.21 <
   4   0  17  -1     3.92     3.48     0.23 o
   4   0  16   1     3.89     3.32     0.19 o
   4   0  17   0    83.19    85.92     1.51 o
   4   0  18  -3     0.19     0.04     0.13 <
   4   0  15   3     0.19     0.02     0.13 <
   4   0  18  -2     0.19     0.22     0.09 <
   4   0  16   2     0.19     0.21     0.12 <
   4   0  17   1     4.30     2.62     0.25 o
   4   0  16   3     0.20    -0.02     0.11 <
   4   0  17   2     0.00     0.05     0.10 <
   4   2 -22   3     0.27     0.16     0.13 <
   4  -2 -19  -3     0.27     0.26     0.18 <
   4   2 -21   0   105.59   104.26     2.06 o
   4  -2 -21   0   109.65   105.71     2.24 o
   4  -2 -20  -1     3.68     3.96     0.25 o
   4   2 -21   2     0.28     0.34     0.12 <
   4  -2 -19  -2     0.27     0.34     0.19 <
   4   2 -21   3     0.22     0.09     0.12 <
   4  -2 -18  -3     0.23     0.16     0.20 <
   4  -2 -22   2     0.19     0.21     0.16 <
   4  -2 -21   1    21.50    19.37     0.63 o
   4   2 -20   0   196.34   231.88     1.21 o
   4  -2 -20   0   200.61   247.87     9.80 o
   4   2 -20   1    35.95    33.47     0.70 o
   4  -2 -19  -1    36.72    36.37     0.91 o
   4   2 -20   2     0.26     0.20     0.13 <
   4  -2 -18  -2     0.27     0.23     0.22 <
   4   2 -20   3     0.47     0.42     0.14 o
   4  -2 -17  -3     0.48     0.84     0.15 o
   4  -2 -22   3     0.61     0.63     0.19 o
   4   2 -19  -2     0.20     0.15     0.16 <
   4  -2 -21   2     0.20     0.13     0.20 <
   4   2 -19  -1    16.99    16.16     0.51 o
   4  -2 -20   1    17.21    17.34     0.56 o
   4   2 -19   0    34.29    37.66     0.72 o
   4  -2 -19   0    34.77    40.54     0.71 o
   4   2 -19   1    30.15    25.86     0.86 o
   4  -2 -18  -1    30.46    31.46     0.80 o
   4   2 -19   2     0.71     0.46     0.15 o
   4  -2 -17  -2     0.72     0.69     0.15 o
   4   2 -19   3     0.42     0.44     0.15 <
   4  -2 -16  -3     0.42     0.77     0.16 o
   4  -2 -21   3     0.15     0.19     0.20 <
   4   2 -18  -2     0.18     0.14     0.13 <
   4  -2 -20   2     0.18     0.34     0.22 <
   4   2 -18  -1    15.47    13.11     0.53 o
   4  -2 -19   1    15.28    12.80     0.59 o
   4   2 -18   0   102.61   102.02     2.09 o
   4  -2 -18   0   102.92    98.50     1.71 o
   4   2 -18   1    45.47    42.44     1.16 o
   4  -2 -17  -1    45.53    50.52     0.15 o
   4   2 -18   2     1.60     0.92     0.17 o
   4  -2 -16  -2     1.61     1.68     0.18 o
   4   2 -18   3     0.74     0.51     0.17 o
   4  -2 -15  -3     0.74     0.86     0.16 o
   4   2 -17  -3     0.10     0.10     0.19 <
   4   2 -17  -2     0.09     0.02     0.14 <
   4  -2 -19   2     0.09     0.19     0.19 <
   4   2 -17  -1    15.90    17.13     0.52 o
   4  -2 -18   1    15.83    19.70     0.34 o
   4   2 -17   0    59.51    51.52     1.53 o
   4  -2 -17   0    60.17    56.64     1.11 o
   4   2 -17   1    24.04    22.20     0.74 o
   4  -2 -16  -1    24.24    25.83     0.49 o
   4   2 -17   2     1.39     1.01     0.18 o
   4  -2 -15  -2     1.41     1.75     0.19 o
   4   2 -17   3     0.42     0.02     0.16 <
   4  -2 -14  -3     0.43     0.42     0.16 <
   4   2 -16  -3     0.17     0.06     0.21 <
   4  -2 -19   3     0.16     0.16     0.13 <
   4   2 -16  -2     0.07     0.10     0.15 <
   4  -2 -18   2     0.07     0.18     0.18 <
   4   2 -16  -1     8.91    10.06     0.41 o
   4  -2 -17   1     8.83    10.86     0.33 o
   4   2 -16   0  1007.16  1115.12    12.16 o
   4  -2 -16   0  1006.98  1042.68    16.30 o
   4   2 -16   1    54.06    54.51     1.25 o
   4  -2 -15  -1    53.88    68.99     0.10 o
   4   2 -16   2     1.99     1.62     0.20 o
   4  -2 -14  -2     1.98     2.58     0.23 o
   4   2 -16   3     1.56     1.32     0.19 o
   4  -2 -13  -3     1.56     2.62     0.19 o
   4   2 -15  -3     0.22     0.52     0.16 o
   4  -2 -18   3     0.22     0.46     0.14 o
   4   2 -15  -2     0.58     0.99     0.19 o
   4  -2 -17   2     0.58     1.43     0.21 o
   4   2 -15  -1    46.19    49.72     1.00 o
   4  -2 -16   1    46.65    56.23     0.62 o
   4  -2 -15   0   485.62   522.92     6.92 o
   4   2 -15   1    72.88    70.70     1.66 o
   4  -2 -14  -1    73.26    91.39     0.20 o
   4   2 -15   2     0.62     0.64     0.18 o
   4  -2 -13  -2     0.62     1.53     0.21 o
   4   2 -15   3     0.58     0.37     0.16 <
   4  -2 -12  -3     0.58     1.09     0.17 o
   4   2 -14  -3     2.33     2.23     0.20 o
   4  -2 -17   3     2.33     2.31     0.17 o
   4   2 -14  -2     0.61     0.80     0.17 o
   4  -2 -16   2     0.61     1.01     0.19 o
   4   2 -14  -1   170.61   165.16     2.66 o
   4  -2 -15   1   169.97   173.84     1.52 o
   4   2 -14   0  2938.79  3035.40    47.54 o
   4  -2 -14   0  2924.89  2982.83    49.04 o
   4   2 -14   1   110.91    95.36     2.69 o
   4  -2 -13  -1   110.57   122.33     4.85 o
   4   2 -14   2     0.53     0.20     0.15 <
   4   2 -14   3     0.18     0.26     0.14 <
   4  -2 -11  -3     0.18     0.35     0.24 <
   4   2 -13  -3     0.92     0.78     0.14 o
   4  -2 -16   3     0.91     0.39     0.17 <
   4   2 -13  -2     0.28     0.24     0.13 <
   4  -2 -15   2     0.28     0.44     0.17 <
   4   2 -13  -1    20.07    17.92     0.65 o
   4  -2 -14   1    19.95    18.75     0.51 o
   4   2 -13   1    47.20    53.03     0.33 o
   4  -2 -12  -1    47.26    42.46     1.63 o
   4   2 -13   2     0.38     0.29     0.10 o
   4   2 -13   3     0.08     0.12     0.09 <
   4  -2 -10  -3     0.08     0.14     0.23 <
   4   2 -12  -3     0.78     0.31     0.12 <
   4  -2 -15   3     0.77     0.54     0.15 o
   4   2 -12  -2     0.71     0.86     0.11 o
   4  -2 -14   2     0.71     0.52     0.16 o
   4   2 -12  -1    28.86    30.18     0.29 o
   4  -2 -13   1    28.73    26.74     0.82 o
   4   2 -12   0   814.43   817.46    10.15 o
   4  -2 -12   0   811.42   952.50     4.19 o
   4   2 -12   1    52.72    55.41     0.67 o
   4  -2 -11  -1    52.41    48.36     1.31 o
   4   2 -12   2     0.24     0.22     0.10 <
   4   2 -12   3     0.23     0.66     0.13 o
   4   2 -11  -3     0.36     0.71     0.12 o
   4  -2 -14   3     0.37     0.47     0.15 o
   4   2 -11  -2     0.56     0.98     0.10 o
   4  -2 -13   2     0.56     0.54     0.15 o
   4   2 -11  -1    15.92    19.31     0.25 o
   4   2 -11   0   528.79   565.92     7.83 o
   4   2 -11   1    54.93    62.82     2.51 o
   4  -2 -10  -1    54.63    60.85     1.01 o
   4   2 -11   2     0.78     1.45     0.15 o
   4   2 -11   3     0.68     1.54     0.20 o
   4   2 -10  -3     0.96     2.57     0.16 o
   4  -2 -13   3     0.97     2.03     0.23 o
   4   2 -10  -2     0.19     0.66     0.13 o
   4  -2 -12   2     0.19     0.39     0.16 <
   4   2 -10  -1    17.48    25.49     0.95 o
   4  -2 -11   1    17.61    22.47     0.45 o
   4   2 -10   0   431.07   460.92     2.54 o
   4  -2 -10   0   431.74   466.86     6.16 o
   4   2 -10   1    17.11    16.30     0.41 o
   4  -2  -9  -1    16.87    15.82     0.53 o
   4   2 -10   2     0.87     0.86     0.12 o
   4  -2  -8  -2     0.86     0.83     0.15 o
   4   2 -10   3     0.26     0.16     0.10 <
   4   2  -9  -3     0.41     1.46     0.14 o
   4  -2 -12   3     0.41     1.10     0.18 o
   4   2  -9  -2     0.34     0.64     0.11 o
   4  -2 -11   2     0.34     0.67     0.16 o
   4   2  -9  -1    22.09    26.57     0.12 o
   4  -2 -10   1    22.18    25.87     0.53 o
   4   2  -9   0  1333.89  1253.70    21.65 o
   4   2  -9   1    11.45    10.20     0.32 o
   4  -2  -8  -1    11.39    12.02     0.37 o
   4   2  -9   2     0.59     0.83     0.12 o
   4  -2  -7  -2     0.58     0.79     0.14 o
   4   2  -9   3     0.26     0.25     0.08 o
   4   2  -8  -3     0.86     1.87     0.14 o
   4  -2 -11   3     0.86     1.10     0.18 o
   4   2  -8  -2     0.49     0.70     0.16 o
   4  -2 -10   2     0.49     0.53     0.17 o
   4   2  -8  -1    22.50    22.92     0.42 o
   4   2  -8   0   727.97   727.71     9.25 o
   4  -2  -8   0   719.56   731.70    12.34 o
   4   2  -8   1     2.63     2.04     0.19 o
   4  -2  -7  -1     2.65     2.31     0.17 o
   4   2  -8   2     0.70     0.74     0.10 o
   4  -2  -6  -2     0.70     0.99     0.14 o
   4   2  -8   3     0.15     0.14     0.07 <
   4  -2  -5  -3     0.15     0.22     0.16 <
   4   2  -7  -3     1.10     1.47     0.12 o
   4  -2 -10   3     1.09     1.11     0.17 o
   4   2  -7  -2     0.56     0.69     0.11 o
   4  -2  -9   2     0.56     0.46     0.14 o
   4   2  -7  -1    11.96    12.53     0.26 o
   4  -2  -8   1    11.85    12.01     0.37 o
   4   2  -7   0  2605.06  2500.13    39.28 o
   4  -2  -7   0  2600.79  2512.79    49.45 o
   4   2  -7   1    28.50    27.75     0.55 o
   4  -2  -6  -1    28.26    35.92     1.37 o
   4   2  -7   2     0.19     0.19     0.07 <
   4  -2  -5  -2     0.19     0.27     0.09 <
   4   2  -7   3     0.00     0.16     0.07 <
   4  -2  -4  -3     0.00     0.13     0.15 <
   4   2  -6  -3     1.13     1.94     0.12 o
   4  -2  -8   2     0.95     1.26     0.15 o
   4   2  -6  -1    52.56    49.50     0.94 o
   4  -2  -7   1    52.82    55.03     1.02 o
   4   2  -6   0     9.24     8.78     0.24 o
   4  -2  -6   0     9.11    16.20     0.56 o
   4   2  -6   1     1.03     0.45     0.08 o
   4  -2  -5  -1     1.06     0.63     0.10 o
   4   2  -6   2     0.28     0.17     0.07 <
   4  -2  -4  -2     0.28     0.19     0.09 <
   4   2  -6   3     0.59     0.39     0.07 o
   4  -2  -3  -3     0.60     0.47     0.10 o
   4   2  -5  -3     0.69     1.63     0.15 o
   4  -2  -8   3     0.71     1.56     0.15 o
   4   2  -5  -2     1.21     1.54     0.10 o
   4  -2  -7   2     1.21     1.18     0.17 o
   4   2  -5  -1    25.27    34.07     1.24 o
   4  -2  -6   1    25.48    35.58     1.29 o
   4   2  -5   0   800.97   729.02    14.21 o
   4  -2  -5   0   803.26   751.61    13.22 o
   4   2  -5   1     3.70     4.46     0.14 o
   4  -2  -4  -1     3.74     3.96     0.14 o
   4   2  -5   2     0.89     1.02     0.08 o
   4  -2  -3  -2     0.89     1.14     0.13 o
   4   2  -5   3     1.13     1.30     0.12 o
   4  -2  -2  -3     1.13     1.36     0.11 o
   4   2  -4  -3     0.49     1.37     0.13 o
   4  -2  -7   3     0.49     1.15     0.11 o
   4   2  -4  -2     0.17     0.23     0.06 o
   4  -2  -6   2     0.18     0.24     0.09 <
   4   2  -4  -1    11.75    15.56     0.60 o
   4  -2  -5   1    11.74    14.12     0.14 o
   4   2  -4   0  3314.44  3277.71    36.94 o
   4  -2  -4   0  3330.07  3372.97    38.06 o
   4   2  -4   1   142.74   154.86     0.85 o
   4  -2  -3  -1   142.50   153.07     0.89 o
   4  -2  -2  -2     0.66     1.29     0.12 o
   4   2  -4   3     0.88     1.22     0.12 o
   4  -2  -1  -3     0.88     1.03     0.10 o
   4   2  -3  -3     0.07     0.14     0.06 <
   4  -2  -6   3     0.07     0.14     0.08 <
   4   2  -3  -2     0.11     0.37     0.07 o
   4  -2  -5   2     0.11     0.30     0.09 o
   4   2  -3  -1   119.54   128.30     0.79 o
   4  -2  -4   1   120.02   128.90     0.79 o
   4   2  -3   0   284.24   372.54    13.25 o
   4  -2  -3   0   281.81   259.68     4.89 o
   4   2  -3   1   388.93   413.79     5.80 o
   4  -2  -2  -1   388.18   413.87     2.32 o
   4   2  -3   2     2.25     2.88     0.15 o
   4  -2  -1  -2     2.24     2.58     0.10 o
   4   2  -3   3     0.01     0.45     0.10 o
   4  -2   0  -3     0.01     0.45     0.07 o
   4   2  -2  -3     0.22     0.08     0.08 <
   4  -2  -5   3     0.22     0.12     0.09 <
   4   2  -2  -2     0.37     0.41     0.09 o
   4  -2  -4   2     0.37     0.38     0.09 o
   4   2  -2  -1    70.31    91.65     3.56 o
   4  -2  -3   1    70.08    80.61     3.15 o
   4   2  -2   0 20882.40 25292.80   998.61 o
   4  -2  -2   0 20797.80 24455.70   932.04 o
   4   2  -2   1    76.99    81.63     0.73 o
   4  -2  -1  -1    77.26    81.52     0.77 o
   4   2  -2   2     0.50     0.56     0.08 o
   4  -2   0  -2     0.50     0.49     0.08 o
   4   2  -2   3     0.59     0.61     0.08 o
   4  -2   1  -3     0.60     0.55     0.07 o
   4   2  -1  -3     0.58     0.37     0.12 o
   4   2  -1  -2     1.63     1.83     0.15 o
   4   2  -1  -1   188.31   206.99     8.24 o
   4  -2  -2   1   188.03   209.60     2.24 o
   4   2  -1   0  4469.96  4496.65    53.68 o
   4  -2  -1   0  4504.88  4617.60    74.22 o
   4   2  -1   1    46.72    47.46     0.52 o
   4  -2   0  -1    46.51    47.86     0.93 o
   4   2  -1   2     0.37     0.42     0.08 o
   4  -2   1  -2     0.37     0.36     0.07 o
   4   2  -1   3     1.02     1.01     0.19 o
   4   2   0  -3     0.89     0.66     0.09 o
   4  -2  -3   3     0.89     0.77     0.12 o
   4   2   0  -2     0.29     0.48     0.10 o
   4  -2  -2   2     0.28     0.56     0.11 o
   4   2   0  -1   216.98   212.08     3.25 o
   4  -2  -1   1   216.85   212.26     3.04 o
   4   2   0   0  3022.55  3111.80    30.32 o
   4  -2   0   0  3037.78  3081.23    34.51 o
   4   2   0   1    53.93    52.50     0.91 o
   4  -2   1  -1    54.35    55.79     0.31 o
   4   2   0   2     0.42     0.32     0.08 o
   4  -2   2  -2     0.41     0.31     0.08 o
   4   2   0   3     1.06     0.97     0.13 o
   4  -2   3  -3     1.06     1.18     0.16 o
   4   2   1  -3     1.24     1.10     0.16 o
   4  -2  -2   3     1.26     1.00     0.10 o
   4   2   1  -2     0.58     0.68     0.08 o
   4  -2  -1   2     0.58     0.68     0.07 o
   4   2   1  -1   203.12   215.45     1.54 o
   4  -2   0   1   204.86   204.57     3.76 o
   4   2   1   0   695.00   712.24     7.39 o
   4  -2   1   0   704.82   689.27     8.57 o
   4   2   1   1     8.19     8.83     0.22 o
   4  -2   2  -1     8.37     9.98     0.18 o
   4   2   1   2     2.23     2.24     0.22 o
   4  -2   3  -2     2.22     2.06     0.18 o
   4   2   1   3     2.36     3.06     0.23 o
   4  -2  -1   3     1.84     1.37     0.10 o
   4   2   2  -2     2.16     1.87     0.14 o
   4  -2   0   2     2.18     1.76     0.10 o
   4   2   2  -1    80.49    81.09     1.12 o
   4  -2   1   1    80.81    74.39     1.58 o
   4   2   2   0  1354.79  1311.93    17.36 o
   4  -2   2   0  1344.35  1284.11    18.43 o
   4   2   2   1   133.04   131.34     1.93 o
   4  -2   3  -1   133.01   136.06     2.76 o
   4   2   2   2     3.74     3.75     0.25 o
   4   2   2   3     2.94     3.70     0.26 o
   4  -2   5  -3     2.93     3.90     0.28 o
   4   2   3  -3     1.12     1.03     0.12 o
   4  -2   0   3     1.12     0.78     0.10 o
   4   2   3  -2     3.22     3.41     0.16 o
   4  -2   1   2     3.24     2.59     0.12 o
   4   2   3  -1     0.28     0.36     0.11 o
   4  -2   2   1     0.25     0.25     0.07 o
   4   2   3   0   309.23   302.47     5.93 o
   4  -2   3   0   311.99   286.60     6.64 o
   4   2   3   1   182.16   189.32     3.16 o
   4  -2   4  -1   182.12   207.48     8.24 o
   4   2   3   2     4.30     5.11     0.27 o
   4  -2   5  -2     4.31     5.41     0.31 o
   4   2   3   3     4.50     5.09     0.29 o
   4   2   4  -3     0.13     0.11     0.09 <
   4  -2   1   3     0.13     0.05     0.06 <
   4   2   4  -2     0.63     0.48     0.11 o
   4   2   4  -1     9.21     8.75     0.34 o
   4   2   4   0  2275.77  2276.10    40.23 o
   4  -2   4   0  2276.82  2207.92    43.10 o
   4   2   4   1   177.91   194.71     0.15 o
   4  -2   5  -1   178.48   201.73     2.32 o
   4   2   4   2     2.20     3.34     0.24 o
   4  -2   6  -2     2.20     4.80     0.29 o
   4   2   4   3     2.96     4.23     0.19 o
   4  -2   7  -3     2.96     5.40     0.35 o
   4   2   5  -3     0.30     0.60     0.10 o
   4  -2   2   3     0.31     0.57     0.18 o
   4   2   5  -2     0.14     0.23     0.13 <
   4  -2   3   2     0.14     0.27     0.17 <
   4   2   5  -1    61.93    71.72     0.87 o
   4  -2   4   1    61.94    71.75     1.00 o
   4   2   5   0   825.07   813.45    11.16 o
   4  -2   5   0   830.25   814.56    15.55 o
   4   2   5   1   168.76   199.37     7.65 o
   4  -2   6  -1   169.77   201.22     1.47 o
   4   2   5   2     1.63     2.13     0.21 o
   4  -2   7  -2     1.63     2.92     0.28 o
   4   2   5   3     1.31     1.96     0.27 o
   4  -2   8  -3     1.31     2.61     0.29 o
   4   2   6  -3     0.86     1.41     0.16 o
   4   2   6  -2     0.11     0.34     0.13 <
   4  -2   4   2     0.11     0.31     0.18 <
   4   2   6  -1    72.16    77.03     0.71 o
   4  -2   5   1    72.51    81.69     1.24 o
   4   2   6   0  1379.03  1403.93    15.36 o
   4  -2   6   0  1390.58  1378.64    25.29 o
   4   2   6   1   136.03   157.15     1.72 o
   4  -2   7  -1   136.50   158.47     1.67 o
   4   2   6   2     0.87     1.38     0.26 o
   4  -2   8  -2     0.87     1.59     0.26 o
   4   2   6   3     0.48     0.63     0.11 o
   4  -2   9  -3     0.48     0.69     0.16 o
   4   2   7  -3     1.18     1.68     0.17 o
   4  -2   4   3     1.20     1.65     0.23 o
   4   2   7  -2     0.62     0.65     0.20 o
   4  -2   5   2     0.62     1.00     0.21 o
   4   2   7  -1   116.51   123.47     2.10 o
   4  -2   6   1   117.51   142.33     1.10 o
   4   2   7   0  1179.70  1189.94    20.65 o
   4  -2   7   0  1183.34  1168.44    21.80 o
   4   2   7   1   100.96   122.46     4.62 o
   4  -2   8  -1   101.00   127.03     0.62 o
   4   2   7   2     1.76     1.49     0.16 o
   4  -2   9  -2     1.75     1.77     0.15 o
   4   2   7   3     1.08     0.71     0.22 o
   4  -2  10  -3     1.08     1.28     0.15 o
   4   2   8  -3     0.74     1.39     0.23 o
   4  -2   5   3     0.74     1.57     0.23 o
   4   2   8  -2     1.68     2.31     0.25 o
   4  -2   6   2     1.70     1.98     0.27 o
   4   2   8  -1   114.73   122.24     2.09 o
   4  -2   7   1   115.29   133.82     1.58 o
   4   2   8   0  1811.36  1673.98    30.85 o
   4  -2   8   0  1811.38  1693.87    36.69 o
   4   2   8   1    42.08    45.27     0.62 o
   4  -2   9  -1    41.84    44.82     1.79 o
   4   2   8   2     1.46     1.60     0.12 o
   4  -2  10  -2     1.45     1.56     0.13 o
   4   2   8   3     1.14     0.80     0.16 o
   4  -2  11  -3     1.14     1.35     0.16 o
   4   2   9  -3     0.16     0.31     0.20 <
   4  -2   6   3     0.17     0.32     0.20 <
   4   2   9  -2     2.46     2.96     0.29 o
   4  -2   7   2     2.48     2.92     0.30 o
   4   2   9  -1   131.95   142.77     0.85 o
   4  -2   8   1   131.95   141.57     1.01 o
   4   2   9   0   179.98   163.00     2.93 o
   4  -2   9   0   179.25   174.18     2.70 o
   4   2   9   1    63.05    68.44     2.74 o
   4  -2  10  -1    63.28    65.72     0.77 o
   4   2   9   2     2.02     1.88     0.15 o
   4  -2  11  -2     2.01     2.61     0.17 o
   4   2   9   3     0.57     0.51     0.13 o
   4  -2  12  -3     0.56     0.53     0.13 o
   4   2  10  -3     0.16     0.26     0.13 <
   4  -2   7   3     0.16     0.32     0.21 <
   4   2  10  -2     2.52     3.25     0.20 o
   4  -2   8   2     2.53     2.37     0.18 o
   4   2  10  -1    29.57    29.83     0.52 o
   4  -2   9   1    29.42    29.37     0.56 o
   4   2  10   0   388.02   379.59     4.78 o
   4  -2  10   0   393.96   385.15     5.56 o
   4   2  10   1   114.24   124.05     4.94 o
   4  -2  11  -1   113.54   131.10     5.09 o
   4   2  10   2     0.77     0.61     0.14 o
   4  -2  12  -2     0.77     0.77     0.13 o
   4   2  10   3     0.04     0.09     0.13 <
   4  -2  13  -3     0.04     0.07     0.12 <
   4   2  11  -3     0.06     0.30     0.12 <
   4  -2   8   3     0.06     0.22     0.11 <
   4   2  11  -2     0.62     0.82     0.11 o
   4  -2   9   2     0.62     0.79     0.12 o
   4   2  11  -1    50.75    57.33     2.25 o
   4  -2  10   1    51.06    52.13     0.82 o
   4   2  11   0  1295.55  1376.65    54.76 o
   4  -2  11   0  1288.56  1381.15    54.64 o
   4   2  11   1    79.47    87.77     0.37 o
   4  -2  12  -1    79.32    94.68     3.62 o
   4   2  11   2     0.65     0.64     0.17 o
   4  -2  13  -2     0.65     0.47     0.13 o
   4   2  11   3     0.02     0.22     0.16 <
   4  -2  14  -3     0.02     0.31     0.13 <
   4   2  12  -3     0.35     0.83     0.13 o
   4  -2   9   3     0.36     0.51     0.17 <
   4   2  12  -2     0.93     0.83     0.14 o
   4  -2  10   2     0.92     0.83     0.14 o
   4   2  12  -1   106.88   110.82     0.55 o
   4  -2  11   1   106.83   124.91     4.81 o
   4   2  12   0  1171.92  1219.80    10.20 o
   4  -2  12   0  1170.55  1213.79     6.64 o
   4   2  12   1    23.14    22.37     0.51 o
   4  -2  13  -1    23.12    21.02     0.58 o
   4   2  12   2     1.35     1.63     0.18 o
   4  -2  14  -2     1.34     1.34     0.19 o
   4   2  12   3     0.00     0.06     0.15 <
   4  -2  15  -3     0.00     0.06     0.10 <
   4   2  13  -3     0.17     0.49     0.13 o
   4  -2  10   3     0.18     0.47     0.13 o
   4   2  13  -2     1.19     1.14     0.19 o
   4  -2  11   2     1.19     1.03     0.15 o
   4   2  13  -1    97.00   112.17     1.14 o
   4  -2  12   1    97.19   101.74     1.20 o
   4   2  13   0   471.33   440.03     7.89 o
   4  -2  13   0   474.51   467.46     6.47 o
   4   2  13   1    49.49    49.36     0.81 o
   4  -2  14  -1    49.30    49.81     0.84 o
   4   2  13   2     0.38     0.64     0.22 <
   4  -2  15  -2     0.38     0.54     0.11 o
   4   2  13   3     0.13     0.41     0.19 <
   4  -2  16  -3     0.13     0.24     0.13 <
   4   2  14  -3     0.74     1.23     0.18 o
   4  -2  11   3     0.75     1.07     0.19 o
   4   2  14  -2     1.67     1.30     0.29 o
   4  -2  12   2     1.68     1.65     0.30 o
   4   2  14  -1    60.54    61.31     0.90 o
   4  -2  13   1    60.44    61.26     0.88 o
   4   2  14   0   429.20   382.40     8.02 o
   4  -2  14   0   430.13   414.63     6.51 o
   4   2  14   1     4.41     4.54     0.30 o
   4  -2  15  -1     4.38     4.78     0.26 o
   4   2  14   2     0.67     0.91     0.19 o
   4  -2  16  -2     0.66     0.76     0.14 o
   4   2  14   3     0.17     0.23     0.18 <
   4  -2  17  -3     0.17     0.21     0.09 <
   4   2  15  -3     0.47     0.55     0.17 o
   4  -2  12   3     0.48     0.45     0.13 o
   4   2  15  -2     1.98     2.08     0.18 o
   4  -2  13   2     1.98     1.51     0.28 o
   4   2  15  -1    38.47    36.53     0.75 o
   4  -2  14   1    38.34    40.63     0.25 o
   4   2  15   0    33.42    37.33     0.67 o
   4  -2  15   0    34.28    37.75     0.34 o
   4   2  15   1    16.49    16.21     0.34 o
   4  -2  16  -1    16.19    16.90     0.29 o
   4   2  15   2     0.51     0.42     0.13 o
   4  -2  17  -2     0.50     0.47     0.10 o
   4   2  15   3     0.11    -0.04     0.10 <
   4  -2  18  -3     0.11     0.08     0.08 <
   4   2  16  -3     0.56     0.84     0.16 o
   4  -2  13   3     0.56     0.60     0.25 <
   4   2  16  -2     1.65     1.99     0.22 o
   4  -2  14   2     1.63     1.45     0.16 o
   4   2  16  -1     6.46     7.51     0.21 o
   4  -2  15   1     6.28     7.61     0.18 o
   4   2  16   0    60.91    59.65     0.96 o
   4  -2  16   0    59.93    54.66     1.16 o
   4   2  16   1    10.96    14.63     0.29 o
   4  -2  17  -1    10.75     9.93     0.24 o
   4   2  16   2     0.35     0.08     0.13 <
   4  -2  18  -2     0.34     0.14     0.16 <
   4   2  17  -3     0.14     0.76     0.19 o
   4  -2  14   3     0.14     0.59     0.11 o
   4   2  17  -2     0.85     0.79     0.13 o
   4  -2  15   2     0.84     0.71     0.11 o
   4   2  17  -1    13.92    14.34     0.26 o
   4  -2  16   1    13.73    13.56     0.37 o
   4  -2  17   0   113.63    90.38     2.82 o
   4  -2  18  -1    11.75     9.62     0.39 o
   4   2  18  -3     0.12     0.32     0.12 <
   4  -2  15   3     0.12     0.34     0.12 <
   4   2  18  -2     0.38     0.13     0.09 <
   4  -2  16   2     0.37     0.08     0.11 <
   4  -2  17   1    12.75     9.15     0.44 o
   4  -2  16   3     0.15     0.25     0.16 <
   4   4 -19   0   276.72   292.25     4.31 o
   4  -4 -19   0   276.78   293.08     4.30 o
   4   4 -19   1    27.33    26.05     0.68 o
   4  -4 -18  -1    27.11    30.14     0.58 o
   4   4 -19   2     0.56     0.23     0.16 <
   4  -4 -17  -2     0.56     0.52     0.18 <
   4  -4 -16  -3     0.10     0.22     0.18 <
   4   4 -18  -3     0.02     0.06     0.14 <
   4  -4 -21   3     0.02     0.01     0.16 <
   4   4 -18  -2     0.10     0.06     0.15 <
   4  -4 -20   2     0.10     0.14     0.17 <
   4   4 -18  -1     6.02     5.35     0.28 o
   4  -4 -19   1     6.06     5.22     0.31 o
   4   4 -18   0   185.50   199.07     2.84 o
   4  -4 -18   0   186.81   196.92     3.08 o
   4   4 -18   1    25.36    23.40     0.70 o
   4  -4 -17  -1    25.26    26.65     0.64 o
   4  -4 -16  -2     0.70     0.69     0.22 o
   4  -4 -15  -3     0.36     0.49     0.22 <
   4   4 -17  -3     0.04     0.00     0.17 <
   4  -4 -20   3     0.04     0.19     0.21 <
   4   4 -17  -2     0.18     0.19     0.19 <
   4  -4 -19   2     0.18     0.21     0.21 <
   4   4 -17  -1     7.73     8.57     0.35 o
   4  -4 -18   1     7.64     8.13     0.38 o
   4   4 -17   0   209.93   221.61     3.44 o
   4  -4 -17   0   210.98   225.63     3.34 o
   4  -4 -16  -1    41.31    45.74     0.87 o
   4   4 -17   2     0.87     0.46     0.14 o
   4  -4 -15  -2     0.87     1.19     0.26 o
   4   4 -17   3     0.62     0.19     0.12 <
   4  -4 -14  -3     0.61     0.58     0.24 <
   4   4 -16  -3     0.04     0.00     0.13 <
   4  -4 -19   3     0.05    -0.10     0.25 <
   4   4 -16  -2     0.61     0.53     0.14 o
   4  -4 -18   2     0.62     0.76     0.26 <
   4   4 -16  -1    11.96    11.01     0.47 o
   4  -4 -17   1    12.04    11.84     0.50 o
   4   4 -16   0    20.60    20.00     0.60 o
   4  -4 -16   0    20.69    20.24     0.67 o
   4   4 -16   1     3.68     3.05     0.27 o
   4  -4 -15  -1     3.64     3.91     0.33 o
   4   4 -16   2     0.60     0.40     0.15 <
   4  -4 -14  -2     0.59     0.64     0.25 <
   4   4 -16   3     0.01     0.00     0.14 <
   4  -4 -13  -3     0.01     0.12     0.24 <
   4   4 -15  -3     0.09     0.15     0.14 <
   4  -4 -18   3     0.09     0.12     0.24 <
   4   4 -15  -2     0.65     0.42     0.12 o
   4  -4 -17   2     0.65     0.34     0.26 <
   4   4 -15  -1    25.88    22.72     0.76 o
   4  -4 -16   1    25.81    27.94     0.76 o
   4   4 -15   0   116.47   127.50     1.86 o
   4  -4 -15   0   114.15   123.98     1.98 o
   4   4 -15   1     3.95     3.64     0.22 o
   4  -4 -14  -1     3.90     4.12     0.35 o
   4   4 -15   2     1.10     0.64     0.16 o
   4  -4 -13  -2     1.08     1.13     0.28 o
   4   4 -15   3     0.01     0.02     0.16 <
   4  -4 -12  -3     0.01     0.03     0.25 <
   4   4 -14  -3     0.00     0.08     0.11 <
   4  -4 -17   3     0.00     0.03     0.24 <
   4   4 -14  -2     0.09    -0.01     0.13 <
   4  -4 -16   2     0.10     0.15     0.27 <
   4   4 -14  -1     7.53     7.12     0.38 o
   4  -4 -15   1     7.52     8.67     0.45 o
   4   4 -14   0   221.98   222.18     2.97 o
   4  -4 -14   0   219.22   260.93     1.68 o
   4   4 -14   1    22.74    20.31     0.57 o
   4  -4 -13  -1    22.38    25.78     0.68 o
   4   4 -14   2     1.45     1.20     0.19 o
   4  -4 -12  -2     1.44     1.67     0.30 o
   4   4 -14   3     0.40     0.46     0.14 o
   4  -4 -11  -3     0.39     0.62     0.27 <
   4   4 -13  -3     0.07     0.01     0.10 <
   4  -4 -16   3     0.07     0.07     0.25 <
   4   4 -13  -2     0.50     0.26     0.11 <
   4  -4 -15   2     0.50     0.25     0.26 <
   4   4 -13  -1    10.31     8.38     0.35 o
   4  -4 -14   1    10.47    10.81     0.52 o
   4   4 -13   0   322.76   317.59     4.58 o
   4  -4 -13   0   324.65   357.17     4.54 o
   4   4 -13   1    81.33    67.51     1.81 o
   4  -4 -12  -1    81.13    83.04     1.74 o
   4   4 -13   2     0.37     0.47     0.13 o
   4  -4 -11  -2     0.37     0.69     0.28 <
   4   4 -13   3     0.60     0.44     0.14 o
   4  -4 -10  -3     0.59     0.51     0.28 <
   4   4 -12  -3     0.06     0.04     0.11 <
   4  -4 -15   3     0.06     0.04     0.26 <
   4   4 -12  -2     0.49     0.27     0.12 <
   4  -4 -14   2     0.49     0.32     0.29 <
   4   4 -12  -1    19.46    18.99     0.45 o
   4  -4 -13   1    19.42    19.92     0.69 o
   4   4 -12   0   134.97   133.32     2.00 o
   4  -4 -12   0   134.13   152.54     1.93 o
   4   4 -12   1    13.36    11.06     0.41 o
   4  -4 -11  -1    13.24    12.82     0.55 o
   4   4 -12   2     1.15     0.79     0.14 o
   4  -4 -10  -2     1.15     1.24     0.28 o
   4   4 -12   3     0.10     0.07     0.12 <
   4  -4  -9  -3     0.10     0.07     0.26 <
   4   4 -11  -3     0.03     0.09     0.10 <
   4  -4 -14   3     0.04     0.10     0.25 <
   4   4 -11  -2     1.16     1.17     0.14 o
   4  -4 -13   2     1.16     1.22     0.31 o
   4   4 -11  -1    32.11    31.20     0.64 o
   4  -4 -12   1    32.66    37.97     0.81 o
   4   4 -11   0   289.86   289.89     3.11 o
   4  -4 -11   0   290.65   305.86     4.82 o
   4   4 -11   1    49.09    43.21     1.07 o
   4  -4 -10  -1    49.61    47.30     1.27 o
   4   4 -11   2     1.34     1.44     0.15 o
   4  -4  -9  -2     1.36     1.69     0.31 o
   4   4 -11   3     0.57     0.46     0.13 o
   4  -4  -8  -3     0.58     0.62     0.27 <
   4   4 -10  -3     0.77     0.67     0.13 o
   4  -4 -13   3     0.76     0.80     0.28 <
   4   4 -10  -2     0.67     0.57     0.13 o
   4  -4 -12   2     0.68     0.56     0.29 <
   4   4 -10  -1   118.94   109.97     2.22 o
   4  -4 -11   1   118.94   126.90     2.15 o
   4   4 -10   0  1273.28  1232.57    16.38 o
   4  -4 -10   0  1278.15  1331.14    20.39 o
   4   4 -10   1   153.45   140.87     2.84 o
   4  -4  -9  -1   153.88   155.66     2.98 o
   4   4 -10   2     2.78     2.27     0.20 o
   4  -4  -8  -2     2.79     3.50     0.36 o
   4   4 -10   3     0.23     0.43     0.10 o
   4  -4  -7  -3     0.23     0.47     0.26 <
   4   4  -9  -3     0.60     0.38     0.15 <
   4  -4 -12   3     0.60     0.58     0.19 o
   4   4  -9  -2     6.38     5.81     0.26 o
   4  -4 -11   2     6.39     6.60     0.28 o
   4   4  -9  -1   116.36   106.05     2.21 o
   4  -4 -10   1   117.16   121.73     1.62 o
   4   4  -9   0   386.97   436.64    17.13 o
   4  -4  -9   0   390.02   441.28    17.26 o
   4   4  -9   1   154.38   144.74     2.38 o
   4  -4  -8  -1   154.26   170.71     6.77 o
   4   4  -9   2     7.35     6.32     0.22 o
   4  -4  -7  -2     7.30     6.66     0.43 o
   4   4  -9   3     0.15     0.33     0.09 o
   4  -4  -6  -3     0.15     0.40     0.24 <
   4   4  -8  -3     1.16     1.24     0.16 o
   4  -4 -11   3     1.17     1.65     0.24 o
   4   4  -8  -2     3.72     3.78     0.21 o
   4  -4 -10   2     3.70     4.10     0.23 o
   4   4  -8  -1   189.31   177.06     3.22 o
   4  -4  -9   1   188.03   192.81     1.41 o
   4   4  -8   0  2563.14  2488.17    29.77 o
   4  -4  -8   0  2542.13  2503.06    34.58 o
   4   4  -8   1   144.17   137.16     2.34 o
   4  -4  -7  -1   142.14   138.31     3.20 o
   4   4  -8   2     0.44     0.27     0.14 <
   4  -4  -6  -2     0.42     0.43     0.16 <
   4   4  -8   3     0.22     0.15     0.12 <
   4  -4  -5  -3     0.21     0.27     0.10 <
   4   4  -7  -3     0.21     0.35     0.11 o
   4  -4 -10   3     0.20     0.58     0.18 o
   4   4  -7  -2     7.46     8.54     0.25 o
   4  -4  -9   2     7.42     7.41     0.28 o
   4   4  -7  -1    71.65    68.67     1.24 o
   4  -4  -8   1    71.05    67.00     1.47 o
   4   4  -7   0   250.11   220.65     4.82 o
   4  -4  -7   0   256.72   227.42     4.92 o
   4   4  -7   1    34.83    34.31     0.97 o
   4  -4  -6  -1    35.55    35.81     0.75 o
   4   4  -7   2     0.59     0.50     0.14 o
   4  -4  -5  -2     0.60     0.61     0.10 o
   4   4  -7   3     0.15     0.14     0.11 <
   4  -4  -4  -3     0.15     0.19     0.10 <
   4   4  -6  -3     0.09     0.10     0.16 <
   4  -4  -9   3     0.09     0.10     0.16 <
   4   4  -6  -2     0.18     0.36     0.16 <
   4  -4  -8   2     0.20     0.39     0.17 <
   4   4  -6  -1    39.12    47.82     0.72 o
   4  -4  -7   1    39.32    43.50     0.44 o
   4   4  -6   0   157.62   155.24     3.21 o
   4  -4  -6   0   155.03   160.51     1.91 o
   4   4  -6   1     4.84     4.78     0.33 o
   4  -4  -5  -1     5.00     4.67     0.20 o
   4   4  -6   2     0.22     0.22     0.14 <
   4  -4  -4  -2     0.22     0.32     0.14 <
   4   4  -6   3     0.04    -0.01     0.13 <
   4  -4  -3  -3     0.04     0.07     0.14 <
   4   4  -5  -3     0.08     0.09     0.16 <
   4  -4  -8   3     0.08     0.16     0.12 <
   4   4  -5  -2     0.02     0.12     0.17 <
   4  -4  -7   2     0.02     0.10     0.12 <
   4   4  -5  -1    13.08    17.11     0.46 o
   4  -4  -6   1    13.60    14.42     0.40 o
   4   4  -5   0   436.29   448.06     7.54 o
   4  -4  -5   0   441.74   436.39     8.33 o
   4   4  -5   1     7.92     9.49     0.41 o
   4  -4  -4  -1     8.01    10.62     0.20 o
   4   4  -5   2     0.02     0.00     0.13 <
   4  -4  -3  -2     0.02     0.03     0.10 <
   4   4  -5   3     0.20     0.12     0.13 <
   4  -4  -2  -3     0.20     0.18     0.11 <
   4   4  -4  -3     0.21     0.22     0.17 <
   4  -4  -7   3     0.22     0.30     0.16 <
   4   4  -4  -2     0.92     1.34     0.22 o
   4   4  -4  -1    42.41    42.85     1.07 o
   4  -4  -5   1    42.31    42.95     0.81 o
   4   4  -4   0   100.07    89.78     2.40 o
   4  -4  -4   0    99.15    94.21     1.71 o
   4   4  -4   1     9.63     8.78     0.45 o
   4  -4  -3  -1     9.61     9.72     0.24 o
   4   4  -4   2     0.29     0.49     0.20 <
   4  -4  -2  -2     0.28     0.49     0.10 o
   4   4  -4   3     0.15     0.01     0.11 <
   4  -4  -1  -3     0.15     0.00     0.14 <
   4   4  -3  -3     0.14     0.12     0.16 <
   4  -4  -6   3     0.14     0.17     0.11 <
   4   4  -3  -2     2.09     2.08     0.26 o
   4  -4  -5   2     2.08     2.11     0.23 o
   4   4  -3  -1     8.59     8.75     0.41 o
   4  -4  -4   1     8.50     8.84     0.30 o
   4   4  -3   0    96.32   100.61     1.89 o
   4  -4  -3   0    97.22    99.48     1.33 o
   4   4  -3   1     5.49     5.03     0.33 o
   4  -4  -2  -1     5.40     5.49     0.24 o
   4   4  -3   2     0.59     0.63     0.19 o
   4  -4  -1  -2     0.59     0.74     0.21 o
   4   4  -3   3     0.40     0.10     0.10 <
   4  -4   0  -3     0.40     0.19     0.11 <
   4   4  -2  -3     0.06     0.08     0.16 <
   4  -4  -5   3     0.06     0.05     0.11 <
   4   4  -2  -2     0.24     0.14     0.17 <
   4  -4  -4   2     0.24     0.17     0.11 <
   4   4  -2  -1     6.78     6.27     0.34 o
   4  -4  -3   1     6.67     5.28     0.26 o
   4   4  -2   0   420.16   409.95     8.11 o
   4  -4  -2   0   420.08   448.32     2.38 o
   4   4  -2   1    19.87    19.61     0.47 o
   4  -4  -1  -1    19.76    19.62     0.61 o
   4   4  -2   2     1.17     1.17     0.16 o
   4  -4   0  -2     1.16     1.65     0.23 o
   4   4  -2   3     0.62     0.37     0.10 o
   4  -4   1  -3     0.62     0.40     0.12 o
   4   4  -1  -3     0.04     0.00     0.15 <
   4  -4  -4   3     0.04     0.03     0.09 <
   4   4  -1  -2     1.31     1.46     0.21 o
   4  -4  -3   2     1.31     1.29     0.12 o
   4   4  -1  -1    42.73    51.51     2.02 o
   4  -4  -2   1    42.87    48.78     1.86 o
   4   4  -1   0    64.79    63.63     1.09 o
   4  -4  -1   0    63.51    58.08     1.26 o
   4   4  -1   1    14.94    15.74     0.37 o
   4  -4   0  -1    14.67    15.37     0.43 o
   4   4  -1   2     2.49     2.95     0.20 o
   4  -4   1  -2     2.50     2.85     0.20 o
   4   4  -1   3     0.66     0.72     0.11 o
   4  -4   2  -3     0.66     0.91     0.11 o
   4   4   0  -3     0.38     0.41     0.12 o
   4  -4  -3   3     0.38     0.45     0.10 o
   4   4   0  -2     1.70     1.95     0.16 o
   4  -4  -2   2     1.70     1.56     0.15 o
   4   4   0  -1    14.90    14.96     0.38 o
   4  -4  -1   1    14.78    14.32     0.41 o
   4   4   0   0    34.83    35.82     0.90 o
   4  -4   0   0    35.07    33.16     0.72 o
   4   4   0   1   182.48   205.04     2.55 o
   4  -4   1  -1   181.83   205.44     7.79 o
   4   4   0   2     1.12     1.15     0.10 o
   4  -4   2  -2     1.11     1.45     0.14 o
   4   4   0   3     0.42     0.23     0.09 <
   4  -4   3  -3     0.42     0.37     0.12 o
   4   4   1  -3     0.21     0.36     0.17 <
   4  -4  -2   3     0.22     0.35     0.09 o
   4   4   1  -2     0.62     0.45     0.18 <
   4  -4  -1   2     0.62     0.44     0.12 o
   4   4   1  -1     1.83     2.16     0.17 o
   4  -4   0   1     1.87     1.80     0.17 o
   4   4   1   0   772.37   696.76    14.00 o
   4  -4   1   0   763.63   685.96    13.95 o
   4   4   1   1    20.56    24.80     0.11 o
   4  -4   2  -1    20.81    24.92     0.40 o
   4   4   1   2     1.53     1.27     0.13 o
   4  -4   3  -2     1.53     1.76     0.14 o
   4   4   1   3     0.90     0.70     0.10 o
   4  -4   4  -3     0.90     0.93     0.13 o
   4   4   2  -3     0.03     0.06     0.11 <
   4  -4  -1   3     0.03     0.01     0.11 <
   4   4   2  -2     0.58     0.32     0.13 <
   4  -4   0   2     0.59     0.29     0.12 <
   4   4   2  -1    23.13    23.10     0.50 o
   4  -4   1   1    22.69    21.85     0.48 o
   4   4   2   0   608.07   615.90     7.22 o
   4  -4   2   0   607.08   609.26    10.97 o
   4   4   2   1     9.31    11.18     0.25 o
   4  -4   3  -1     9.26     9.96     0.28 o
   4   4   2   2     2.42     1.89     0.15 o
   4  -4   4  -2     2.44     2.77     0.15 o
   4   4   2   3     0.67     0.42     0.10 o
   4  -4   5  -3     0.67     0.54     0.13 o
   4   4   3  -3     0.02     0.11     0.12 <
   4  -4   0   3     0.02     0.03     0.11 <
   4   4   3  -2     0.29     0.32     0.12 <
   4  -4   1   2     0.29     0.21     0.12 <
   4   4   3  -1    70.68    81.78     3.23 o
   4  -4   2   1    70.37    81.03     1.21 o
   4   4   3   0    12.10    18.37     0.72 o
   4  -4   3   0    12.65    16.97     0.64 o
   4   4   3   1   144.39   136.24     1.66 o
   4  -4   4  -1   144.43   142.19     2.12 o
   4   4   3   2     2.13     2.28     0.13 o
   4  -4   5  -2     2.12     3.27     0.18 o
   4   4   3   3     0.02     0.10     0.12 <
   4  -4   6  -3     0.02     0.23     0.14 <
   4   4   4  -3     0.20     0.15     0.12 <
   4  -4   1   3     0.20     0.11     0.16 <
   4   4   4  -2     2.10     2.75     0.18 o
   4  -4   2   2     2.10     2.23     0.26 o
   4   4   4  -1    24.57    28.73     1.14 o
   4  -4   3   1    24.34    26.46     0.73 o
   4   4   4   0  1612.12  1512.40    21.75 o
   4  -4   4   0  1607.58  1487.54    24.98 o
   4   4   4   1     1.26     1.34     0.18 o
   4  -4   5  -1     1.21     1.29     0.14 o
   4   4   4   2     1.77     1.33     0.22 o
   4  -4   6  -2     1.77     2.14     0.16 o
   4   4   4   3     0.41     0.30     0.21 <
   4  -4   7  -3     0.42     0.32     0.15 <
   4   4   5  -3     0.12     0.14     0.12 <
   4  -4   2   3     0.12     0.23     0.18 <
   4   4   5  -2     4.75     6.08     0.16 o
   4  -4   3   2     4.73     5.66     0.35 o
   4   4   5  -1   136.85   150.11     5.90 o
   4  -4   4   1   136.71   146.54     1.15 o
   4   4   5   0   263.27   249.63     4.33 o
   4  -4   5   0   266.73   258.03     4.08 o
   4  -4   6  -1    46.68    46.42     0.77 o
   4   4   5   2     4.25     3.07     0.30 o
   4  -4   7  -2     4.30     5.19     0.20 o
   4   4   5   3     0.38     0.47     0.16 <
   4  -4   8  -3     0.39     0.58     0.15 o
   4   4   6  -3     0.11     0.65     0.14 o
   4  -4   3   3     0.11     0.46     0.16 <
   4   4   6  -2     0.48     0.56     0.14 o
   4  -4   4   2     0.47     0.61     0.13 o
   4   4   6  -1    84.04    81.64     1.44 o
   4  -4   5   1    83.78    80.23     1.46 o
   4   4   6   0   501.71   444.35    11.03 o
   4  -4   6   0   504.41   436.59    11.35 o
   4   4   6   1   175.18   174.90     1.73 o
   4  -4   7  -1   176.92   177.41     2.35 o
   4   4   6   2     0.01     0.16     0.16 <
   4  -4   8  -2     0.01     0.13     0.15 <
   4   4   6   3     0.15     0.22     0.16 <
   4  -4   9  -3     0.15     0.31     0.14 <
   4   4   7  -3     0.46     0.72     0.14 o
   4  -4   4   3     0.47     0.89     0.16 o
   4   4   7  -2     3.14     2.76     0.20 o
   4  -4   5   2     3.12     3.17     0.25 o
   4   4   7  -1    27.95    27.79     0.68 o
   4  -4   6   1    28.90    25.04     0.80 o
   4   4   7   0   811.56   836.42     8.13 o
   4  -4   7   0   821.04   764.72    16.76 o
   4   4   7   1    11.51    13.21     0.36 o
   4  -4   8  -1    11.88    14.51     0.21 o
   4   4   7   2     0.10     0.27     0.16 <
   4  -4   9  -2     0.10     0.33     0.15 <
   4   4   7   3     0.29     0.35     0.16 <
   4  -4  10  -3     0.29     0.36     0.15 <
   4   4   8  -3     0.38     0.60     0.11 o
   4  -4   5   3     0.39     0.65     0.18 o
   4   4   8  -2     1.87     1.79     0.18 o
   4  -4   6   2     1.90     1.99     0.22 o
   4   4   8  -1    74.91    82.45     3.20 o
   4  -4   7   1    74.92    79.67     1.36 o
   4   4   8   0    13.76    17.77     0.19 o
   4  -4   8   0    14.64    13.66     0.48 o
   4   4   8   1    25.83    26.64     0.47 o
   4  -4   9  -1    25.63    28.27     0.36 o
   4   4   8   2     0.62     0.65     0.17 o
   4  -4  10  -2     0.61     0.89     0.16 o
   4   4   8   3     0.07     0.05     0.22 <
   4  -4  11  -3     0.07     0.05     0.14 <
   4   4   9  -3     0.02     0.04     0.20 <
   4  -4   6   3     0.02     0.06     0.17 <
   4   4   9  -2     3.29     4.44     0.32 o
   4  -4   7   2     3.28     4.45     0.26 o
   4   4   9  -1     8.99    11.37     0.58 o
   4  -4   8   1     9.04     9.42     0.37 o
   4   4   9   0    86.10    93.51     1.55 o
   4  -4   9   0    85.00    90.05     1.53 o
   4   4   9   1    11.05    12.61     0.45 o
   4  -4  10  -1    11.43    11.89     0.30 o
   4   4   9   2     3.70     3.61     0.32 o
   4  -4  11  -2     3.69     3.88     0.20 o
   4   4   9   3     0.38     0.66     0.23 <
[truncated: 480,887 more chars]
