# Supplementary material for: The role of hydrogen bonding in the incommensurate modulation of myo-inositol camphor ketal
Source: Acta Crystallogr B Struct Sci Cryst Eng Mater. 2021 Jan 22;77(Pt 1):83–92. doi: 10.1107/S2052520620015929 (PMC7941279; doi:10.1107/S2052520620015929)
Supplement: Supplementary file 2 [file b-77-00083-Isup2.hkl]

#
# h,k,l, Fc-squared, Fo-squared, sigma(Fo-squared) and status flag
#
data_inositol_camphor_ketal
_shelx_title                             '   '
_shelx_refln_list_code                   4
_shelx_F_calc_maximum                    159.04
_exptl_crystal_F_000                     680
_reflns_d_resolution_high                0.8369

loop_
 _space_group_symop_ssg_id
 'x1, x2, x3, x4'
 '-x1, x2, -x3, -x3+x4'
 'x1+1/2, x2+1/2, x3, x4'
 '-x1+1/2, x2+1/2, -x3, -x3+x4'

_cell_length_a                           12.5887(7)
_cell_length_b                           6.9000(2)
_cell_length_c                           18.2523(7)
_cell_angle_alpha                        90
_cell_angle_beta                         107.227(5)
_cell_angle_gamma                        90

_shelx_F_squared_multiplier              1.000

loop_
 _refln_index_h
 _refln_index_k
 _refln_index_l
 _refln_index_m_1
 _refln_F_squared_calc
 _refln_F_squared_meas
 _refln_F_squared_sigma
 _refln_observed_status
   0   0   2  -3     0.26     0.07     0.03 <
   0   0   2  -2     0.03     0.01     0.02 <
   0   0   2  -1     0.39     0.08     0.03 <
   0   0   1   1     0.38     0.05     0.05 <
   0   0   2   0  3101.23  2812.63    65.12 o
   0   0   3  -3     0.03     0.00     0.04 <
   0   0   0   3     0.03     0.02     0.02 <
   0   0   3  -2     0.00     0.01     0.04 <
   0   0   3  -1     0.39     0.22     0.05 o
   0   0   2   1     0.38     0.15     0.08 <
   0   0   3   0    51.01    61.96     2.48 o
   0   0   4  -3     0.07     0.03     0.05 <
   0   0   4  -2     0.15     0.10     0.06 <
   0   0   2   2     0.15     0.05     0.05 <
   0   0   4  -1    69.25    60.07     1.35 o
   0   0   3   1    69.28    55.52     1.71 o
   0   0   5  -3     0.57     0.36     0.07 o
   0   0   5  -2     0.37     0.25     0.08 o
   0   0   3   2     0.37     0.22     0.12 <
   0   0   5  -1   216.17   176.32     4.33 o
   0   0   4   1   216.18   184.18     4.96 o
   0   0   5   0 11171.00 11227.50   134.73 o
   0   0   6  -3     0.97     0.82     0.14 o
   0   0   6  -2     0.17     0.32     0.09 o
   0   0   4   2     0.17     0.17     0.13 <
   0   0   6  -1   124.67   118.82     2.09 o
   0   0   5   1   124.68   106.47     2.76 o
   0   0   6   0   685.40   591.86    13.41 o
   0   0   7  -3     1.95     2.01     0.14 o
   0   0   7  -2     0.14     0.53     0.09 o
   0   0   5   2     0.14     0.44     0.15 <
   0   0   7  -1    85.62    88.56     1.07 o
   0   0   6   1    85.60    81.82     1.44 o
   0   0   7   0  3242.14  3144.95    46.90 o
   0   0   8  -3     1.91     2.43     0.16 o
   0   0   8  -2     0.29     0.48     0.10 o
   0   0   6   2     0.29     0.39     0.13 <
   0   0   8  -1    79.73    83.51     0.46 o
   0   0   7   1    79.79    77.43     1.09 o
   0   0   8   0   124.53   153.50     5.75 o
   0   0   9  -3     0.55     0.93     0.11 o
   0   0   6   3     0.55     0.78     0.14 o
   0   0   9  -2     0.06     0.45     0.10 o
   0   0   7   2     0.06     0.25     0.14 <
   0   0   9  -1     0.81     0.59     0.12 o
   0   0   8   1     0.81     0.45     0.15 <
   0   0   9   0     6.75     6.16     0.29 o
   0   0  10  -3     0.10     0.22     0.10 <
   0   0   7   3     0.10     0.29     0.13 <
   0   0  10  -2     0.05     0.10     0.10 <
   0   0   8   2     0.05     0.14     0.13 <
   0   0  10  -1     3.14     3.18     0.22 o
   0   0   9   1     3.06     2.62     0.21 o
   0   0  10   0   596.49   564.87    11.93 o
   0   0  11  -3     0.43     0.60     0.12 o
   0   0   8   3     0.43     0.40     0.14 <
   0   0  11  -2     0.02     0.19     0.14 <
   0   0   9   2     0.02     0.06     0.14 <
   0   0  11  -1     2.86     3.46     0.23 o
   0   0  10   1     2.86     3.07     0.23 o
   0   0  11   0     0.06     0.83     0.16 o
   0   0  12  -3     0.36     0.89     0.16 o
   0   0   9   3     0.36     0.74     0.17 o
   0   0  12  -2     0.16     0.16     0.14 <
   0   0  10   2     0.16     0.17     0.15 <
   0   0  12  -1    43.02    52.10     1.06 o
   0   0  11   1    43.03    45.73     0.97 o
   0   0  12   0  1616.32  1768.36    20.70 o
   0   0  13  -3     0.82     1.14     0.20 o
   0   0  10   3     0.82     0.97     0.20 o
   0   0  13  -2     0.72     0.95     0.18 o
   0   0  11   2     0.73     0.82     0.19 o
   0   0  13  -1   113.42   116.38     1.30 o
   0   0  12   1   113.49   117.21     2.19 o
   0   0  13   0   311.05   278.93     5.75 o
   0   0  14  -3     0.46     0.44     0.14 o
   0   0  11   3     0.46     0.39     0.11 o
   0   0  14  -2     0.25     0.43     0.14 o
   0   0  12   2     0.25     0.36     0.17 <
   0   0  14  -1     9.15     8.94     0.42 o
   0   0  14   0   203.31   175.73     4.72 o
   0   0  13   2     0.13     0.26     0.23 <
   0   0  15  -1    21.08    21.23     0.65 o
   0   0  14   1    21.10    19.22     0.67 o
   0   0  15   0  1181.32  1150.41    22.32 o
   0   0  13   3     0.66     0.27     0.23 <
   0   0  14   2     0.54     0.44     0.26 <
   0   0  16  -1    23.05    24.92     0.66 o
   0   0  15   1    23.09    24.07     0.68 o
   0   0  17  -3     0.16     0.11     0.20 <
   0   0  14   3     0.16     0.11     0.23 <
   0   0  17  -2     0.09     0.17     0.21 <
   0   0  15   2     0.09     0.27     0.17 <
   0   0  17  -1     0.86     1.21     0.17 o
   0   0  16   1     0.87     1.10     0.17 o
   0   0  17   0   157.35   135.90     3.71 o
   0   0  18  -3     0.02     0.02     0.19 <
   0   0  15   3     0.02     0.09     0.15 <
   0   0  18  -2     0.05     0.02     0.18 <
   0   0  16   2     0.05     0.09     0.15 <
   0   0  18  -1     3.46     3.97     0.31 o
   0   0  17   1     3.52     2.87     0.29 o
   0   0  18   0    91.37    83.12     2.12 o
   0   0  19  -3     0.07     0.18     0.19 <
   0   0  16   3     0.07    -0.02     0.15 <
   0   0  19  -2     0.03     0.00     0.14 <
   0   0  17   2     0.03     0.06     0.14 <
   0   0  19  -1     4.78     4.66     0.21 o
   0   0  18   1     4.84     3.94     0.22 o
   0   0  19   0   251.67   224.83     4.70 o
   0   0  20  -3     0.39     0.20     0.18 <
   0   0  17   3     0.39     0.15     0.14 <
   0   0  20  -2     0.43     0.35     0.14 <
   0   0  18   2     0.43     0.23     0.14 <
   0   0  20  -1    50.18    51.52     1.08 o
   0   0  19   1    50.28    46.30     0.97 o
   0   0  20   0   287.78   256.89     6.32 o
   0   0  21  -3     0.48     0.37     0.17 <
   0   0  18   3     0.48     0.25     0.13 <
   0   0  21  -2     0.96     1.08     0.14 o
   0   0  19   2     0.95     0.73     0.13 o
   0   0  21  -1    39.01    31.79     1.04 o
   0   0  20   1    39.10    23.20     1.15 o
   0   0  22  -3     0.53     0.46     0.11 o
   0   0  19   3     0.53     0.17     0.11 <
   0  -2   1  -2     0.23     0.32     0.08 o
   0   2  -1   3     0.02     0.01     0.10 <
   0  -2   2  -3     0.02     0.02     0.05 <
   0  -2   0   0  1888.60  1726.91    32.82 o
   0  -2   1  -1     2.87     3.13     0.09 o
   0   2   0   2     0.16     0.11     0.10 <
   0  -2   2  -2     0.16     0.22     0.06 o
   0   2   0   3     0.15     0.04     0.06 <
   0  -2   3  -3     0.14     0.06     0.07 <
   0  -2  -1   2     0.04     0.01     0.09 <
   0  -2   0   1     0.76     0.45     0.09 o
   0  -2   1   0  1499.92  1352.09    26.96 o
   0   2   1   1     8.61     8.75     0.16 o
   0  -2   2  -1     8.49     9.16     0.31 o
   0   2   1   2     0.04     0.07     0.09 <
   0  -2   3  -2     0.04     0.08     0.06 <
   0   2   1   3     0.43     0.29     0.11 <
   0  -2   4  -3     0.43     0.31     0.11 <
   0  -2  -1   3     0.06     0.04     0.06 <
   0  -2   0   2     0.15     0.03     0.06 <
   0  -2   1   1    32.26    23.14     0.75 o
   0   2   2   0   103.67    94.39     2.24 o
   0  -2   2   0   106.31    99.73     1.77 o
   0   2   2   1    53.99    41.36     1.39 o
   0  -2   3  -1    54.02    43.51     1.18 o
   0   2   2   2     1.62     0.93     0.12 o
   0   2   2   3     0.63     0.42     0.10 o
   0  -2   5  -3     0.62     0.36     0.10 o
   0   2   3  -3     0.18     0.04     0.08 <
   0  -2   0   3     0.18     0.04     0.06 <
   0   2   3  -2     0.19     0.20     0.08 <
   0  -2   1   2     0.19     0.12     0.06 <
   0   2   3  -1    12.98     8.85     0.46 o
   0  -2   2   1    13.07     7.61     0.40 o
   0   2   3   0  2764.58  2500.05    58.31 o
   0  -2   3   0  2746.60  2511.96    47.71 o
   0   2   3   1    68.70    60.53     1.57 o
   0  -2   4  -1    68.57    72.86     0.76 o
   0   2   3   2     0.70     0.44     0.09 o
   0  -2   5  -2     0.70     0.75     0.13 o
   0   2   3   3     2.15     1.53     0.13 o
   0  -2   6  -3     2.15     2.21     0.16 o
   0   2   4  -3     0.19     0.05     0.06 <
   0  -2   1   3     0.19     0.06     0.06 <
   0   2   4  -2     0.39     0.26     0.06 o
   0  -2   2   2     0.39     0.22     0.06 o
   0   2   4  -1   114.04    96.04     2.09 o
   0  -2   3   1   113.25    89.11     2.41 o
   0   2   4   0  1016.51   803.89    22.29 o
   0  -2   4   0  1023.65   802.27    24.82 o
   0   2   4   1    77.01    67.05     1.53 o
   0  -2   5  -1    76.96    74.52     1.18 o
   0  -2   6  -2     1.52     1.97     0.12 o
   0   2   4   3     2.54     2.09     0.18 o
   0  -2   7  -3     2.54     2.57     0.14 o
   0   2   5  -3     0.38     0.21     0.06 o
   0  -2   2   3     0.37     0.21     0.08 <
   0   2   5  -2     1.03     0.72     0.09 o
   0  -2   3   2     1.03     0.74     0.09 o
   0   2   5  -1    29.26    33.43     0.93 o
   0  -2   4   1    29.59    33.35     0.09 o
   0   2   5   0   630.91   572.08    13.35 o
   0  -2   5   0   619.43   523.78    12.55 o
   0   2   5   1   410.85   404.38     2.61 o
   0  -2   6  -1   411.75   416.94     4.79 o
   0   2   5   2     0.17     0.37     0.09 o
   0  -2   7  -2     0.17     0.50     0.10 o
   0   2   5   3     0.04     0.03     0.09 <
   0  -2   8  -3     0.04     0.02     0.09 <
   0   2   6  -3     0.20     0.08     0.10 <
   0  -2   3   3     0.20     0.08     0.08 <
   0   2   6  -2     0.20     0.12     0.07 <
   0  -2   4   2     0.20     0.07     0.08 <
   0   2   6  -1    20.38    22.55     0.18 o
   0  -2   5   1    20.12    19.67     0.38 o
   0   2   6   0 13230.20 13662.90   128.00 o
   0  -2   6   0 13242.80 13633.80   132.21 o
   0   2   6   1    12.14     6.10     0.41 o
   0  -2   7  -1    12.30     6.84     0.38 o
   0  -2   8  -2     1.40     2.03     0.13 o
   0   2   6   3     0.23     0.19     0.13 <
   0  -2   9  -3     0.23     0.33     0.11 o
   0   2   7  -3     0.12     0.16     0.07 <
   0  -2   4   3     0.12     0.14     0.08 <
   0   2   7  -2     0.96     0.99     0.11 o
   0  -2   5   2     0.95     0.97     0.11 o
   0   2   7  -1   427.69   427.22     7.70 o
   0  -2   6   1   428.54   416.92     6.13 o
   0   2   7   0  1043.19   810.73    23.33 o
   0  -2   7   0  1051.33   812.25    23.66 o
   0   2   7   1    75.07    85.31     1.02 o
   0  -2   8  -1    74.98    98.88     3.58 o
   0   2   7   2     0.21     0.15     0.13 <
   0  -2   9  -2     0.20     0.28     0.10 <
   0   2   7   3     0.07     0.10     0.13 <
   0  -2  10  -3     0.07     0.15     0.17 <
   0  -2   5   3     1.21     1.66     0.12 o
   0   2   8  -2     1.49     1.88     0.10 o
   0  -2   6   2     1.49     1.93     0.13 o
   0   2   8  -1   119.61   116.63     2.40 o
   0  -2   7   1   120.28   107.05     2.30 o
   0   2   8   0  2109.33  2140.17    35.93 o
   0  -2   8   0  2104.04  2136.38    23.89 o
   0   2   8   1    16.74    20.14     0.40 o
   0  -2   9  -1    17.05    23.93     0.38 o
   0   2   8   2     0.71     0.53     0.11 o
   0  -2  10  -2     0.71     1.13     0.21 o
   0   2   8   3     0.15     0.16     0.16 <
   0  -2  11  -3     0.15     0.29     0.18 <
   0  -2   6   3     1.50     1.81     0.12 o
   0   2   9  -2     3.24     3.04     0.22 o
   0  -2   7   2     3.26     3.35     0.16 o
   0   2   9  -1    45.89    52.24     0.77 o
   0  -2   8   1    45.27    55.13     0.68 o
   0   2   9   0   167.54   185.13     2.33 o
   0  -2   9   0   169.76   187.79     2.45 o
   0  -2  10  -1    11.03    10.45     0.44 o
   0  -2  11  -2     0.76     0.78     0.21 o
   0  -2  12  -3     0.33     0.36     0.20 <
   0   2  10  -3     0.14     0.18     0.15 <
   0  -2   7   3     0.13     0.14     0.16 <
   0   2  10  -2     0.96     0.97     0.17 o
   0  -2   8   2     0.96     1.07     0.21 o
   0   2  10  -1     6.33     6.99     0.30 o
   0  -2   9   1     6.47     6.18     0.35 o
   0  -2  10   0    29.48    17.77     0.94 o
   0   2  10   1    27.00    26.37     0.79 o
   0  -2  11  -1    26.98    27.84     0.77 o
   0  -2  12  -2     1.38     1.19     0.13 o
   0  -2  13  -3     0.64     0.82     0.11 o
   0   2  11  -3     0.56     0.79     0.17 o
   0  -2   8   3     0.56     0.88     0.22 o
   0   2  11  -2     0.35     0.61     0.12 o
   0  -2   9   2     0.35     0.48     0.18 <
   0   2  11  -1    20.70    17.39     0.53 o
   0  -2  10   1    20.58    22.40     0.65 o
   0   2  11   0   194.26   199.52     3.54 o
   0  -2  11   0   191.97   195.72     3.62 o
   0   2  11   1    32.82    35.20     0.86 o
   0  -2  12  -1    32.51    30.29     0.66 o
   0  -2  13  -2     0.47     0.69     0.11 o
   0  -2  14  -3     0.40     0.67     0.12 o
   0   2  12  -3     0.43     0.53     0.12 o
   0  -2   9   3     0.43     0.39     0.20 <
   0   2  12  -2     0.04     0.15     0.11 <
   0  -2  10   2     0.04     0.19     0.19 <
   0   2  12  -1    13.76    14.03     0.51 o
   0  -2  11   1    13.77    12.01     0.38 o
   0   2  12   0    71.48    82.67     1.17 o
   0  -2  12   0    69.59    74.90     2.96 o
   0  -2  13  -1    36.43    41.13     1.61 o
   0  -2  14  -2     0.13     0.19     0.12 <
   0   2  12   3     0.00     0.05     0.20 <
   0  -2  15  -3     0.00     0.05     0.12 <
   0   2  13  -3     0.40     0.59     0.13 o
   0   2  13  -2     0.19     0.24     0.17 <
   0  -2  11   2     0.19     0.08     0.09 <
   0  -2  12   1     8.65     7.90     0.29 o
   0   2  13   0   374.73   378.12     6.69 o
   0  -2  13   0   376.61   384.40     3.18 o
   0   2  13   1    27.34    23.57     0.80 o
   0  -2  14  -1    27.40    33.68     0.47 o
   0   2  13   2     0.68     0.37     0.22 <
   0  -2  15  -2     0.68     0.82     0.14 o
   0   2  13   3     0.05    -0.13     0.21 <
   0  -2  16  -3     0.05     0.08     0.13 <
   0   2  14  -3     0.08     0.17     0.18 <
   0  -2  11   3     0.08     0.05     0.10 <
   0   2  14  -2     0.17     0.12     0.19 <
   0  -2  12   2     0.17     0.13     0.12 <
   0   2  14  -1    33.62    31.61     0.88 o
   0  -2  13   1    33.80    39.15     1.55 o
   0   2  14   0   393.01   408.32     6.49 o
   0  -2  14   0   392.58   388.22     5.36 o
   0   2  14   1    12.52    10.59     0.48 o
   0  -2  15  -1    12.32    13.29     0.23 o
   0   2  14   2     0.67     0.46     0.21 <
   0  -2  16  -2     0.66     0.70     0.15 o
   0   2  14   3     0.02    -0.04     0.20 <
   0  -2  17  -3     0.02     0.08     0.14 <
   0   2  15  -3     0.31     0.18     0.20 <
   0  -2  12   3     0.31     0.32     0.13 <
   0   2  15  -2     0.22     0.27     0.20 <
   0  -2  13   2     0.22     0.25     0.13 <
   0   2  15  -1    25.91    26.28     0.70 o
   0  -2  14   1    25.75    27.58     0.73 o
   0   2  15   0   213.06   217.62     3.82 o
   0  -2  15   0   211.38   216.71     2.42 o
   0   2  15   1     1.49     0.78     0.16 o
   0  -2  16  -1     1.46     1.21     0.17 o
   0   2  15   2     0.38     0.30     0.19 <
   0  -2  17  -2     0.38     0.63     0.16 o
   0   2  15   3     0.21     0.09     0.19 <
   0  -2  18  -3     0.21     0.22     0.15 <
   0   2  16  -3     0.30     0.15     0.22 <
   0  -2  13   3     0.30     0.28     0.12 <
   0   2  16  -2     0.33     0.41     0.16 <
   0  -2  14   2     0.33     0.51     0.16 o
   0   2  16  -1    28.98    26.65     0.81 o
   0  -2  15   1    28.52    31.97     0.17 o
   0   2  16   0    69.49    57.38     1.78 o
   0  -2  16   0    69.46    62.67     1.37 o
   0   2  16   1     1.17     1.15     0.16 o
   0  -2  17  -1     1.16     1.66     0.18 o
   0   2  16   2     0.24     0.23     0.19 <
   0  -2  18  -2     0.24     0.39     0.16 <
   0   2  16   3     0.26     0.11     0.13 <
   0  -2  19  -3     0.26     0.32     0.15 <
   0   2  17  -3     0.24     0.17     0.16 <
   0  -2  14   3     0.24     0.29     0.12 <
   0   2  17  -2     1.27     0.84     0.17 o
   0  -2  15   2     1.25     1.20     0.18 o
   0   2  17  -1     4.71     3.94     0.30 o
   0  -2  16   1     4.61     4.00     0.24 o
   0   2  17   0    97.34   101.39     1.78 o
   0  -2  17   0    98.31   106.31     0.71 o
   0   2  17   1    19.41    17.05     0.48 o
   0  -2  18  -1    19.71    22.41     0.10 o
   0   2  17   2     0.11    -0.06     0.12 <
   0  -2  19  -2     0.12     0.09     0.12 <
   0   2  17   3     0.07     0.12     0.12 <
   0  -2  20  -3     0.06     0.32     0.11 <
   0   2  18  -3     0.35     0.38     0.16 <
   0  -2  15   3     0.35     0.43     0.12 o
   0   2  18  -2     1.17     0.99     0.13 o
   0  -2  16   2     1.15     0.96     0.16 o
   0   2  18  -1     2.62     2.49     0.18 o
   0  -2  17   1     2.59     2.87     0.19 o
   0  -2  18   0   270.67   281.10     2.70 o
   0   2  18   1     8.39     8.35     0.34 o
   0  -2  19  -1     8.49     8.64     0.21 o
   0   2  18   2     0.50     0.18     0.16 <
   0  -2  20  -2     0.49     0.52     0.11 o
   0   2  18   3     0.03    -0.06     0.14 <
   0  -2  21  -3     0.03     0.08     0.16 <
   0   2  19  -3     0.00    -0.02     0.13 <
   0  -2  16   3     0.00     0.01     0.11 <
   0   2  19  -2     0.64     0.50     0.15 o
   0  -2  17   2     0.64     0.52     0.15 o
   0   2  19  -1    15.66    15.54     0.34 o
   0  -2  18   1    16.05    17.42     0.24 o
   0   2  19   0    26.70    24.95     0.70 o
   0  -2  19   0    27.20    24.36     0.61 o
   0  -2  20  -1     8.58     8.50     0.34 o
   0  -2  21  -2     0.73     0.74     0.16 o
   0   2  20  -3     0.26     0.23     0.20 <
   0  -2  17   3     0.26     0.25     0.14 <
   0   2  20  -2     0.04     0.15     0.12 <
   0  -2  18   2     0.04    -0.01     0.20 <
   0   2  20  -1     8.70     9.70     0.31 o
   0  -2  19   1     8.35     7.84     0.39 o
   0  -2  20   0    49.66    62.74     0.08 o
   0  -2  18   3     0.14     0.00     0.19 <
   0   2  21  -2     0.29     0.39     0.15 <
   0  -2  19   2     0.28     0.21     0.17 <
   0   4  -1   2     2.89     3.28     0.27 o
   0   4  -1   3     0.14     0.19     0.10 <
   0  -4   2  -3     0.14     0.24     0.16 <
   0   4   0   0  2845.93  2759.43    53.81 o
   0  -4   0   0  2830.26  2790.82    51.65 o
   0   4   0   1    47.68    50.17     0.68 o
   0  -4   1  -1    47.15    52.34     0.41 o
   0   4   0   2     0.83     0.65     0.13 o
   0  -4   2  -2     0.84     0.67     0.17 o
   0   4   0   3     0.41     0.37     0.11 o
   0  -4   3  -3     0.41     0.43     0.16 <
   0   4   1  -2     4.93     5.61     0.29 o
   0  -4  -1   2     4.90     4.70     0.18 o
   0   4   1  -1    51.37    57.14     0.74 o
   0  -4   0   1    51.04    50.42     0.61 o
   0   4   1   0   893.43   866.62    13.05 o
   0  -4   1   0   896.47   855.46    13.88 o
   0   4   1   1    52.31    58.33     2.30 o
   0  -4   2  -1    52.21    56.70     1.01 o
   0   4   1   2     0.22     0.23     0.10 <
   0  -4   3  -2     0.22     0.25     0.10 <
   0   4   1   3     0.19     0.25     0.09 <
   0  -4   4  -3     0.19     0.28     0.16 <
   0   4   2  -3     0.24     0.18     0.10 <
   0  -4  -1   3     0.24     0.19     0.06 o
   0   4   2  -2     1.65     2.01     0.15 o
   0  -4   0   2     1.65     1.83     0.09 o
   0   4   2  -1   275.44   294.78    11.40 o
   0  -4   1   1   275.69   282.28     3.10 o
   0   4   2   0   174.50   184.13     1.57 o
   0  -4   2   0   174.68   190.57     0.42 o
   0   4   2   1     8.77     9.62     0.22 o
   0  -4   3  -1     8.83     9.87     0.23 o
   0   4   2   2     0.38     0.25     0.09 <
   0  -4   4  -2     0.37     0.27     0.11 <
   0   4   2   3     0.32     0.29     0.15 <
   0  -4   5  -3     0.32     0.43     0.12 o
   0   4   3  -3     0.94     0.81     0.19 o
   0  -4   0   3     0.94     0.70     0.08 o
   0  -4   1   2     3.87     3.48     0.17 o
   0   4   3  -1    51.08    47.06     1.13 o
   0  -4   2   1    50.86    45.53     1.03 o
   0   4   3   0   311.62   259.12     6.53 o
   0  -4   3   0   309.50   262.65     6.30 o
   0   4   3   1    12.94    11.66     0.49 o
   0  -4   4  -1    12.89    12.28     0.34 o
   0   4   3   2     0.57     0.47     0.14 o
   0  -4   5  -2     0.57     0.74     0.13 o
   0   4   3   3     0.44     0.35     0.12 <
   0  -4   6  -3     0.44     0.48     0.13 o
   0   4   4  -3     0.27     0.17     0.13 <
   0  -4   1   3     0.27     0.16     0.14 <
   0  -4   2   2     2.24     2.10     0.19 o
   0   4   4  -1     0.48     0.27     0.18 <
   0  -4   3   1     0.50     0.21     0.13 <
   0   4   4   0    16.20    15.34     0.41 o
   0  -4   4   0    16.30    15.93     0.50 o
   0   4   4   1    12.73    10.63     0.36 o
   0  -4   5  -1    12.67    10.97     0.45 o
   0   4   4   2     1.43     1.58     0.17 o
   0  -4   6  -2     1.44     1.86     0.15 o
   0   4   4   3     0.83     0.58     0.08 o
   0  -4   7  -3     0.83     1.07     0.12 o
   0   4   5  -3     0.04     0.06     0.09 <
   0  -4   2   3     0.04     0.05     0.12 <
   0   4   5  -2     0.84     0.89     0.14 o
   0  -4   3   2     0.85     0.81     0.17 o
   0   4   5  -1    11.96    10.66     0.33 o
   0  -4   4   1    12.13    10.04     0.44 o
   0   4   5   0    28.79    22.91     0.75 o
   0  -4   5   0    28.90    23.73     0.71 o
   0   4   5   1    31.36    28.46     0.79 o
   0  -4   6  -1    31.56    30.19     0.65 o
   0   4   5   2     2.26     2.62     0.29 o
   0  -4   7  -2     2.28     3.54     0.13 o
   0   4   5   3     0.74     0.73     0.09 o
   0  -4   8  -3     0.75     1.15     0.11 o
   0   4   6  -3     0.14     0.13     0.11 <
   0  -4   3   3     0.14     0.18     0.14 <
   0   4   6  -2     0.35     0.29     0.10 <
   0  -4   4   2     0.36     0.48     0.11 o
   0   4   6  -1     2.25     2.94     0.18 o
   0  -4   5   1     2.31     2.90     0.17 o
   0   4   6   0    90.89    84.10     1.71 o
   0  -4   6   0    92.19    86.60     1.65 o
   0   4   6   1   112.32   121.25     1.17 o
   0  -4   7  -1   113.30   118.06     1.27 o
   0   4   6   2     2.45     2.68     0.20 o
   0  -4   8  -2     2.45     3.72     0.14 o
   0   4   6   3     0.36     0.24     0.13 <
   0  -4   9  -3     0.36     0.41     0.12 o
   0   4   7  -3     0.20     0.23     0.09 <
   0  -4   4   3     0.20     0.25     0.11 <
   0   4   7  -2     0.26     0.25     0.10 <
   0  -4   5   2     0.26     0.28     0.12 <
   0   4   7  -1     6.66     8.01     0.22 o
   0  -4   6   1     6.65     7.55     0.23 o
   0   4   7   0   513.62   492.82     7.90 o
   0  -4   7   0   517.30   467.02     9.39 o
   0   4   7   1    75.43    70.79     1.46 o
   0  -4   8  -1    75.92    74.62     1.20 o
   0   4   7   2     2.24     1.76     0.20 o
   0  -4   9  -2     2.26     3.03     0.19 o
   0   4   7   3     0.27     0.09     0.12 <
   0  -4  10  -3     0.27     0.27     0.12 <
   0   4   8  -3     0.07     0.12     0.12 <
   0  -4   5   3     0.07     0.13     0.18 <
   0   4   8  -2     0.02    -0.04     0.18 <
   0  -4   6   2     0.02     0.04     0.11 <
   0   4   8  -1     5.08     6.87     0.36 o
   0  -4   7   1     5.16     5.90     0.22 o
   0   4   8   0   566.30   527.28     9.53 o
   0  -4   8   0   571.23   519.38     9.47 o
   0   4   8   1    24.35    29.69     1.15 o
   0  -4   9  -1    24.43    26.11     0.45 o
   0  -4  10  -2     2.90     2.23     0.25 o
   0   4   8   3     0.54     0.47     0.16 o
   0  -4  11  -3     0.54     0.42     0.13 o
   0   4   9  -3     0.08     0.09     0.17 <
   0  -4   6   3     0.09     0.00     0.18 <
   0   4   9  -2     0.04     0.03     0.18 <
   0  -4   7   2     0.04     0.05     0.12 <
   0   4   9  -1    33.15    33.07     0.62 o
   0  -4   8   1    33.55    34.10     0.62 o
   0   4   9   0   538.28   533.06     7.25 o
   0  -4   9   0   538.99   531.22     5.66 o
   0  -4  10  -1     4.47     4.14     0.21 o
   0   4   9   2     4.85     4.50     0.32 o
   0  -4  11  -2     4.86     5.37     0.21 o
   0   4   9   3     0.89     0.91     0.17 o
   0  -4  12  -3     0.89     1.05     0.14 o
   0   4  10  -3     0.17     0.15     0.18 <
   0  -4   7   3     0.16     0.28     0.13 <
   0   4  10  -2     0.74     1.03     0.15 o
   0  -4   8   2     0.76     0.78     0.11 o
   0   4  10  -1    80.66    85.48     0.88 o
   0  -4   9   1    80.63    74.79     1.37 o
   0   4  10   0   241.58   202.78     5.71 o
   0  -4  10   0   241.04   210.21     4.44 o
   0   4  10   1   129.99   125.47     2.72 o
   0  -4  11  -1   130.14   137.95     5.38 o
   0   4  10   2     0.22     0.39     0.16 <
   0  -4  12  -2     0.23     0.43     0.15 <
   0   4  10   3     0.62     0.58     0.17 o
   0  -4  13  -3     0.62     0.55     0.14 o
   0   4  11  -3     0.31     0.36     0.13 <
   0  -4   8   3     0.31     0.37     0.10 o
   0   4  11  -2     3.33     3.69     0.20 o
   0  -4   9   2     3.32     2.88     0.19 o
   0   4  11  -1    37.77    41.35     0.41 o
   0  -4  10   1    37.93    38.49     0.55 o
   0   4  11   0   268.53   269.18     4.96 o
   0  -4  11   0   270.21   262.65     3.51 o
   0   4  11   1    79.19    77.52     1.72 o
   0  -4  12  -1    79.54    81.26     1.18 o
   0   4  11   2     0.32     0.60     0.24 <
   0  -4  13  -2     0.32     0.77     0.16 o
   0   4  11   3     0.06     0.12     0.21 <
   0  -4  14  -3     0.06     0.16     0.13 <
   0   4  12  -3     0.17     0.12     0.18 <
   0  -4   9   3     0.17     0.18     0.12 <
   0  -4  10   2     3.24     3.26     0.20 o
   0   4  12  -1    22.54    23.63     0.62 o
   0  -4  11   1    22.60    21.76     0.52 o
   0   4  12   0   471.56   466.25     8.77 o
   0  -4  12   0   474.29   465.83     6.73 o
   0   4  12   1    48.28    48.10     1.13 o
   0  -4  13  -1    47.99    47.74     0.84 o
   0   4  12   2     2.67     2.40     0.28 o
   0  -4  14  -2     2.67     2.88     0.19 o
   0   4  12   3     0.31     0.31     0.22 <
   0  -4  15  -3     0.31     0.38     0.13 <
   0  -4  10   3     0.24     0.19     0.12 <
   0   4  13  -2     0.52     0.65     0.22 o
   0  -4  11   2     0.52     0.70     0.16 o
   0   4  13  -1    41.89    42.28     0.98 o
   0  -4  12   1    42.31    38.60     1.15 o
   0   4  13   0   498.84   526.44     7.76 o
   0  -4  13   0   496.92   504.65     4.44 o
   0   4  13   1    25.27    29.37     0.59 o
   0  -4  14  -1    25.63    30.63     0.15 o
   0   4  13   2     6.70     6.45     0.36 o
   0  -4  15  -2     6.65     7.09     0.19 o
   0   4  13   3     0.66     0.56     0.21 <
   0  -4  16  -3     0.66     0.61     0.13 o
   0   4  14  -3     0.71     0.40     0.14 <
   0  -4  11   3     0.71     0.44     0.13 o
   0   4  14  -2     0.24     0.51     0.22 <
   0  -4  12   2     0.24     0.36     0.15 <
   0   4  14  -1    46.75    49.15     1.01 o
   0  -4  13   1    46.56    43.77     0.82 o
   0   4  14   0   723.11   673.96    14.79 o
   0  -4  14   0   721.96   704.32    10.13 o
   0   4  14   1   106.53   115.43     1.74 o
   0  -4  15  -1   105.67   112.61     4.41 o
   0   4  14   2     1.26     1.40     0.22 o
   0  -4  16  -2     1.25     1.53     0.13 o
   0   4  14   3     0.16     0.03     0.17 <
   0  -4  17  -3     0.16     0.11     0.13 <
   0   4  15  -3     0.54     0.36     0.14 <
   0  -4  12   3     0.53     0.45     0.13 o
   0   4  15  -2     1.04     0.96     0.16 o
   0  -4  13   2     1.03     1.09     0.14 o
   0   4  15  -1    77.68    86.55     1.23 o
   0  -4  14   1    77.85    82.82     3.27 o
   0   4  15   0   328.32   333.29     5.79 o
   0  -4  15   0   328.26   320.58     4.85 o
   0   4  15   1    37.43    39.25     0.80 o
   0  -4  16  -1    36.56    42.05     0.24 o
   0   4  15   2     0.37     0.44     0.17 <
   0  -4  17  -2     0.38     0.53     0.13 o
   0   4  15   3     0.17     0.05     0.11 <
   0  -4  18  -3     0.17     0.18     0.12 <
   0   4  16  -3     0.46     0.37     0.14 <
   0  -4  13   3     0.46     0.34     0.13 <
   0   4  16  -2     2.97     3.01     0.18 o
   0  -4  14   2     2.98     3.19     0.19 o
   0   4  16  -1    15.35    15.91     0.46 o
   0  -4  15   1    15.44    18.24     0.43 o
   0   4  16   0   197.05   192.33     3.83 o
   0  -4  16   0   193.43   196.28     2.33 o
   0   4  16   1    21.10    20.59     0.42 o
   0  -4  17  -1    21.24    23.93     0.31 o
   0   4  16   2     0.80     0.46     0.17 <
   0  -4  18  -2     0.80     0.74     0.12 o
   0   4  16   3     0.04     0.02     0.14 <
   0  -4  19  -3     0.04     0.17     0.12 <
   0   4  17  -3     0.31     0.23     0.13 <
   0  -4  14   3     0.31     0.18     0.15 <
   0   4  17  -2     1.13     1.24     0.14 o
   0  -4  15   2     1.15     1.35     0.16 o
   0  -4  16   1    21.41    22.84     0.31 o
   0   4  17   0    46.88    54.12     0.73 o
   0  -4  17   0    46.32    58.06     2.18 o
   0   4  17   1    31.39    22.40     0.90 o
   0  -4  18  -1    31.40    30.46     0.52 o
   0   4  18  -3     0.10     0.09     0.16 <
   0  -4  15   3     0.10     0.31     0.14 <
   0   4  18  -2     0.39     0.23     0.18 <
   0  -4  16   2     0.38     0.34     0.16 <
   0   4  18  -1    14.73    13.60     0.46 o
   0  -4  17   1    14.62    16.53     0.24 o
   0   4  18   0    90.38    78.19     2.12 o
   0  -4  18   0    90.43    82.83     1.63 o
   0   4  19  -3     0.19     0.18     0.17 <
   0  -4  16   3     0.19     0.36     0.13 <
   0   4  19  -2     0.69     0.59     0.17 o
   0  -4  17   2     0.68     0.63     0.12 o
   0   4  20  -3     0.09     0.09     0.15 <
   0  -4  17   3     0.09     0.10     0.10 <
   0   6  -1   2     3.65     2.75     0.22 o
   0  -6   1  -2     3.69     4.86     0.30 o
   0   6  -1   3     0.00    -0.02     0.13 <
   0  -6   2  -3     0.00     0.08     0.15 <
   0   6   0   0   142.20   116.40     3.10 o
   0  -6   0   0   143.62   132.26     3.17 o
   0   6   0   1    32.53    28.11     0.67 o
   0  -6   1  -1    32.75    36.67     0.20 o
   0   6   0   2     1.08     0.92     0.15 o
   0  -6   2  -2     1.10     1.42     0.24 o
   0   6   0   3     0.01    -0.02     0.13 <
   0  -6   3  -3     0.01     0.11     0.19 <
   0   6   1  -2     2.16     1.99     0.19 o
   0   6   1  -1    26.11    24.73     0.57 o
   0  -6   0   1    26.18    29.90     0.63 o
   0   6   1   0    80.04    75.15     1.45 o
   0  -6   1   0    80.78    79.06     1.75 o
   0   6   1   1     6.29     6.31     0.27 o
   0  -6   2  -1     6.49     7.88     0.39 o
   0   6   1   2     0.53     0.44     0.16 <
   0  -6   3  -2     0.55     0.62     0.21 <
   0   6   1   3     0.01     0.08     0.12 <
   0  -6   4  -3     0.01     0.12     0.19 <
   0   6   2  -3     0.05    -0.04     0.13 <
   0   6   2  -2     0.30     0.21     0.13 <
   0  -6   0   2     0.30     0.19     0.21 <
   0   6   2  -1     1.09     0.62     0.15 o
   0  -6   1   1     1.01     0.43     0.21 <
   0   6   2   0    19.28    17.24     0.48 o
   0  -6   2   0    18.73    14.84     0.61 o
   0   6   2   1    23.95    22.97     0.49 o
   0  -6   3  -1    24.34    26.20     0.63 o
   0   6   2   2     0.30     0.23     0.10 <
   0  -6   4  -2     0.31     0.24     0.20 <
   0   6   2   3     0.10     0.19     0.10 <
   0  -6   5  -3     0.10     0.40     0.21 <
   0   6   3  -3     0.04     0.02     0.16 <
   0  -6   0   3     0.04    -0.01     0.21 <
   0   6   3  -2     0.37     0.21     0.11 <
   0  -6   1   2     0.36     0.43     0.21 <
   0   6   3  -1     8.03     7.12     0.22 o
   0  -6   2   1     8.00     7.61     0.36 o
   0   6   3   0    92.73    89.01     1.18 o
   0  -6   3   0    94.11    89.62     2.05 o
   0   6   3   1    11.83    11.09     0.28 o
   0  -6   4  -1    11.54    13.24     0.41 o
   0   6   3   2     0.84     0.81     0.10 o
   0  -6   5  -2     0.83     1.14     0.22 o
   0   6   3   3     0.13     0.06     0.09 <
   0  -6   6  -3     0.12     0.14     0.19 <
   0   6   4  -3     0.05     0.04     0.09 <
   0  -6   1   3     0.05     0.10     0.19 <
   0   6   4  -2     1.22     1.00     0.12 o
   0  -6   2   2     1.23     1.56     0.22 o
   0   6   4  -1    22.65    24.42     0.33 o
   0  -6   3   1    23.08    28.41     0.49 o
   0   6   4   0    86.30    87.43     0.78 o
   0  -6   4   0    84.89    85.48     1.72 o
   0   6   4   1    19.73    21.36     0.13 o
   0  -6   5  -1    19.60    23.64     0.48 o
   0   6   4   2     0.26     0.21     0.11 <
   0  -6   6  -2     0.26     0.52     0.21 <
   0   6   4   3     0.06     0.02     0.10 <
   0  -6   7  -3     0.06     0.03     0.18 <
   0   6   5  -3     0.01     0.01     0.10 <
   0  -6   2   3     0.01     0.01     0.19 <
   0   6   5  -2     1.61     1.59     0.18 o
   0  -6   3   2     1.60     1.99     0.23 o
   0   6   5  -1    56.95    59.31     2.37 o
   0  -6   4   1    56.30    68.42     0.67 o
   0   6   5   0   104.44   113.13     4.48 o
   0  -6   5   0   105.05   108.96     1.95 o
   0   6   5   1    20.29    22.10     0.22 o
   0  -6   6  -1    20.10    25.11     0.45 o
   0   6   5   2     5.39     5.23     0.34 o
   0  -6   7  -2     5.30     7.00     0.30 o
   0   6   5   3     0.03     0.04     0.13 <
   0  -6   8  -3     0.03     0.29     0.19 <
   0   6   6  -3     0.01     0.08     0.10 <
   0  -6   3   3     0.01     0.13     0.19 <
   0   6   6  -2     4.06     4.53     0.30 o
   0  -6   4   2     4.06     5.30     0.30 o
   0   6   6  -1    24.94    25.29     0.51 o
   0  -6   5   1    25.39    27.73     0.63 o
   0   6   6   0   273.25   259.56     3.96 o
   0  -6   6   0   267.82   240.59     5.87 o
   0   6   6   1   156.20   166.17     6.47 o
   0  -6   7  -1   155.73   173.38     2.12 o
   0   6   6   2     5.86     5.85     0.25 o
   0  -6   8  -2     5.88     7.15     0.31 o
   0   6   6   3     0.47     0.39     0.13 o
   0  -6   9  -3     0.47     0.72     0.19 o
   0   6   7  -3     0.08     0.19     0.12 <
   0  -6   4   3     0.08     0.30     0.21 <
   0   6   7  -2     1.96     1.64     0.19 o
   0  -6   5   2     1.90     2.21     0.24 o
   0   6   7  -1    92.74    93.14     1.04 o
   0  -6   6   1    91.52   104.69     1.24 o
   0   6   7   0   369.89   397.87     1.81 o
   0  -6   7   0   373.76   384.64     6.34 o
   0   6   7   1    21.84    22.21     0.63 o
   0  -6   8  -1    21.73    25.32     0.51 o
   0   6   7   2     3.72     4.13     0.31 o
   0  -6   9  -2     3.72     4.95     0.27 o
   0   6   7   3     0.12     0.31     0.14 <
   0  -6  10  -3     0.12     0.44     0.18 <
   0   6   8  -3     0.12     0.03     0.12 <
   0  -6   5   3     0.12     0.04     0.19 <
   0   6   8  -2     5.84     4.44     0.38 o
   0  -6   6   2     5.86     7.41     0.33 o
   0   6   8  -1    34.23    35.28     0.58 o
   0  -6   7   1    34.71    41.24     0.61 o
   0   6   8   0   144.53   117.64     3.16 o
   0  -6   8   0   142.79   118.47     3.45 o
   0   6   8   1   175.55   185.24     7.26 o
   0  -6   9  -1   176.11   193.02     2.52 o
   0   6   8   2     6.56     7.42     0.22 o
   0  -6  10  -2     6.59     8.60     0.30 o
   0   6   8   3     0.04     0.04     0.13 <
   0  -6  11  -3     0.04     0.17     0.17 <
   0   6   9  -3     0.11     0.13     0.17 <
   0  -6   6   3     0.11     0.12     0.14 <
   0   6   9  -2     2.13     1.55     0.19 o
   0  -6   7   2     2.10     1.92     0.24 o
   0   6   9  -1    59.93    57.05     1.73 o
   0  -6   8   1    60.22    60.44     1.29 o
   0   6   9   0   587.14   605.34     6.02 o
   0  -6   9   0   590.96   570.16    11.43 o
   0   6   9   1    46.96    47.52     0.80 o
   0  -6  10  -1    47.54    50.40     0.95 o
   0   6   9   2     0.43     0.32     0.11 o
   0  -6  11  -2     0.45     0.31     0.17 <
   0   6   9   3     0.02    -0.01     0.12 <
   0  -6  12  -3     0.02     0.06     0.15 <
   0   6  10  -3     0.34     0.32     0.17 <
   0  -6   7   3     0.34     0.27     0.14 <
   0   6  10  -2     4.79     4.38     0.34 o
   0  -6   8   2     4.84     4.90     0.21 o
   0   6  10  -1   123.71   124.61     0.96 o
   0  -6   9   1   124.39   127.71     2.29 o
   0   6  10   0    68.48    65.28     1.19 o
   0  -6  10   0    69.79    67.38     1.52 o
   0   6  10   1     2.77     2.31     0.18 o
   0  -6  11  -1     2.73     3.07     0.22 o
   0   6  10   2     0.78     0.57     0.18 o
   0  -6  12  -2     0.76     1.19     0.17 o
   0  -6  13  -3     0.05     0.02     0.13 <
   0  -6   8   3     0.21     0.36     0.14 <
   0  -6   9   2     3.74     3.33     0.20 o
   0   6  11  -1     7.27     7.58     0.42 o
   0  -6  10   1     7.47     8.06     0.32 o
   0   6  11   0     1.22     0.53     0.18 o
   0  -6  11   0     1.13     0.93     0.18 o
   0   6  11   1     6.59     5.02     0.30 o
   0  -6  12  -1     6.57     8.12     0.26 o
   0   6  11   2     0.95     0.40     0.16 <
   0  -6  13  -2     0.96     1.18     0.15 o
   0   6  11   3     0.05     0.17     0.14 <
   0  -6  14  -3     0.05     0.28     0.12 <
   0  -6   9   3     0.05     0.14     0.13 <
   0   6  12  -2     0.41     0.45     0.21 <
   0  -6  10   2     0.42     0.42     0.13 o
   0   6  12  -1     1.32     1.15     0.14 o
   0  -6  11   1     1.32     1.05     0.18 o
   0   6  12   0    28.02    24.96     0.61 o
   0  -6  12   0    28.37    27.50     0.69 o
   0   6  12   1    10.68    10.44     0.26 o
   0  -6  13  -1    10.62    11.89     0.31 o
   0   6  12   2     0.36     0.23     0.10 <
   0  -6  14  -2     0.37     0.64     0.13 o
   0   6  13  -3     0.01    -0.05     0.20 <
   0  -6  10   3     0.01    -0.06     0.13 <
   0   6  13  -2     0.16     0.14     0.19 <
   0  -6  11   2     0.16     0.11     0.16 <
   0   6  13  -1     3.15     3.46     0.24 o
   0  -6  12   1     3.17     3.60     0.21 o
   0   6  13   0     5.57     5.97     0.26 o
   0  -6  13   0     5.48     4.83     0.24 o
   0   6  13   1    13.62    10.94     0.43 o
   0  -6  14  -1    13.99    16.50     0.29 o
   0   6  14  -3     0.03     0.15     0.18 <
   0  -6  11   3     0.03     0.10     0.12 <
   0   6  14  -2     0.01     0.03     0.17 <
   0  -6  12   2     0.01     0.07     0.14 <
   0   6  14  -1    12.43    11.86     0.29 o
   0  -6  13   1    12.38    13.98     0.32 o
   0   6  14   0    66.81    71.51     1.14 o
   0  -6  14   0    67.58    80.97     0.45 o
   0   6  15  -3     0.01     0.03     0.17 <
   0  -6  12   3     0.01     0.10     0.11 <
   0   6  15  -2     1.35     1.36     0.13 o
   0  -6  13   2     1.35     1.95     0.16 o
   0   6  15  -1    12.44    12.84     0.37 o
   0  -6  14   1    12.54    18.05     0.04 o
   0   6  16  -3     0.09     0.07     0.11 <
   0  -6  13   3     0.09     0.14     0.13 <
   0   6  16  -2     0.68     0.67     0.10 o
   0  -6  14   2     0.68     1.08     0.13 o
   0   8   0   0    74.65    74.47     1.48 o
   0  -8   0   0    71.64    71.17     1.42 o
   0   8   0   1    30.69    27.33     0.78 o
   0  -8   1  -1    30.32    30.39     0.44 o
   0   8   1  -2     5.22     5.79     0.28 o
   0  -8  -1   2     5.00     5.93     0.27 o
   0   8   1  -1    24.16    26.32     0.55 o
   0  -8   0   1    23.52    25.77     0.34 o
   0   8   1   0    48.13    47.71     1.03 o
   0  -8   1   0    48.53    51.02     0.52 o
   0   8   1   1    20.25    19.39     0.52 o
   0  -8   2  -1    19.90    22.33     0.31 o
   0   8   2  -3     0.02     0.00     0.12 <
   0  -8  -1   3     0.02     0.04     0.12 <
   0   8   2  -2     2.33     1.73     0.15 o
   0  -8   0   2     2.35     2.90     0.14 o
   0   8   2  -1    50.08    57.86     0.73 o
   0  -8   1   1    49.06    54.80     2.17 o
   0   8   2   0   178.96   177.49     3.37 o
   0  -8   2   0   178.30   171.29     2.75 o
   0   8   2   1    63.80    68.67     1.06 o
   0  -8   3  -1    63.94    72.77     2.80 o
   0   8   3  -3     0.09     0.09     0.12 <
   0  -8   0   3     0.09     0.12     0.12 <
   0   8   3  -2     7.29     8.71     0.16 o
   0  -8   1   2     7.25     9.70     0.05 o
   0   8   3  -1    61.17    68.50     0.94 o
   0  -8   2   1    62.40    71.81     2.72 o
   0   8   3   0    15.66    18.60     0.35 o
   0  -8   3   0    15.80    16.37     0.26 o
   0   8   4  -3     0.14     0.10     0.10 <
   0  -8   1   3     0.15     0.20     0.12 <
   0   8   4  -2     2.77     2.66     0.21 o
   0  -8   2   2     2.84     3.42     0.14 o
   0   8   4  -1     0.18     0.26     0.15 <
   0  -8   3   1     0.18     0.21     0.11 <
   0   8   4   0     7.24     7.13     0.27 o
   0  -8   4   0     7.09     7.77     0.24 o
   0   8   5  -3     0.08     0.11     0.13 <
   0  -8   2   3     0.08     0.29     0.12 <
   0   8   5  -2     2.01     2.11     0.20 o
   0  -8   3   2     1.99     2.40     0.14 o
   0   8   5  -1    21.37    22.10     0.50 o
   0  -8   4   1    20.99    24.18     0.96 o
   0   8   5   0     0.38     0.71     0.14 o
   0  -8   5   0     0.36     1.11     0.13 o
   0   8   6  -3     0.06     0.04     0.15 <
   0  -8   3   3     0.06     0.09     0.11 <
   0   8   6  -2     0.29     0.22     0.15 <
   0  -8   4   2     0.27     0.30     0.11 <
   0   8   6  -1    36.80    38.49     0.72 o
   0  -8   5   1    36.77    41.86     1.64 o
   0   8   7  -3     0.08     0.12     0.15 <
   0  -8   4   3     0.08     0.17     0.11 <
   0   8   7  -2     5.00     5.34     0.23 o
   0  -8   5   2     5.04     6.22     0.12 o
   0   8   8  -3     0.01     0.11     0.14 <
   0  -8   5   3     0.01     0.09     0.10 <
   0   8   8  -2     3.32     3.59     0.19 o
   0  -8   6   2     3.32     4.33     0.11 o
   0   8   9  -3     0.00     0.03     0.13 <
   0  -8   6   3     0.01     0.02     0.10 <
   1  -1 -19  -3     0.65     0.33     0.17 <
   1  -1 -21   0   147.51   143.11     2.93 o
   1   1 -21   2     0.40     0.43     0.17 <
   1  -1 -19  -2     0.39     0.16     0.20 <
   1   1 -21   3     0.40     0.01     0.18 <
   1  -1 -18  -3     0.40     0.17     0.21 <
   1   1 -20  -2     0.23     0.29     0.13 <
   1  -1 -22   2     0.23     0.09     0.13 <
   1  -1 -20   0    91.63    78.14     2.23 o
   1   1 -20   1    38.86    27.95     1.11 o
   1  -1 -19  -1    38.78    38.07     0.94 o
   1   1 -20   2     1.23     1.03     0.23 o
   1  -1 -18  -2     1.22     1.36     0.16 o
   1   1 -20   3     0.18     0.14     0.20 <
   1  -1 -17  -3     0.18     0.13     0.11 <
   1   1 -19  -3     0.04     0.08     0.15 <
   1  -1 -22   3     0.04     0.06     0.14 <
   1   1 -19  -2     0.92     0.70     0.14 o
   1  -1 -21   2     0.92     0.76     0.17 o
   1   1 -19  -1    31.27    27.13     0.87 o
   1  -1 -20   1    31.47    25.98     0.91 o
   1   1 -19   0   111.48   116.68     2.00 o
   1  -1 -19   0   114.22   119.83     2.06 o
   1   1 -19   1    21.52    19.95     0.50 o
   1  -1 -18  -1    21.65    21.04     0.67 o
   1   1 -19   2     0.31     0.24     0.22 <
   1  -1 -17  -2     0.30     0.49     0.12 o
   1   1 -19   3     0.17     0.12     0.22 <
   1  -1 -16  -3     0.17     0.17     0.12 <
   1   1 -18  -3     0.08     0.02     0.13 <
   1  -1 -21   3     0.08     0.15     0.17 <
   1   1 -18  -2     1.17     1.04     0.16 o
   1  -1 -20   2     1.16     0.53     0.20 <
   1   1 -18  -1    15.92    14.98     0.55 o
   1  -1 -19   1    16.09    14.43     0.56 o
   1   1 -18   0   171.49   170.27     2.40 o
   1  -1 -18   0   172.72   180.05     1.78 o
   1   1 -18   1     6.00     5.59     0.25 o
   1  -1 -17  -1     6.02     6.11     0.24 o
   1   1 -18   2     0.01     0.03     0.20 <
   1  -1 -16  -2     0.01     0.08     0.12 <
   1   1 -18   3     0.20     0.06     0.15 <
   1  -1 -15  -3     0.20     0.18     0.12 <
   1   1 -17  -3     0.01     0.05     0.14 <
   1  -1 -20   3     0.01     0.09     0.18 <
   1   1 -17  -2     0.29     0.31     0.16 <
   1  -1 -19   2     0.29     0.30     0.19 <
   1   1 -17  -1     7.52     8.39     0.24 o
   1  -1 -18   1     7.48     8.01     0.27 o
   1   1 -17   0   295.17   290.54     4.18 o
   1  -1 -17   0   295.23   298.31     3.65 o
   1   1 -17   1     5.32     4.62     0.34 o
   1  -1 -16  -1     5.28     5.72     0.18 o
   1   1 -17   2     0.02     0.06     0.22 <
   1  -1 -15  -2     0.02     0.06     0.15 <
   1   1 -17   3     0.20     0.00     0.15 <
   1  -1 -14  -3     0.20     0.05     0.12 <
   1   1 -16  -3     0.01     0.05     0.14 <
   1  -1 -19   3     0.01    -0.05     0.19 <
   1   1 -16  -2     0.04     0.04     0.15 <
   1  -1 -18   2     0.04     0.05     0.13 <
   1   1 -16  -1     9.03     8.36     0.42 o
   1  -1 -17   1     8.93     8.96     0.24 o
   1   1 -16   0    82.92    78.94     1.87 o
   1  -1 -16   0    81.70    78.45     1.37 o
   1   1 -16   1     7.61     6.39     0.39 o
   1  -1 -15  -1     7.61     8.30     0.29 o
   1   1 -16   2     0.12     0.12     0.22 <
   1  -1 -14  -2     0.12     0.36     0.13 <
   1   1 -16   3     0.00    -0.06     0.14 <
   1  -1 -13  -3     0.00     0.03     0.12 <
   1   1 -15  -3     0.02     0.09     0.15 <
   1  -1 -18   3     0.02     0.01     0.14 <
   1   1 -15  -2     0.17     0.17     0.15 <
   1  -1 -17   2     0.17     0.09     0.12 <
   1   1 -15  -1    30.05    26.07     0.87 o
   1  -1 -16   1    30.12    26.37     0.75 o
   1   1 -15   0  1116.34  1100.08    20.58 o
   1  -1 -15   0  1116.33  1093.71    15.59 o
   1   1 -15   1    60.07    51.46     1.55 o
   1  -1 -14  -1    59.97    64.20     2.54 o
   1   1 -15   2     0.87     0.87     0.15 o
   1  -1 -13  -2     0.87     1.10     0.13 o
   1   1 -15   3     0.50     0.22     0.21 <
   1  -1 -12  -3     0.50     0.23     0.10 <
   1   1 -14  -3     0.08     0.14     0.15 <
   1  -1 -17   3     0.08     0.22     0.14 <
   1   1 -14  -2     0.60     0.62     0.16 o
   1  -1 -16   2     0.60     0.62     0.13 o
   1   1 -14  -1    46.41    42.85     1.18 o
   1  -1 -15   1    46.44    39.43     0.93 o
   1   1 -14   0   500.30   488.95     9.51 o
   1  -1 -14   0   501.77   480.37     7.90 o
   1   1 -14   1    12.94    11.32     0.48 o
   1  -1 -13  -1    12.94    14.86     0.28 o
   1   1 -14   2     0.15     0.27     0.14 <
   1  -1 -12  -2     0.15     0.30     0.09 o
   1   1 -14   3     0.26     0.19     0.17 <
   1  -1 -11  -3     0.26     0.12     0.11 <
   1   1 -13  -3     0.33     0.45     0.12 o
   1  -1 -16   3     0.34     0.36     0.14 <
   1   1 -13  -2     0.36     0.24     0.22 <
   1  -1 -15   2     0.36     0.39     0.12 o
   1   1 -13  -1     3.39     3.07     0.27 o
   1  -1 -14   1     3.39     2.93     0.29 o
   1   1 -13   0   402.06   391.02     5.89 o
   1  -1 -13   0   399.32   382.43     6.17 o
   1   1 -13   1     2.64     2.30     0.26 o
   1  -1 -12  -1     2.60     2.14     0.15 o
   1   1 -13   2     0.07     0.10     0.16 <
   1   1 -13   3     0.03     0.02     0.16 <
   1  -1 -10  -3     0.03    -0.04     0.18 <
   1   1 -12  -3     0.10     0.13     0.11 <
   1  -1 -15   3     0.10     0.07     0.12 <
   1   1 -12  -2     0.48     0.75     0.11 o
   1  -1 -14   2     0.48     0.68     0.11 o
   1   1 -12  -1     2.71     2.57     0.18 o
   1  -1 -13   1     2.71     1.93     0.14 o
   1   1 -12   0    64.17    82.06     0.44 o
   1  -1 -12   0    65.46    83.38     0.34 o
   1   1 -12   1     3.99     4.32     0.18 o
   1  -1 -11  -1     3.96     4.43     0.35 o
   1   1 -12   2     0.03     0.08     0.10 <
   1  -1 -10  -2     0.03     0.12     0.17 <
   1   1 -12   3     0.69     0.92     0.12 o
   1  -1  -9  -3     0.69     1.11     0.20 o
   1   1 -11  -3     0.09    -0.03     0.15 <
   1  -1 -14   3     0.09     0.10     0.16 <
   1   1 -11  -2     0.31     0.87     0.20 o
   1  -1 -13   2     0.31     0.60     0.18 o
   1   1 -11  -1    31.33    36.22     0.29 o
   1  -1 -12   1    31.22    34.92     0.51 o
   1   1 -11   0   542.87   505.59    11.21 o
   1  -1 -11   0   541.71   508.22     8.93 o
   1   1 -11   1    42.89    44.87     0.98 o
   1  -1 -10  -1    42.86    46.96     1.85 o
   1   1 -11   2     0.33     0.40     0.11 o
   1  -1  -9  -2     0.33     0.64     0.20 o
   1   1 -11   3     0.47     0.29     0.12 <
   1  -1  -8  -3     0.47     0.29     0.17 <
   1   1 -10  -3     0.02     0.10     0.15 <
   1  -1 -13   3     0.02     0.03     0.14 <
   1   1 -10  -2     0.16     0.17     0.15 <
   1  -1 -12   2     0.16     0.13     0.15 <
   1   1 -10  -1    12.01    13.65     0.41 o
   1  -1 -11   1    12.12    13.19     0.35 o
   1   1 -10   0   141.21   121.59     3.33 o
   1  -1 -10   0   136.89   119.71     2.72 o
   1   1 -10   1    12.52    11.35     0.45 o
   1  -1  -9  -1    12.59    12.07     0.39 o
   1   1 -10   2     0.21     0.18     0.09 <
   1  -1  -8  -2     0.21     0.21     0.17 <
   1   1 -10   3     0.37     0.42     0.12 o
   1  -1  -7  -3     0.37     0.39     0.16 <
   1   1  -9  -3     0.38     0.57     0.16 o
   1  -1 -12   3     0.38     0.34     0.16 <
   1   1  -9  -2     0.30     0.57     0.16 o
   1  -1 -11   2     0.30     0.43     0.11 o
   1   1  -9  -1    54.27    54.37     1.18 o
   1  -1 -10   1    54.65    50.26     0.93 o
   1   1  -9   0  2245.06  2141.47    43.77 o
   1  -1  -9   0  2261.18  2130.48    36.28 o
   1   1  -9   1    76.78    62.47     1.96 o
   1  -1  -8  -1    77.18    72.89     1.11 o
   1   1  -9   2     0.72     0.43     0.12 o
   1  -1  -7  -2     0.72     0.52     0.16 o
   1   1  -9   3     1.20     0.68     0.09 o
   1   1  -8  -3     1.05     0.76     0.17 o
   1  -1 -11   3     1.06     0.71     0.12 o
   1   1  -8  -2     0.05     0.11     0.14 <
   1  -1 -10   2     0.05     0.04     0.10 <
   1   1  -8  -1    26.72    27.15     0.66 o
   1  -1  -9   1    26.82    23.36     0.67 o
   1   1  -8   0  1520.36  1675.05    18.52 o
   1  -1  -8   0  1522.82  1720.90    67.09 o
   1  -1  -7  -1    36.43    39.91     0.58 o
   1   1  -8   2     0.34     0.21     0.06 o
   1  -1  -6  -2     0.35     0.43     0.15 <
   1   1  -8   3     0.45     0.52     0.07 o
   1  -1  -5  -3     0.47     0.77     0.16 o
   1   1  -7  -3     0.48     0.14     0.13 <
   1  -1 -10   3     0.49     0.09     0.10 <
   1   1  -7  -2     0.13     0.49     0.14 o
   1  -1  -9   2     0.13     0.27     0.10 <
   1   1  -7  -1    53.72    62.27     0.73 o
   1  -1  -8   1    53.65    57.28     2.27 o
   1  -1  -7   0  6794.25  6385.78   109.56 o
   1   1  -7   1    81.78    72.60     1.48 o
   1  -1  -6  -1    81.92    94.34     3.61 o
   1   1  -7   2     0.17     0.36     0.06 o
   1  -1  -5  -2     0.17     0.45     0.14 o
   1   1  -6  -3     1.48     1.05     0.16 o
   1   1  -6  -2     0.03     0.29     0.13 <
   1  -1  -8   2     0.03     0.21     0.09 <
   1   1  -6  -1    27.01    18.73     0.78 o
   1  -1  -7   1    26.70    17.27     0.73 o
   1   1  -6   0  2473.56  2399.34    46.56 o
   1  -1  -6   0  2458.41  2380.07    35.82 o
   1   1  -6   1    32.46    25.91     0.78 o
   1  -1  -5  -1    32.08    30.90     0.75 o
   1   1  -6   2     0.13     0.14     0.06 <
   1  -1  -4  -2     0.13     0.24     0.14 <
   1   1  -5  -3     1.50     1.54     0.16 o
   1  -1  -8   3     1.52     1.18     0.12 o
   1   1  -5  -2     0.21     0.26     0.11 <
   1  -1  -7   2     0.22     0.22     0.09 <
   1   1  -5  -1     0.15     0.86     0.07 o
   1  -1  -6   1     0.14     0.78     0.10 o
   1   1  -5   0   738.25   586.47    17.72 o
   1  -1  -5   0   738.77   591.77    16.01 o
   1   1  -5   1    41.11    35.04     0.99 o
   1  -1  -4  -1    41.19    42.51     0.70 o
   1   1  -5   2     0.03     0.07     0.06 <
   1  -1  -3  -2     0.03     0.12     0.12 <
   1   1  -5   3     0.16     0.08     0.05 <
   1  -1  -2  -3     0.17     0.08     0.08 <
   1   1  -4  -3     0.11     0.14     0.10 <
   1  -1  -7   3     0.11     0.05     0.08 <
   1   1  -4  -2     0.32     0.24     0.06 o
   1  -1  -6   2     0.32     0.25     0.08 o
   1   1  -4  -1    40.01    38.73     0.82 o
   1  -1  -5   1    39.79    37.74     0.52 o
   1   1  -4   0  2178.94  2117.41    40.88 o
   1  -1  -4   0  2164.16  2095.22    40.94 o
   1   1  -4   1    38.32    32.44     0.93 o
   1  -1  -3  -1    38.35    31.42     1.00 o
   1   1  -4   2     0.01     0.03     0.05 <
   1  -1  -2  -2     0.01     0.04     0.07 <
   1   1  -4   3     0.09     0.03     0.05 <
   1  -1  -1  -3     0.09     0.03     0.05 <
   1   1  -3  -3     0.09     0.06     0.05 <
   1  -1  -6   3     0.09     0.03     0.07 <
   1   1  -3  -2     0.12     0.04     0.07 <
   1  -1  -5   2     0.12     0.06     0.07 <
   1   1  -3  -1     9.70     6.57     0.30 o
   1  -1  -4   1     9.76     6.78     0.37 o
   1   1  -3   0    77.69    56.35     1.85 o
   1  -1  -3   0    82.34    60.95     1.94 o
   1   1  -3   1     5.18     4.80     0.14 o
   1  -1  -2  -1     5.05     4.69     0.14 o
   1   1  -3   2     0.03     0.01     0.05 <
   1  -1  -1  -2     0.03     0.03     0.06 <
   1   1  -3   3     0.21     0.13     0.05 <
   1  -1   0  -3     0.21     0.13     0.05 <
   1   1  -2  -3     0.66     0.23     0.07 o
   1  -1  -5   3     0.67     0.38     0.07 o
   1   1  -2  -2     0.12     0.07     0.07 <
   1  -1  -4   2     0.12     0.13     0.09 <
   1   1  -2  -1    40.88    30.30     1.06 o
   1  -1  -3   1    40.97    30.00     1.07 o
   1   1  -2   0  5081.30  5051.28    90.68 o
   1  -1  -2   0  5077.38  5003.18    92.43 o
   1   1  -2   1    65.32    51.34     1.46 o
   1  -1  -1  -1    65.28    47.76     1.66 o
   1   1  -2   2     0.10     0.08     0.05 <
   1  -1   0  -2     0.10     0.06     0.05 <
   1   1  -2   3     0.01     0.01     0.04 <
   1  -1   1  -3     0.01     0.01     0.04 <
   1   1  -1  -3     0.61     0.24     0.07 o
   1  -1  -4   3     0.61     0.24     0.06 o
   1   1  -1  -2     0.23     0.15     0.04 o
   1  -1  -3   2     0.23     0.16     0.04 o
   1   1  -1  -1    39.90    29.78     1.04 o
   1   1  -1   1    57.15    44.79     1.40 o
   1  -1   0  -1    57.10    53.88     1.00 o
   1   1  -1   2     0.13     0.10     0.05 <
   1  -1   1  -2     0.13     0.11     0.04 <
   1   1  -1   3     0.18     0.20     0.06 o
   1  -1   2  -3     0.18     0.24     0.04 o
   1   1   0  -3     0.10     0.03     0.04 <
   1  -1  -3   3     0.10     0.03     0.03 <
   1   1   0  -2     0.16     0.09     0.04 <
   1  -1  -2   2     0.16     0.13     0.04 o
   1   1   0  -1    56.15    35.53     1.52 o
   1   1   0   0  1976.92  1847.96    39.75 o
   1  -1   0   0  1987.21  1871.44    31.82 o
   1   1   0   1    84.99    81.78     1.71 o
   1  -1   1  -1    84.65    78.10     1.30 o
   1   1   0   2     0.26     0.23     0.08 o
   1  -1   2  -2     0.26     0.27     0.04 o
   1   1   0   3     1.20     0.83     0.14 o
   1   1   1  -3     0.19     0.10     0.03 o
   1  -1  -2   3     0.19     0.07     0.04 <
   1   1   1  -2     0.12     0.11     0.04 <
   1  -1  -1   2     0.12     0.11     0.03 o
   1   1   1  -1    14.46    13.63     0.26 o
   1  -1   0   1    14.44    10.55     0.36 o
   1   1   1   1   101.21    95.23     1.67 o
   1  -1   2  -1   101.34   100.13     1.91 o
   1   1   1   2     0.32     0.38     0.08 o
   1   1   1   3     1.82     1.25     0.11 o
   1   1   2  -3     0.69     0.48     0.07 o
   1   1   2  -2     0.13     0.12     0.04 o
   1  -1   0   2     0.13     0.08     0.04 <
   1   1   2  -1   105.78   106.09     1.34 o
   1  -1   1   1   105.73    81.03     2.19 o
   1   1   2   0  1131.61  1010.06    20.75 o
   1  -1   2   0  1124.44   979.60    24.83 o
   1   1   2   1   169.97   152.34     2.92 o
   1   1   2   2     0.19     0.30     0.06 o
   1   1   2   3     0.52     0.34     0.05 o
   1   1   3  -3     0.46     0.50     0.07 o
   1  -1   0   3     0.46     0.37     0.04 o
   1   1   3  -2     0.30     0.29     0.05 o
   1  -1   1   2     0.30     0.18     0.05 o
   1   1   3  -1    31.01    27.90     0.60 o
   1  -1   2   1    30.82    23.88     0.78 o
   1   1   3   0  8237.96  8050.20    99.81 o
   1  -1   3   0  8226.90  8137.64   148.43 o
   1   1   3   1   124.82   100.79     2.60 o
   1  -1   4  -1   124.40   108.36     2.42 o
   1   1   3   2     0.83     1.09     0.14 o
   1  -1   5  -2     0.83     1.37     0.06 o
   1   1   3   3     0.31     0.86     0.09 o
   1  -1   6  -3     0.31     1.01     0.09 o
   1   1   4  -3     0.20     0.15     0.04 o
   1   1   4  -2     0.17     0.14     0.05 <
   1  -1   2   2     0.17     0.11     0.05 <
   1   1   4  -1    92.40    79.95     1.82 o
   1  -1   3   1    92.26    78.97     1.84 o
   1   1   4   0 10100.90 10194.60    93.26 o
   1  -1   4   0 10075.30 10017.70   107.10 o
   1   1   4   1   119.42   123.33     1.23 o
   1  -1   5  -1   119.35   137.44     5.26 o
   1   1   4   2     1.08     1.13     0.09 o
   1  -1   6  -2     1.07     1.37     0.07 o
   1   1   4   3     0.01     0.10     0.06 <
   1  -1   7  -3     0.01     0.06     0.06 <
   1   1   5  -3     0.31     0.10     0.07 <
   1  -1   2   3     0.31     0.08     0.04 <
   1   1   5  -2     0.40     0.33     0.06 o
   1  -1   3   2     0.40     0.33     0.05 o
   1   1   5  -1    99.87    83.51     2.07 o
   1  -1   4   1    99.72    75.44     2.21 o
   1   1   5   0  4588.22  4820.90     7.17 o
   1  -1   5   0  4591.38  4830.78   193.15 o
   1   1   5   1    84.50    83.34     1.19 o
   1  -1   6  -1    84.07    89.39     0.85 o
   1   1   5   2     0.93     0.88     0.13 o
   1  -1   7  -2     0.93     1.10     0.08 o
   1   1   5   3     0.85     1.12     0.16 o
   1  -1   8  -3     0.86     1.29     0.11 o
   1   1   6  -3     0.47     0.24     0.08 o
   1  -1   3   3     0.48     0.20     0.05 o
   1   1   6  -2     0.20     0.32     0.10 o
   1  -1   4   2     0.20     0.29     0.06 o
   1   1   6  -1    43.36    46.77     0.73 o
   1  -1   5   1    43.17    45.80     0.22 o
   1   1   6   0  2054.99  2044.93    26.40 o
   1  -1   6   0  2053.03  2000.67    25.34 o
   1   1   6   1    34.28    33.05     0.60 o
   1  -1   7  -1    34.25    35.86     0.41 o
   1   1   6   2     3.56     4.08     0.15 o
   1  -1   8  -2     3.56     4.66     0.14 o
   1   1   6   3     3.00     3.54     0.15 o
   1  -1   9  -3     3.01     4.39     0.14 o
   1   1   7  -3     0.54     0.55     0.15 o
   1  -1   4   3     0.54     0.64     0.06 o
   1   1   7  -2     0.04     0.05     0.09 <
   1  -1   5   2     0.04     0.11     0.06 <
   1   1   7  -1    19.50    20.37     0.43 o
   1  -1   6   1    19.34    17.55     0.42 o
   1   1   7   0   869.17   891.40     9.14 o
   1  -1   7   0   864.04   868.00    10.56 o
   1  -1   8  -1   326.61   352.09    13.75 o
   1  -1   9  -2     1.47     1.98     0.14 o
   1   1   7   3     1.63     1.89     0.22 o
   1  -1  10  -3     1.65     2.29     0.24 o
   1   1   8  -3     0.26     0.17     0.08 <
   1  -1   5   3     0.26     0.17     0.06 o
   1   1   8  -2     0.37     0.60     0.10 o
   1  -1   6   2     0.37     0.69     0.17 o
   1  -1   7   1    30.95    31.71     1.19 o
   1   1   8   0  4697.49  4469.62    91.74 o
   1  -1   8   0  4693.71  4502.23    70.64 o
   1   1   8   1   233.21   241.15     4.00 o
   1  -1   9  -1   233.89   265.81    10.33 o
   1   1   8   2     0.17     0.09     0.16 <
   1  -1  10  -2     0.17     0.20     0.11 <
   1   1   8   3     0.44     0.64     0.19 o
   1  -1  11  -3     0.45     0.65     0.19 o
   1  -1   6   3     0.24     0.33     0.10 o
   1  -1   7   2     0.52     0.74     0.19 o
   1  -1   8   1   166.70   178.30     7.07 o
   1  -1   9   0  4113.17  4054.65    55.32 o
   1   1   9   1    80.57    92.98     3.55 o
   1  -1  10  -1    81.29    94.65     0.35 o
   1   1   9   2     0.18     0.22     0.17 <
   1  -1  11  -2     0.18     0.29     0.19 <
   1   1   9   3     0.07     0.19     0.15 <
   1  -1  12  -3     0.07     0.29     0.21 <
   1  -1   7   3     0.07     0.17     0.11 <
   1  -1   8   2     1.08     1.65     0.14 o
   1   1  10  -1   147.87   168.85     6.46 o
   1  -1   9   1   148.28   170.75     6.51 o
   1   1  10   0   668.79   684.97     7.24 o
   1  -1  10   0   674.55   694.92     6.94 o
   1   1  10   1     9.67    11.97     0.27 o
   1  -1  11  -1     9.81    13.68     0.65 o
   1   1  10   2     0.93     1.19     0.15 o
   1  -1  12  -2     0.93     1.39     0.24 o
   1   1  10   3     0.48     0.41     0.11 o
   1  -1  13  -3     0.48     0.40     0.10 o
   1   1  11  -3     0.72     1.04     0.19 o
   1  -1   8   3     0.71     1.02     0.14 o
   1  -1   9   2     1.08     1.20     0.14 o
   1   1  11  -1    46.96    51.93     0.52 o
   1  -1  10   1    47.28    48.64     0.85 o
   1   1  11   0    85.64    98.76     3.88 o
   1  -1  11   0    86.07   103.92     1.02 o
   1   1  11   1     4.83     6.06     0.23 o
   1  -1  12  -1     4.93     6.30     0.20 o
   1   1  11   2     2.24     2.39     0.15 o
   1  -1  13  -2     2.24     2.37     0.13 o
   1   1  11   3     0.89     0.35     0.23 <
   1  -1  14  -3     0.89     0.74     0.12 o
   1   1  12  -3     0.42     0.74     0.18 o
   1  -1   9   3     0.42     0.74     0.13 o
   1   1  12  -2     0.44     0.58     0.12 o
   1  -1  10   2     0.44     0.68     0.14 o
   1   1  12  -1     3.83     4.32     0.32 o
   1  -1  11   1     3.79     4.96     0.32 o
   1   1  12   0    37.37    40.39     0.49 o
   1  -1  12   0    38.34    36.42     0.78 o
   1   1  12   1    43.32    50.65     1.93 o
   1  -1  13  -1    43.31    46.77     0.49 o
   1   1  12   2     1.22     1.36     0.18 o
   1  -1  14  -2     1.23     1.60     0.17 o
   1   1  12   3     0.90     0.69     0.25 <
   1  -1  15  -3     0.91     0.71     0.14 o
   1   1  13  -3     0.15     0.07     0.12 <
   1  -1  10   3     0.15     0.04     0.14 <
   1   1  13  -2     0.21     0.23     0.09 <
   1  -1  11   2     0.21     0.23     0.14 <
   1   1  13  -1    28.21    33.69     1.28 o
   1  -1  12   1    28.08    26.65     0.58 o
   1   1  13   0   677.52   688.04     7.87 o
   1  -1  13   0   683.57   682.23     8.75 o
   1   1  13   1    57.01    49.24     1.49 o
   1  -1  14  -1    57.56    58.38     0.85 o
   1  -1  15  -2     1.38     1.15     0.18 o
   1   1  13   3     0.71     0.65     0.24 <
   1  -1  16  -3     0.71     1.07     0.17 o
   1   1  14  -3     0.67     0.50     0.12 o
   1  -1  11   3     0.67     0.46     0.15 o
   1   1  14  -2     1.23     1.12     0.25 o
   1  -1  12   2     1.22     0.99     0.26 o
   1   1  14  -1    18.51    17.54     0.68 o
   1  -1  13   1    18.36    20.27     0.39 o
   1   1  14   0   713.18   745.42    11.38 o
   1  -1  14   0   709.63   733.16     7.08 o
   1  -1  15  -1    52.72    57.12     0.66 o
   1   1  14   2     2.33     1.56     0.28 o
   1  -1  16  -2     2.32     2.23     0.20 o
   1   1  14   3     0.79     0.57     0.24 <
   1  -1  17  -3     0.79     0.98     0.14 o
   1   1  15  -3     0.23     0.20     0.15 <
   1  -1  12   3     0.23     0.19     0.16 <
   1   1  15  -2     1.92     1.58     0.29 o
   1  -1  13   2     1.93     1.29     0.28 o
   1  -1  14   1    80.95    86.92     0.77 o
   1   1  15   0   118.66   131.80     1.79 o
   1  -1  15   0   120.81   117.25     1.88 o
   1   1  15   1    74.53    65.32     1.85 o
   1  -1  16  -1    73.73    79.23     3.16 o
   1   1  15   2     0.72     0.54     0.23 <
   1  -1  17  -2     0.71     0.85     0.13 o
   1   1  15   3     0.00    -0.04     0.21 <
   1  -1  18  -3     0.00     0.12     0.11 <
   1  -1  13   3     0.44     0.61     0.16 o
   1   1  16  -2     1.55     1.19     0.27 o
   1  -1  14   2     1.55     0.92     0.27 o
   1   1  16  -1    36.97    34.87     0.98 o
   1  -1  15   1    36.78    36.73     0.72 o
   1   1  16   0   277.50   268.82     5.49 o
   1  -1  16   0   272.23   248.27     4.89 o
   1   1  16   1    24.68    20.72     0.77 o
   1  -1  17  -1    24.38    24.53     0.51 o
   1   1  16   2     0.26     0.16     0.20 <
   1  -1  18  -2     0.25     0.53     0.12 o
   1   1  16   3     0.00    -0.12     0.19 <
   1  -1  19  -3     0.00     0.04     0.11 <
   1   1  17  -3     0.09     0.27     0.25 <
   1  -1  14   3     0.09     0.23     0.16 <
   1   1  17  -2     1.09     0.77     0.26 <
   1  -1  15   2     1.09     0.62     0.26 <
   1   1  17  -1    30.03    29.98     0.80 o
   1  -1  16   1    29.67    31.93     0.39 o
   1   1  17   0    92.69    93.08     1.88 o
   1  -1  17   0    92.38    91.13     1.40 o
   1   1  17   1    14.17    11.46     0.52 o
   1  -1  18  -1    14.06    14.00     0.35 o
   1   1  17   2     0.25     0.10     0.20 <
   1  -1  19  -2     0.25     0.31     0.11 <
   1   1  17   3     0.17    -0.06     0.19 <
   1  -1  20  -3     0.18     0.15     0.21 <
   1   1  18  -3     0.08     0.12     0.15 <
   1  -1  15   3     0.08     0.09     0.12 <
   1   1  18  -2     0.32     0.14     0.15 <
   1  -1  16   2     0.31     0.27     0.12 <
   1   1  18  -1    14.06    14.20     0.49 o
   1  -1  17   1    13.89    12.40     0.60 o
   1   1  18   0   266.94   235.51     5.97 o
   1  -1  18   0   266.04   244.48     5.68 o
   1   1  18   1     3.22     2.66     0.18 o
   1  -1  19  -1     3.31     3.29     0.27 o
   1   1  18   2     1.09     0.60     0.20 <
   1  -1  20  -2     1.10     0.91     0.13 o
   1   1  18   3     0.88     0.45     0.17 <
   1  -1  21  -3     0.88     0.76     0.20 o
   1   1  19  -3     0.10     0.04     0.14 <
   1  -1  16   3     0.10     0.12     0.18 <
   1   1  19  -2     0.33     0.21     0.14 <
   1  -1  17   2     0.33     0.24     0.13 <
   1   1  19  -1    20.09    18.35     0.46 o
   1  -1  18   1    20.16    15.95     0.53 o
   1   1  19   0   103.61    99.78     2.17 o
   1  -1  19   0   101.96    92.99     1.86 o
   1   1  19   1    23.33    17.50     0.60 o
   1  -1  20  -1    23.33    20.26     0.67 o
   1   1  19   2     3.02     1.80     0.19 o
   1  -1  21  -2     3.00     2.11     0.22 o
   1   1  20  -3     0.04     0.06     0.12 <
   1  -1  17   3     0.04     0.13     0.16 <
   1   1  20  -2     0.36     0.27     0.13 <
   1  -1  18   2     0.37     0.09     0.13 <
   1   1  20  -1     1.05     0.95     0.13 o
   1  -1  19   1     1.09     0.92     0.13 o
   1   1  20   0   293.77   186.29     7.92 o
   1   1  21  -3     0.05     0.16     0.12 <
   1  -1  18   3     0.05     0.09     0.14 <
   1   1  21  -2     0.71     0.44     0.11 o
   1  -1  19   2     0.70     0.34     0.11 o
   1   3 -20   1     9.79     7.96     0.34 o
   1  -3 -19  -1     9.50    11.33     0.32 o
   1   3 -20   2     0.18     0.13     0.10 <
   1  -3 -18  -2     0.17     0.26     0.12 <
   1   3 -20   3     0.22     0.12     0.16 <
   1  -3 -17  -3     0.22     0.24     0.12 <
   1   3 -19  -2     0.09     0.10     0.13 <
   1  -3 -21   2     0.09     0.19     0.15 <
   1   3 -19  -1    36.31    31.82     0.91 o
   1  -3 -20   1    35.95    31.93     0.80 o
   1   3 -19   0   293.23   278.00     5.90 o
   1  -3 -19   0   290.10   293.02     3.54 o
   1   3 -19   1    48.17    36.93     1.15 o
   1  -3 -18  -1    47.63    50.35     0.36 o
   1   3 -19   2     0.92     0.42     0.13 o
   1  -3 -17  -2     0.91     0.99     0.22 o
   1   3 -19   3     0.52     0.23     0.13 <
   1  -3 -16  -3     0.52     0.53     0.14 o
   1   3 -18  -3     0.27     0.12     0.10 <
   1  -3 -21   3     0.27     0.16     0.18 <
   1   3 -18  -2     0.83     0.68     0.12 o
   1  -3 -20   2     0.84     1.11     0.14 o
   1   3 -18  -1    11.79    11.29     0.41 o
   1  -3 -19   1    11.66    12.26     0.34 o
   1   3 -18   0    97.46   100.22     1.83 o
   1  -3 -18   0    96.15    96.41     1.33 o
   1   3 -18   1    13.27    11.88     0.35 o
   1  -3 -17  -1    13.12    15.21     0.34 o
   1   3 -18   2     0.26     0.14     0.13 <
   1  -3 -16  -2     0.25     0.31     0.14 <
   1   3 -18   3     0.02     0.00     0.13 <
   1  -3 -15  -3     0.02     0.08     0.14 <
   1   3 -17  -3     0.31     0.10     0.13 <
   1  -3 -20   3     0.30     0.20     0.13 <
   1   3 -17  -2     1.38     1.12     0.15 o
   1  -3 -19   2     1.38     1.41     0.15 o
   1   3 -17  -1    47.95    45.72     0.87 o
   1  -3 -18   1    47.81    50.96     2.03 o
   1   3 -17   0   265.43   249.91     4.38 o
   1  -3 -17   0   263.41   266.37     3.22 o
   1   3 -17   1    21.70    19.95     0.50 o
   1  -3 -16  -1    21.56    19.56     0.67 o
   1   3 -17   2     0.10    -0.03     0.18 <
   1  -3 -15  -2     0.10     0.03     0.13 <
   1   3 -17   3     0.10     0.14     0.13 <
   1  -3 -14  -3     0.10     0.13     0.12 <
   1   3 -16  -3     0.18     0.21     0.14 <
   1  -3 -19   3     0.17     0.11     0.13 <
   1   3 -16  -2     0.21     0.17     0.14 <
   1  -3 -18   2     0.21     0.22     0.13 <
   1   3 -16  -1     9.11     8.90     0.38 o
   1  -3 -17   1     8.97     9.07     0.25 o
   1  -3 -16   0    68.49    62.72     1.29 o
   1   3 -16   1    35.73    32.53     0.95 o
   1  -3 -15  -1    35.53    33.86     0.70 o
   1   3 -16   2     0.87     0.61     0.14 o
   1  -3 -14  -2     0.86     0.83     0.12 o
   1   3 -16   3     0.15     0.04     0.13 <
   1  -3 -13  -3     0.15     0.10     0.12 <
   1   3 -15  -3     0.11     0.08     0.19 <
   1  -3 -18   3     0.11     0.24     0.15 <
   1   3 -15  -2     0.49     0.53     0.20 <
   1  -3 -17   2     0.49     0.39     0.16 <
   1   3 -15  -1    12.75    13.42     0.46 o
   1  -3 -15   0    11.76     5.45     0.36 o
   1   3 -15   1    11.51    12.84     0.26 o
   1  -3 -14  -1    11.58    12.45     0.19 o
   1   3 -15   2     0.57     0.33     0.14 <
   1  -3 -13  -2     0.57     0.72     0.12 o
   1   3 -15   3     0.30     0.12     0.13 <
   1  -3 -12  -3     0.30     0.12     0.12 <
   1   3 -14  -3     0.20     0.19     0.21 <
   1  -3 -17   3     0.20     0.35     0.15 <
   1   3 -14  -2     0.23     0.17     0.19 <
   1  -3 -16   2     0.23     0.27     0.15 <
   1  -3 -15   1     8.70     7.83     0.30 o
   1   3 -14   0    40.13    45.98     0.05 o
   1  -3 -14   0    40.22    46.62     1.81 o
   1   3 -14   1     2.65     2.30     0.17 o
   1  -3 -13  -1     2.61     2.15     0.15 o
   1   3 -14   2     0.07     0.10     0.13 <
   1  -3 -12  -2     0.07     0.07     0.14 <
   1   3 -14   3     0.16     0.05     0.13 <
   1  -3 -11  -3     0.16     0.10     0.12 <
   1   3 -13  -3     0.23     0.23     0.19 <
   1  -3 -16   3     0.23     0.21     0.13 <
   1   3 -13  -2     0.57     0.66     0.22 o
   1  -3 -15   2     0.58     0.72     0.16 o
   1   3 -13  -1    28.11    28.79     0.71 o
   1  -3 -14   1    28.14    29.38     0.37 o
   1   3 -13   0   144.00   136.38     3.04 o
   1  -3 -13   0   141.97   133.41     2.46 o
   1   3 -13   1     9.37     9.85     0.26 o
   1  -3 -12  -1     9.54    10.71     0.25 o
   1   3 -13   2     0.18     0.19     0.13 <
   1  -3 -11  -2     0.18     0.35     0.13 <
   1   3 -13   3     0.46     0.37     0.21 <
   1  -3 -10  -3     0.46     0.43     0.12 o
   1   3 -12  -3     0.08     0.14     0.20 <
   1  -3 -15   3     0.08     0.19     0.12 <
   1   3 -12  -2     0.97     0.88     0.15 o
   1  -3 -14   2     0.97     0.72     0.15 o
   1   3 -12  -1    19.36    18.56     0.57 o
   1  -3 -13   1    19.42    19.29     0.43 o
   1  -3 -12   0   606.32   612.18     5.71 o
   1   3 -12   1    42.70    45.37     0.52 o
   1  -3 -11  -1    42.37    48.03     0.17 o
   1   3 -12   2     0.52     0.31     0.20 <
   1  -3 -10  -2     0.51     0.73     0.11 o
   1   3 -12   3     0.91     1.27     0.15 o
   1  -3  -9  -3     0.90     1.26     0.11 o
   1   3 -11  -3     0.01     0.13     0.12 <
   1  -3 -14   3     0.01     0.12     0.11 <
   1   3 -11  -2     1.78     1.74     0.15 o
   1  -3 -13   2     1.78     1.84     0.14 o
   1   3 -11  -1     6.45     9.62     0.19 o
   1  -3 -12   1     6.33     7.88     0.20 o
   1   3 -11   0   242.18   263.04     3.68 o
   1  -3 -11   0   241.37   242.70     3.11 o
   1   3 -11   1    56.52    68.88     0.84 o
   1  -3 -10  -1    56.60    67.64     2.61 o
   1   3 -11   2     2.02     2.59     0.26 o
   1  -3  -9  -2     2.01     2.70     0.17 o
   1   3 -11   3     0.12     0.09     0.17 <
   1  -3  -8  -3     0.12     0.17     0.11 <
   1   3 -10  -3     0.59     0.45     0.14 o
   1  -3 -13   3     0.59     0.51     0.12 o
   1   3 -10  -2     2.81     4.38     0.30 o
   1  -3 -12   2     2.81     3.39     0.19 o
   1   3 -10  -1   137.43   172.73     6.85 o
   1  -3 -11   1   137.18   145.53     5.67 o
   1   3 -10   0  1038.67   994.09    20.33 o
   1  -3 -10   0  1037.85   940.43    22.07 o
   1  -3  -9  -1    32.02    32.17     0.86 o
   1  -3  -8  -2     0.48     0.88     0.21 o
   1  -3  -7  -3     0.30     0.37     0.12 o
   1   3  -9  -3     0.82     0.95     0.20 o
   1  -3 -12   3     0.82     0.63     0.21 o
   1   3  -9  -2     0.22     0.43     0.18 <
   1  -3 -11   2     0.22     0.23     0.18 <
   1  -3 -10   1    67.90    68.41     1.50 o
   1  -3  -9   0  1079.65  1007.19    17.93 o
   1  -3  -8  -1    61.55    54.90     1.25 o
   1  -3  -7  -2     0.14     0.33     0.11 <
   1   3  -9   3     0.57     0.49     0.16 o
   1  -3  -6  -3     0.56     0.65     0.13 o
   1  -3 -11   3     0.95     0.86     0.20 o
   1  -3 -10   2     0.61     0.42     0.12 o
   1  -3  -9   1    35.50    28.54     0.86 o
   1  -3  -8   0   313.25   327.87     2.87 o
   1   3  -8   1    51.86    47.15     1.28 o
   1  -3  -7  -1    51.74    56.45     0.47 o
   1   3  -8   2     0.70     0.42     0.16 <
   1  -3  -6  -2     0.71     0.92     0.12 o
   1   3  -8   3     0.20     0.26     0.16 <
   1  -3  -5  -3     0.19     0.31     0.10 <
   1  -3 -10   3     0.85     1.09     0.12 o
   1  -3  -9   2     0.72     0.74     0.12 o
   1   3  -7  -1    34.83    32.05     0.88 o
   1  -3  -8   1    34.67    32.42     0.69 o
   1   3  -7   0   415.89   368.79     9.14 o
   1  -3  -7   0   413.21   374.85     7.42 o
   1   3  -7   1     8.72     6.69     0.36 o
   1  -3  -6  -1     8.59     8.13     0.26 o
   1   3  -7   2     0.26     0.09     0.14 <
   1  -3  -5  -2     0.26     0.17     0.11 <
   1   3  -7   3     0.07     0.01     0.14 <
   1  -3  -4  -3     0.07     0.13     0.10 <
   1   3  -6  -3     0.16     0.30     0.12 <
   1  -3  -9   3     0.16     0.41     0.11 o
   1  -3  -8   2     1.07     0.92     0.12 o
   1   3  -6  -1     0.98     1.44     0.10 o
   1  -3  -7   1     0.98     1.34     0.12 o
   1   3  -6   0   331.51   320.33     4.97 o
   1  -3  -6   0   332.54   318.38     5.17 o
   1   3  -6   1    18.56    18.26     0.55 o
   1  -3  -5  -1    18.50    20.41     0.24 o
   1   3  -6   2     0.59     0.24     0.10 <
   1  -3  -4  -2     0.60     0.33     0.10 o
   1   3  -6   3     0.12     0.07     0.09 <
   1  -3  -3  -3     0.12     0.04     0.12 <
   1   3  -5  -3     0.06     0.09     0.12 <
   1  -3  -8   3     0.07     0.09     0.09 <
   1   3  -5  -2     2.18     2.18     0.19 o
   1  -3  -7   2     2.20     2.01     0.14 o
   1   3  -5  -1    77.73    83.70     0.55 o
   1  -3  -6   1    78.00    84.85     0.50 o
   1   3  -5   0   469.21   450.23     7.11 o
   1  -3  -5   0   475.10   448.15     6.93 o
   1   3  -5   1    13.10    13.60     0.45 o
   1  -3  -4  -1    13.29    15.24     0.52 o
   1   3  -5   2     0.35     0.19     0.10 <
   1  -3  -3  -2     0.34     0.24     0.09 <
   1   3  -5   3     0.32     0.14     0.10 <
   1  -3  -2  -3     0.32     0.19     0.08 <
   1   3  -4  -3     0.02    -0.02     0.13 <
   1  -3  -7   3     0.02     0.02     0.09 <
   1   3  -4  -2     0.35     0.16     0.06 <
   1  -3  -6   2     0.35     0.16     0.07 <
   1   3  -4  -1     2.68     2.29     0.10 o
   1  -3  -5   1     2.80     2.08     0.14 o
   1   3  -4   0   323.79   281.78     6.30 o
   1  -3  -4   0   317.36   276.42     6.16 o
   1   3  -4   1    53.11    49.70     0.98 o
   1  -3  -3  -1    52.79    53.75     0.51 o
   1   3  -4   2     0.17     0.16     0.10 <
   1  -3  -2  -2     0.17     0.28     0.08 o
   1   3  -4   3     0.42     0.25     0.11 <
   1  -3  -1  -3     0.42     0.29     0.10 <
   1   3  -3  -3     0.36     0.43     0.06 o
   1  -3  -6   3     0.36     0.38     0.08 o
   1   3  -3  -2     2.42     2.29     0.10 o
   1  -3  -5   2     2.42     1.71     0.13 o
   1   3  -3  -1   152.62   143.80     2.54 o
   1  -3  -4   1   153.03   137.01     2.32 o
   1   3  -3   0  1454.78  1226.91    29.51 o
   1  -3  -3   0  1468.04  1244.10    29.55 o
   1   3  -3   1    32.74    31.45     0.62 o
   1  -3  -2  -1    33.27    34.51     0.46 o
   1   3  -3   2     0.14     0.32     0.10 o
   1  -3  -1  -2     0.14     0.28     0.13 <
   1   3  -3   3     0.37     0.36     0.15 <
   1  -3   0  -3     0.38     0.44     0.08 o
   1   3  -2  -3     1.14     1.12     0.17 o
   1  -3  -5   3     1.15     0.86     0.14 o
   1   3  -2  -2     0.35     0.49     0.07 o
   1  -3  -4   2     0.36     0.44     0.09 o
   1   3  -2  -1    11.96    15.44     0.62 o
   1  -3  -3   1    11.81    12.59     0.32 o
   1   3  -2   0   571.42   556.28     8.25 o
   1  -3  -2   0   571.07   532.91     9.49 o
   1   3  -2   1   107.81   100.25     2.36 o
   1   3  -2   2     0.71     1.04     0.17 o
   1   3  -2   3     0.18     0.06     0.10 <
   1  -3   1  -3     0.18     0.06     0.09 <
   1   3  -1  -3     0.61     0.54     0.14 o
   1  -3  -4   3     0.61     0.51     0.09 o
   1   3  -1  -2     0.28     0.28     0.06 o
   1  -3  -3   2     0.28     0.19     0.12 <
   1   3  -1  -1    19.97    20.63     0.51 o
   1  -3  -2   1    19.90    19.44     0.36 o
   1   3  -1   0  2121.83  2024.12    41.34 o
   1  -3  -1   0  2124.78  2019.17    29.78 o
   1   3  -1   1     5.87     5.60     0.21 o
   1  -3   0  -1     5.87     6.02     0.14 o
   1   3  -1   2     1.92     2.04     0.21 o
   1  -3   1  -2     1.92     2.42     0.12 o
   1   3  -1   3     0.97     1.07     0.14 o
   1  -3   2  -3     0.97     1.13     0.17 o
   1   3   0  -3     0.39     0.17     0.07 <
   1  -3  -3   3     0.39     0.35     0.12 <
   1   3   0  -2     0.31     0.31     0.13 <
   1  -3  -2   2     0.32     0.18     0.06 o
   1   3   0  -1    13.30    16.40     0.33 o
   1  -3  -1   1    13.25    14.77     0.19 o
   1   3   0   0  3259.57  3057.71    52.93 o
   1  -3   0   0  3254.50  3089.29    45.79 o
   1   3   0   1    50.32    51.41     1.00 o
   1  -3   1  -1    50.56    56.01     2.15 o
   1   3   0   2     1.61     1.61     0.12 o
   1  -3   2  -2     1.61     2.02     0.13 o
   1   3   0   3     1.32     1.21     0.21 o
   1  -3   3  -3     1.33     1.42     0.12 o
   1   3   1  -3     0.27     0.25     0.13 <
   1  -3  -2   3     0.27     0.16     0.05 o
   1   3   1  -2     1.18     1.23     0.17 o
   1  -3  -1   2     1.17     1.13     0.10 o
   1   3   1  -1    82.86    95.16     3.72 o
   1  -3   0   1    83.30    89.75     1.63 o
   1   3   1   0  1574.19  1433.02    33.03 o
   1  -3   1   0  1560.15  1427.05    25.13 o
   1   3   1   1   238.79   230.65     2.60 o
   1  -3   2  -1   238.99   248.03     9.75 o
   1   3   1   2     0.37     0.73     0.12 o
   1  -3   3  -2     0.37     0.83     0.09 o
   1   3   1   3     0.23     0.12     0.08 <
   1  -3   4  -3     0.23     0.13     0.11 <
   1   3   2  -3     0.31     0.37     0.14 <
   1  -3  -1   3     0.31     0.29     0.06 o
   1  -3   0   2     2.02     1.88     0.16 o
   1   3   2  -1   299.12   329.86     3.89 o
   1  -3   1   1   298.75   300.51     2.01 o
   1   3   2   0  1727.07  1682.49    24.61 o
   1  -3   2   0  1738.16  1679.81    25.54 o
   1   3   2   1    26.88    27.25     0.36 o
   1  -3   3  -1    26.92    27.21     0.90 o
   1   3   2   2     0.51     0.68     0.12 o
   1  -3   4  -2     0.51     0.96     0.13 o
   1   3   2   3     0.04     0.05     0.11 <
   1  -3   5  -3     0.04     0.04     0.11 <
   1   3   3  -3     1.04     1.30     0.12 o
   1  -3   0   3     1.04     0.98     0.08 o
   1   3   3  -2     2.52     2.91     0.15 o
   1  -3   1   2     2.52     2.48     0.17 o
   1   3   3  -1    20.13    29.18     1.06 o
   1  -3   2   1    19.99    25.80     0.27 o
   1   3   3   0  2209.83  2179.14    25.30 o
   1  -3   3   0  2220.39  2227.26    38.90 o
   1   3   3   1     7.32     7.06     0.24 o
   1  -3   4  -1     7.33     6.54     0.28 o
   1   3   3   2     0.29     0.16     0.11 <
   1  -3   5  -2     0.29     0.17     0.11 <
   1   3   3   3     0.07     0.07     0.11 <
   1  -3   6  -3     0.07     0.07     0.12 <
   1   3   4  -3     0.56     0.83     0.16 o
   1  -3   1   3     0.56     0.68     0.06 o
   1   3   4  -2     1.93     2.26     0.20 o
   1  -3   2   2     1.93     2.14     0.16 o
   1   3   4  -1    59.95    61.07     0.50 o
   1  -3   3   1    60.43    61.60     1.19 o
   1   3   4   0   360.63   392.60     0.91 o
   1  -3   4   0   360.42   424.61     1.79 o
   1   3   4   1     9.91    12.59     0.18 o
   1  -3   5  -1     9.75    10.62     0.32 o
   1   3   4   2     0.46     0.51     0.12 o
   1  -3   6  -2     0.47     0.73     0.14 o
   1   3   4   3     0.18     0.19     0.11 <
   1  -3   7  -3     0.19     0.28     0.11 <
   1   3   5  -3     0.42     0.26     0.07 o
   1   3   5  -2     0.52     0.51     0.11 o
   1   3   5  -1    53.65    64.82     2.48 o
   1  -3   4   1    53.76    61.87     0.75 o
   1   3   5   0   628.59   699.78    27.56 o
   1  -3   5   0   628.78   668.76     9.30 o
   1   3   5   1     0.14     0.66     0.12 o
   1  -3   6  -1     0.16     0.78     0.12 o
   1   3   5   2     1.82     1.49     0.22 o
   1  -3   7  -2     1.82     2.11     0.15 o
   1   3   5   3     0.36     0.35     0.18 <
   1  -3   8  -3     0.36     0.55     0.21 <
   1   3   6  -3     0.65     0.47     0.09 o
   1  -3   4   2     1.41     1.62     0.20 o
   1   3   6  -1    29.59    36.39     1.41 o
   1  -3   5   1    29.72    30.85     0.76 o
   1   3   6   0   253.07   248.60     3.61 o
   1  -3   6   0   248.63   257.11     4.32 o
   1   3   6   1    72.43    76.81     1.43 o
   1  -3   7  -1    72.40    90.19     0.69 o
   1   3   6   2     1.42     1.39     0.22 o
   1  -3   8  -2     1.43     2.07     0.24 o
   1   3   6   3     0.35     0.19     0.18 <
   1  -3   9  -3     0.35     0.49     0.20 <
   1   3   7  -3     0.19     0.17     0.08 <
   1  -3   4   3     0.19     0.14     0.17 <
   1   3   7  -2     1.02     1.43     0.12 o
   1  -3   5   2     1.02     1.45     0.22 o
   1   3   7  -1    19.14    19.56     0.39 o
   1  -3   6   1    19.17    19.27     0.61 o
   1   3   7   0   907.64   824.87    19.23 o
   1  -3   7   0   911.27   853.69    18.51 o
   1   3   7   1    30.02    29.10     0.84 o
   1  -3   8  -1    30.51    34.43     0.76 o
   1   3   7   2     1.27     1.22     0.22 o
   1  -3   9  -2     1.27     1.81     0.25 o
   1   3   7   3     0.50     0.48     0.12 o
   1  -3  10  -3     0.50     0.63     0.11 o
   1   3   8  -3     0.25     0.49     0.11 o
   1  -3   5   3     0.25     0.26     0.18 <
   1   3   8  -2     0.10     0.13     0.10 <
   1  -3   6   2     0.10     0.19     0.19 <
   1   3   8  -1    40.02    46.31     0.77 o
   1  -3   7   1    39.86    45.38     0.86 o
   1   3   8   0     9.40     6.60     0.40 o
   1  -3   8   0    10.08    11.42     0.45 o
   1   3   8   1    93.75   100.51     1.73 o
   1  -3   9  -1    93.99   111.27     1.27 o
   1   3   8   2     0.06     0.27     0.14 <
   1  -3  10  -2     0.05     0.19     0.11 <
   1   3   8   3     0.01     0.00     0.23 <
   1  -3  11  -3     0.01     0.09     0.11 <
   1   3   9  -3     0.48     0.68     0.12 o
   1  -3   6   3     0.48     0.75     0.23 o
   1   3   9  -2     0.48     0.45     0.12 o
   1  -3   7   2     0.48     0.32     0.20 <
   1   3   9  -1     1.52     2.12     0.21 o
   1  -3   8   1     1.49     1.72     0.25 o
   1   3   9   0   520.18   532.46     8.95 o
   1  -3   9   0   521.72   510.09    10.03 o
   1   3   9   1    64.12    58.97     1.50 o
   1  -3  10  -1    64.02    66.68     0.80 o
   1   3   9   2     1.24     1.34     0.23 o
   1  -3  11  -2     1.24     1.32     0.15 o
   1   3   9   3     0.06    -0.03     0.21 <
   1  -3  12  -3     0.06     0.03     0.11 <
   1   3  10  -3     0.08     0.05     0.10 <
   1  -3   7   3     0.08     0.12     0.19 <
   1   3  10  -2     0.31     0.17     0.11 <
   1  -3   8   2     0.30     0.28     0.21 <
   1   3  10  -1    32.43    29.51     1.00 o
   1  -3   9   1    32.75    34.72     0.52 o
   1   3  10   0   659.58   624.57    13.15 o
   1  -3  10   0   657.19   652.65     8.52 o
   1   3  10   1     8.50    10.06     0.34 o
   1  -3  11  -1     8.54     8.66     0.26 o
   1   3  10   2     0.66     1.07     0.24 o
   1  -3  12  -2     0.65     0.74     0.15 o
   1   3  10   3     0.12     0.33     0.22 <
   1  -3  13  -3     0.12     0.13     0.12 <
   1   3  11  -3     0.15     0.47     0.17 <
   1  -3   8   3     0.15     0.34     0.20 <
   1  -3   9   2     0.23     0.27     0.15 <
   1   3  11  -1    72.21    67.22     1.36 o
   1  -3  10   1    72.20    70.42     0.89 o
   1   3  11   0   239.75   215.09     5.27 o
   1  -3  11   0   238.66   208.05     5.46 o
   1   3  11   1     1.90     2.07     0.24 o
   1  -3  12  -1     1.80     1.61     0.17 o
   1  -3  13  -2     1.37     1.10     0.14 o
   1   3  11   3     0.40     0.46     0.15 o
   1  -3  14  -3     0.40     0.62     0.13 o
   1   3  12  -3     0.73     0.88     0.18 o
   1  -3   9   3     0.73     0.64     0.16 o
   1   3  12  -2     1.04     1.22     0.21 o
   1  -3  10   2     1.04     0.88     0.16 o
   1   3  12  -1     5.83     6.39     0.30 o
   1  -3  11   1     5.74     4.88     0.34 o
   1   3  12   0    19.62    15.43     0.62 o
   1  -3  12   0    19.88    14.18     0.67 o
   1   3  12   1     8.99     9.31     0.41 o
   1  -3  13  -1     9.00     8.47     0.28 o
   1   3  12   2     2.19     1.16     0.23 o
   1  -3  14  -2     2.20     2.13     0.18 o
   1   3  12   3     0.37     0.25     0.14 <
   1  -3  15  -3     0.38     0.44     0.13 o
   1   3  13  -3     0.33     0.50     0.18 <
   1  -3  10   3     0.33     0.25     0.14 <
   1   3  13  -2     0.08     0.23     0.18 <
   1  -3  11   2     0.08    -0.05     0.15 <
   1   3  13  -1     6.36     5.95     0.32 o
   1  -3  12   1     6.45     5.88     0.25 o
   1  -3  13   0    26.11    28.01     0.42 o
   1  -3  14  -1    32.40    30.71     0.66 o
   1   3  13   2     1.25     0.89     0.15 o
   1  -3  15  -2     1.26     1.24     0.14 o
   1   3  13   3     0.39     0.27     0.13 <
   1  -3  16  -3     0.39     0.52     0.13 o
   1   3  14  -3     0.22     0.38     0.19 <
   1  -3  11   3     0.21     0.14     0.16 <
   1  -3  12   2     0.09     0.09     0.15 <
   1  -3  13   1     5.41     3.98     0.26 o
   1  -3  14   0   426.83   400.64     7.06 o
   1   3  14   1    18.67    19.25     0.37 o
   1  -3  15  -1    19.23    20.18     0.32 o
   1   3  14   2     0.55     0.37     0.13 <
   1  -3  16  -2     0.55     0.57     0.13 o
   1   3  14   3     0.12     0.29     0.13 <
   1  -3  17  -3     0.12     0.30     0.12 <
   1  -3  12   3     0.34     0.29     0.17 <
   1  -3  13   2     0.18     0.09     0.17 <
   1   3  15  -1    17.89    21.37     0.44 o
   1  -3  14   1    18.08    16.87     0.42 o
   1   3  15   0    93.05    91.25     1.91 o
   1  -3  15   0    91.48    90.64     1.16 o
   1   3  15   1    15.37    12.98     0.52 o
   1  -3  16  -1    15.26    13.10     0.43 o
   1   3  15   2     0.05     0.13     0.16 <
   1  -3  17  -2     0.05    -0.07     0.21 <
   1   3  15   3     0.02     0.10     0.15 <
   1  -3  18  -3     0.02     0.17     0.12 <
   1   3  16  -3     0.22     0.06     0.20 <
   1  -3  13   3     0.22     0.08     0.16 <
   1   3  16  -2     0.62     0.21     0.21 <
   1  -3  14   2     0.63     0.52     0.17 o
   1  -3  15   1     3.90     3.16     0.31 o
   1  -3  16   0    24.50    31.18     1.21 o
   1   3  16   1    11.23    12.05     0.37 o
   1  -3  17  -1    11.09    11.44     0.29 o
   1   3  16   2     0.64     0.71     0.17 o
   1  -3  18  -2     0.64     0.66     0.20 o
   1   3  16   3     0.27     0.21     0.16 <
   1  -3  19  -3     0.28     0.07     0.18 <
   1   3  17  -3     0.20     0.24     0.19 <
   1  -3  14   3     0.20     0.10     0.22 <
   1   3  17  -2     0.75     0.16     0.19 <
   1  -3  15   2     0.76     0.27     0.21 <
   1   3  17  -1     0.37     0.34     0.18 <
   1  -3  16   1     0.32     0.31     0.16 <
   1   3  17   0   119.67   122.56     2.19 o
   1  -3  17   0   117.74   120.29     1.45 o
   1   3  17   1     0.99     0.89     0.12 o
   1  -3  18  -1     0.99     0.87     0.14 o
   1   3  17   2     1.28     0.75     0.16 o
   1  -3  19  -2     1.29     1.32     0.19 o
   1   3  18  -3     0.04     0.01     0.18 <
   1  -3  15   3     0.04     0.00     0.21 <
   1   3  18  -2     0.14     0.24     0.17 <
   1  -3  16   2     0.15     0.09     0.15 <
   1   3  18  -1     4.60     4.55     0.18 o
   1  -3  17   1     4.59     4.30     0.29 o
   1   3  18   0    38.62    32.41     0.85 o
   1  -3  18   0    38.13    35.44     0.93 o
   1   3  18   1     4.57     3.32     0.22 o
   1  -3  19  -1     4.58     4.73     0.24 o
   1   3  19  -3     0.23     0.30     0.12 <
   1  -3  16   3     0.22     0.26     0.15 <
   1   3  19  -2     0.09     0.08     0.11 <
   1  -3  17   2     0.09     0.02     0.13 <
   1   3  19  -1     2.79     2.53     0.14 o
   1  -3  18   1     2.80     2.34     0.21 o
   1   3  20  -3     0.14     0.23     0.15 <
   1  -3  17   3     0.14     0.19     0.13 <
   1   3  20  -2     0.97     0.60     0.15 o
   1  -3  18   2     0.97     0.60     0.16 o
   1   5 -17   1    38.89    32.13     1.02 o
   1  -5 -16  -1    38.82    45.97     1.76 o
   1   5 -17   2     1.80     0.98     0.18 o
   1  -5 -15  -2     1.81     2.46     0.16 o
   1   5 -17   3     0.13     0.07     0.15 <
   1  -5 -14  -3     0.13     0.45     0.13 o
   1   5 -16  -3     0.16     0.14     0.15 <
   1  -5 -19   3     0.16     0.21     0.10 <
   1   5 -16  -2     3.50     2.77     0.22 o
   1  -5 -18   2     3.51     4.50     0.13 o
   1   5 -16  -1    40.24    40.36     0.84 o
   1  -5 -17   1    40.62    43.39     0.30 o
   1  -5 -16   0   141.45   138.31     2.08 o
   1   5 -16   1    13.07    11.87     0.33 o
   1  -5 -15  -1    13.01    13.12     0.32 o
   1   5 -16   2     1.16     1.04     0.13 o
   1  -5 -14  -2     1.17     1.44     0.13 o
   1   5 -16   3     0.01     0.12     0.12 <
   1  -5 -13  -3     0.01     0.05     0.11 <
   1   5 -15  -3     0.08     0.08     0.11 <
   1  -5 -18   3     0.08     0.10     0.12 <
   1   5 -15  -2     0.95     0.96     0.17 o
   1  -5 -17   2     0.93     1.04     0.14 o
   1   5 -15  -1     0.45     0.26     0.17 <
   1  -5 -16   1     0.34     0.36     0.14 <
   1   5 -15   0    88.20    96.77     1.42 o
   1  -5 -15   0    91.46   105.18     4.11 o
   1   5 -15   1     4.12     4.63     0.18 o
   1  -5 -14  -1     4.38     5.78     0.17 o
   1   5 -15   2     0.32     0.56     0.14 o
   1  -5 -13  -2     0.31     0.79     0.13 o
   1   5 -15   3     0.08     0.03     0.13 <
   1  -5 -12  -3     0.08     0.20     0.13 <
   1   5 -14  -3     0.44     0.56     0.18 o
   1  -5 -17   3     0.44     0.53     0.14 o
   1   5 -14  -2     3.09     3.68     0.25 o
   1  -5 -16   2     3.11     4.21     0.22 o
   1   5 -14  -1    75.36    76.06     1.06 o
   1  -5 -15   1    75.34    82.99     3.28 o
   1   5 -14   0    80.41    86.33     1.41 o
   1  -5 -14   0    78.35    85.77     0.38 o
   1   5 -14   1     0.37     0.41     0.20 <
   1  -5 -13  -1     0.30     0.67     0.15 o
   1   5 -14   2     0.46     0.52     0.21 <
   1  -5 -12  -2     0.45     0.44     0.14 o
   1   5 -14   3     0.11     0.06     0.20 <
   1  -5 -11  -3     0.11     0.11     0.14 <
   1   5 -13  -3     0.49     0.55     0.21 <
   1  -5 -16   3     0.49     0.60     0.16 o
   1   5 -13  -2     0.57     0.88     0.22 o
   1  -5 -15   2     0.57     0.70     0.14 o
   1   5 -13  -1    98.26   100.85     1.88 o
   1  -5 -14   1    99.16    97.85     1.19 o
   1   5 -13   0   643.95   648.23    11.40 o
   1  -5 -13   0   645.23   659.28     6.97 o
   1   5 -13   1    71.17    73.79     1.42 o
   1  -5 -12  -1    71.06    73.71     0.18 o
   1   5 -13   2     0.79     0.73     0.22 o
   1  -5 -11  -2     0.79     0.99     0.16 o
   1   5 -13   3     0.24     0.13     0.20 <
   1  -5 -10  -3     0.23     0.34     0.14 <
   1   5 -12  -3     0.25     0.71     0.23 o
   1  -5 -15   3     0.25     0.49     0.18 <
   1   5 -12  -2     5.34     6.64     0.33 o
   1  -5 -14   2     5.36     5.96     0.18 o
   1  -5 -13   1     2.97     4.51     0.22 o
   1  -5 -12   0    73.84    73.68     1.11 o
   1   5 -12   1    16.49    16.76     0.54 o
   1  -5 -11  -1    16.47    16.35     0.48 o
   1   5 -12   2     0.65     0.78     0.22 o
   1  -5 -10  -2     0.64     0.75     0.16 o
   1   5 -12   3     0.07     0.16     0.22 <
   1  -5  -9  -3     0.07     0.06     0.15 <
   1   5 -11  -3     0.00     0.10     0.21 <
   1  -5 -14   3     0.00     0.10     0.13 <
   1  -5 -13   2     5.24     5.02     0.19 o
   1  -5 -12   1    25.99    30.54     0.37 o
   1   5 -11   0   112.17    93.55     2.77 o
   1  -5 -11   0   111.24   101.39     2.08 o
   1   5 -11   1    33.44    37.45     0.75 o
   1  -5 -10  -1    33.18    35.94     0.37 o
   1   5 -11   2     2.75     1.89     0.20 o
   1  -5  -9  -2     2.74     2.76     0.20 o
   1  -5  -8  -3     0.06     0.15     0.15 <
   1   5 -10  -3     0.20     0.33     0.23 <
   1  -5 -13   3     0.20     0.21     0.13 <
   1   5 -10  -2     5.72     6.20     0.36 o
   1  -5 -12   2     5.75     5.71     0.25 o
   1  -5 -11   1   111.45   117.17     0.61 o
   1   5 -10   0   365.67   361.86     5.01 o
   1  -5 -10   0   363.31   379.37     3.26 o
   1   5 -10   1    34.96    29.57     1.00 o
   1  -5  -9  -1    34.54    38.42     0.48 o
   1   5 -10   2     0.32     0.30     0.21 <
   1  -5  -8  -2     0.31     0.53     0.16 o
   1   5 -10   3     0.57     0.38     0.17 <
   1  -5  -7  -3     0.57     0.75     0.16 o
   1   5  -9  -3     0.53     0.54     0.23 <
   1  -5 -12   3     0.53     0.44     0.17 <
   1   5  -9  -2     1.85     1.56     0.18 o
   1  -5 -11   2     1.86     1.85     0.19 o
   1   5  -9  -1    94.29    89.82     1.60 o
   1  -5 -10   1    94.80    97.88     1.03 o
   1   5  -9   0   577.35   580.21    10.33 o
   1  -5  -9   0   578.95   587.00     6.73 o
   1   5  -9   1    87.74    70.67     1.99 o
   1  -5  -8  -1    88.01    90.66     0.82 o
   1   5  -9   2     1.80     1.37     0.16 o
   1  -5  -7  -2     1.80     2.10     0.19 o
   1   5  -9   3     0.46     0.20     0.14 <
   1  -5  -6  -3     0.46     0.20     0.15 <
   1   5  -8  -3     0.34     0.23     0.14 <
   1  -5 -11   3     0.34     0.38     0.16 <
   1   5  -8  -2     2.59     2.02     0.19 o
   1  -5 -10   2     2.60     2.55     0.24 o
   1   5  -8  -1    45.81    37.85     1.26 o
   1  -5  -9   1    46.32    44.64     1.04 o
   1   5  -8   0   151.66   151.46     2.09 o
   1  -5  -8   0   152.61   159.59     1.49 o
   1   5  -8   1    61.40    62.37     0.59 o
   1  -5  -7  -1    61.10    68.44     0.69 o
   1   5  -8   2     7.99     6.77     0.23 o
   1  -5  -6  -2     7.92     9.55     0.21 o
   1   5  -8   3     0.03     0.18     0.11 <
   1  -5  -5  -3     0.03     0.18     0.16 <
   1   5  -7  -3     0.58     0.50     0.13 o
   1  -5 -10   3     0.58     0.77     0.16 o
   1   5  -7  -2     1.98     1.61     0.18 o
   1  -5  -9   2     1.98     2.13     0.22 o
   1   5  -7  -1   126.35   120.21     2.03 o
   1  -5  -8   1   126.24   122.69     1.90 o
   1   5  -7   0  2169.29  2011.62    33.42 o
   1  -5  -7   0  2165.84  2023.43    35.56 o
   1   5  -7   1   145.12   151.34     1.59 o
   1  -5  -6  -1   145.22   153.36     1.45 o
   1   5  -7   2     7.93     7.07     0.23 o
   1  -5  -5  -2     8.00     9.87     0.22 o
   1   5  -7   3     1.43     1.57     0.12 o
   1  -5  -4  -3     1.42     2.10     0.18 o
   1   5  -6  -3     0.47     0.30     0.10 <
   1  -5  -9   3     0.48     0.40     0.15 <
   1   5  -6  -2     9.40     8.94     0.23 o
   1  -5  -8   2     9.40    10.15     0.26 o
   1   5  -6  -1   160.76   173.80     6.77 o
   1  -5  -7   1   161.82   189.79     7.19 o
   1   5  -6   0  3052.51  3105.94    15.83 o
   1  -5  -6   0  3073.67  3012.84    43.43 o
   1   5  -6   1   321.80   299.78     4.74 o
   1  -5  -5  -1   322.03   329.50     2.83 o
   1   5  -6   2     2.99     2.96     0.18 o
   1  -5  -4  -2     3.01     4.32     0.21 o
   1  -5  -3  -3     2.09     2.47     0.19 o
   1   5  -5  -3     0.16     0.13     0.09 <
   1  -5  -8   3     0.17     0.13     0.11 <
   1   5  -5  -2    10.21     9.40     0.31 o
   1  -5  -7   2    10.28    10.10     0.25 o
   1   5  -5  -1   161.20   177.56     6.96 o
   1  -5  -6   1   161.63   181.38     7.14 o
   1   5  -5   0   710.13   693.60     6.65 o
   1  -5  -5   0   717.32   704.63     9.81 o
   1   5  -5   1   323.29   310.25     3.33 o
   1  -5  -4  -1   325.11   329.36     2.07 o
   1   5  -5   2     8.58     6.88     0.32 o
   1  -5  -3  -2     8.58    10.28     0.23 o
   1   5  -5   3     1.00     0.85     0.11 o
   1  -5  -2  -3     1.01     1.11     0.17 o
   1   5  -4  -3     0.42     0.46     0.08 o
   1  -5  -7   3     0.42     0.50     0.11 o
   1   5  -4  -2     1.83     1.98     0.18 o
   1  -5  -6   2     1.84     1.84     0.14 o
   1   5  -4  -1   214.02   219.10     8.72 o
   1  -5  -5   1   215.29   223.86     1.78 o
   1   5  -4   0  1321.16  1291.58    12.18 o
   1  -5  -4   0  1322.69  1219.45    22.93 o
   1   5  -4   1    77.54    83.81     3.28 o
   1  -5  -3  -1    78.12    95.97     3.53 o
   1   5  -4   2     3.85     2.91     0.22 o
   1  -5  -2  -2     3.87     4.76     0.16 o
   1   5  -4   3     0.49     0.21     0.10 <
   1  -5  -1  -3     0.49     0.31     0.15 <
   1   5  -3  -3     0.51     0.71     0.15 o
   1  -5  -6   3     0.51     0.78     0.19 o
   1   5  -3  -2     1.30     1.25     0.11 o
   1  -5  -5   2     1.29     1.55     0.24 o
   1   5  -3  -1    16.48    18.75     0.73 o
   1  -5  -4   1    16.77    19.53     0.19 o
   1   5  -3   0   892.70   849.25    10.28 o
   1  -5  -3   0   894.83   866.51    13.52 o
   1   5  -3   1    37.04    34.97     0.55 o
   1  -5  -2  -1    36.76    38.82     0.59 o
   1   5  -3   2     2.21     2.08     0.10 o
   1  -5  -1  -2     2.19     2.72     0.15 o
   1   5  -3   3     0.40     0.26     0.10 <
   1  -5   0  -3     0.40     0.30     0.14 <
   1   5  -2  -3     0.19     0.19     0.10 <
   1  -5  -5   3     0.19     0.32     0.17 <
   1   5  -2  -2     1.38     1.42     0.14 o
   1  -5  -4   2     1.38     1.36     0.22 o
   1   5  -2  -1     2.02     2.60     0.10 o
   1  -5  -3   1     1.94     2.62     0.27 o
   1   5  -2   0   658.48   595.79     9.85 o
   1  -5  -2   0   659.16   628.95    10.08 o
   1   5  -2   1    62.89    54.98     1.08 o
   1  -5  -1  -1    63.05    61.97     0.93 o
   1   5  -2   2     1.83     1.73     0.13 o
   1   5  -2   3     0.22     0.22     0.09 <
   1  -5   1  -3     0.22     0.09     0.20 <
   1   5  -1  -3     0.06     0.05     0.10 <
   1  -5  -4   3     0.06     0.00     0.15 <
   1   5  -1  -2     0.45     0.46     0.13 o
   1  -5  -3   2     0.45     0.46     0.18 <
   1   5  -1  -1    18.47    18.89     0.19 o
   1  -5  -2   1    18.20    18.43     0.60 o
   1   5  -1   0   287.11   286.38     2.68 o
   1  -5  -1   0   288.81   278.61     4.44 o
   1   5  -1   1    32.39    33.20     0.24 o
   1   5  -1   2     0.52     0.40     0.08 o
   1   5  -1   3     0.15     0.18     0.10 <
   1  -5   2  -3     0.15     0.23     0.22 <
   1   5   0  -3     0.00     0.01     0.12 <
   1  -5  -3   3     0.00    -0.04     0.16 <
   1   5   0  -2     0.02     0.12     0.17 <
   1  -5  -2   2     0.02     0.08     0.16 <
   1   5   0  -1    25.82    28.98     1.12 o
   1  -5  -1   1    25.59    29.94     0.66 o
   1   5   0   0    14.13    12.85     0.28 o
   1  -5   0   0    14.06    14.46     0.46 o
   1   5   0   1    21.37    17.96     0.48 o
   1  -5   1  -1    21.13    18.96     0.64 o
   1   5   0   2     0.58     0.54     0.10 o
   1  -5   2  -2     0.56     0.52     0.22 <
   1   5   0   3     0.03     0.02     0.10 <
   1  -5   3  -3     0.03     0.00     0.14 <
   1   5   1  -3     0.07    -0.02     0.10 <
   1  -5  -2   3     0.06     0.01     0.16 <
   1   5   1  -2     1.38     1.27     0.16 o
   1  -5  -1   2     1.36     1.19     0.21 o
   1   5   1  -1    19.14    20.91     0.23 o
   1   5   1   0   398.68   356.28     6.66 o
   1  -5   1   0   395.08   372.24     8.04 o
   1   5   1   1    33.15    32.15     0.46 o
   1  -5   2  -1    33.22    35.48     0.46 o
   1   5   1   2     0.19     0.25     0.15 <
   1  -5   3  -2     0.19     0.28     0.14 <
   1   5   1   3     0.00     0.02     0.12 <
   1  -5   4  -3     0.00     0.11     0.14 <
   1   5   2  -3     0.15     0.12     0.10 <
   1  -5  -1   3     0.15     0.13     0.11 <
   1   5   2  -2     3.35     3.61     0.22 o
   1   5   2  -1    67.49    65.07     0.85 o
   1   5   2   0     7.27     6.63     0.20 o
   1  -5   2   0     7.31     7.31     0.24 o
   1   5   2   1    32.66    33.92     0.21 o
   1  -5   3  -1    31.86    35.44     0.33 o
   1   5   2   2     2.22     1.53     0.19 o
   1  -5   4  -2     2.23     2.36     0.17 o
   1   5   2   3     0.05     0.08     0.10 <
   1  -5   5  -3     0.05     0.09     0.13 <
   1   5   3  -3     0.26     0.28     0.10 <
   1  -5   0   3     0.26     0.30     0.16 <
   1   5   3  -2     0.38     0.67     0.15 o
   1  -5   1   2     0.38     0.59     0.19 o
   1   5   3  -1   107.78   107.07     1.04 o
   1  -5   2   1   106.85   105.99     1.54 o
   1   5   3   0   645.89   619.57     8.72 o
   1  -5   3   0   644.88   615.48    10.02 o
   1   5   3   1    27.44    28.07     0.29 o
   1  -5   4  -1    27.89    29.37     0.44 o
   1   5   3   2     2.26     2.30     0.17 o
   1  -5   5  -2     2.23     2.42     0.17 o
   1   5   3   3     0.10     0.08     0.12 <
   1  -5   6  -3     0.10     0.06     0.14 <
   1   5   4  -3     0.46     0.45     0.14 o
   1  -5   1   3     0.46     0.45     0.12 o
   1   5   4  -2     6.10     6.44     0.38 o
   1  -5   2   2     6.08     5.68     0.25 o
   1   5   4  -1    17.80    16.60     0.38 o
   1  -5   3   1    17.94    18.13     0.40 o
   1   5   4   0   230.02   216.30     3.28 o
   1  -5   4   0   224.58   211.65     3.83 o
   1   5   4   1    51.12    47.59     0.83 o
   1  -5   5  -1    50.76    48.91     0.89 o
   1   5   4   2     2.47     2.20     0.18 o
   1  -5   6  -2     2.48     2.36     0.17 o
   1   5   4   3     0.42     0.41     0.13 o
   1  -5   7  -3     0.42     0.72     0.15 o
   1   5   5  -3     0.01     0.13     0.18 <
   1  -5   2   3     0.01     0.08     0.11 <
   1   5   5  -2     1.27     1.36     0.10 o
   1  -5   3   2     1.24     1.28     0.13 o
   1   5   5  -1    32.80    35.75     1.42 o
   1  -5   4   1    32.40    35.13     0.44 o
   1   5   5   0   238.76   214.62     4.12 o
   1  -5   5   0   238.78   217.85     4.27 o
   1   5   5   1    25.92    25.66     0.51 o
   1  -5   6  -1    26.44    28.02     0.42 o
   1   5   5   2     1.02     0.81     0.18 o
   1  -5   7  -2     1.00     1.22     0.16 o
   1   5   5   3     0.15     0.19     0.16 <
   1  -5   8  -3     0.15     0.21     0.14 <
   1   5   6  -3     0.06     0.07     0.09 <
   1  -5   3   3     0.06     0.04     0.10 <
   1   5   6  -2     0.53     0.69     0.09 o
   1  -5   4   2     0.53     0.81     0.11 o
   1   5   6  -1    15.51    14.10     0.42 o
   1  -5   5   1    15.66    15.49     0.40 o
   1   5   6   0    31.54    35.11     0.34 o
   1  -5   6   0    30.03    30.38     0.52 o
   1   5   6   1   120.06   118.34     1.79 o
   1  -5   7  -1   120.72   126.85     1.20 o
   1   5   6   2     4.34     4.11     0.24 o
   1  -5   8  -2     4.39     5.85     0.20 o
   1   5   6   3     0.13     0.08     0.16 <
   1  -5   9  -3     0.13     0.26     0.14 <
   1   5   7  -3     0.24     0.30     0.09 o
   1  -5   4   3     0.24     0.33     0.10 o
   1   5   7  -2     0.19     0.21     0.09 <
   1  -5   5   2     0.19     0.23     0.11 <
   1   5   7  -1    40.53    38.27     0.97 o
   1  -5   6   1    40.26    38.77     0.75 o
   1   5   7   0   546.87   515.90     8.85 o
   1  -5   7   0   555.22   515.95     9.37 o
   1   5   7   1   135.29   131.89     2.79 o
   1  -5   8  -1   135.08   139.01     1.58 o
   1   5   7   2     3.78     3.08     0.23 o
   1  -5   9  -2     3.75     3.82     0.21 o
   1   5   7   3     0.08     0.12     0.16 <
   1  -5  10  -3     0.08     0.05     0.13 <
   1   5   8  -3     0.29     0.35     0.13 <
   1  -5   5   3     0.29     0.30     0.12 <
   1   5   8  -2     2.64     1.40     0.25 o
   1  -5   6   2     2.64     2.39     0.18 o
   1   5   8  -1    25.40    24.11     0.50 o
   1  -5   7   1    25.72    23.36     0.58 o
   1   5   8   0   618.32   569.97    12.90 o
   1  -5   8   0   616.06   545.00    11.60 o
   1   5   8   1    14.51    13.08     0.53 o
   1  -5   9  -1    14.21    12.78     0.39 o
   1   5   8   2     0.95     1.18     0.26 o
   1  -5  10  -2     0.94     1.23     0.16 o
   1  -5  11  -3     0.14     0.18     0.14 <
   1   5   9  -3     0.04     0.05     0.15 <
   1  -5   6   3     0.04     0.13     0.13 <
   1   5   9  -2     0.77     0.80     0.25 o
   1  -5   7   2     0.77     0.74     0.15 o
   1  -5   8   1    30.14    31.38     0.50 o
   1   5   9   0   167.17   156.51     3.62 o
   1  -5   9   0   166.85   138.17     3.56 o
   1  -5  10  -1     5.21     6.43     0.20 o
   1  -5  11  -2     0.72     0.82     0.15 o
   1  -5  12  -3     0.13     0.23     0.14 <
   1   5  10  -3     0.03    -0.01     0.21 <
   1  -5   7   3     0.03     0.00     0.13 <
   1   5  10  -2     0.61     0.55     0.25 <
   1  -5   8   2     0.60     0.54     0.15 o
   1   5  10  -1    25.20    27.13     0.38 o
   1  -5   9   1    25.20    24.82     0.51 o
   1   5  10   0    32.31    34.98     0.45 o
   1  -5  10   0    32.94    32.40     0.61 o
   1   5  10   1     4.51     5.10     0.32 o
   1  -5  11  -1     4.56     4.35     0.21 o
   1  -5  12  -2     1.06     1.32     0.16 o
   1   5  10   3     0.14     0.28     0.21 <
   1  -5  13  -3     0.13     0.40     0.13 o
   1   5  11  -3     0.06     0.09     0.15 <
   1  -5   8   3     0.06     0.04     0.14 <
   1   5  11  -2     0.32     0.49     0.16 <
   1  -5   9   2     0.32     0.58     0.15 o
   1   5  11  -1     5.93     6.03     0.28 o
   1  -5  10   1     5.99     5.65     0.24 o
   1   5  11   0    97.16    82.01     2.40 o
   1  -5  11   0    97.68    80.16     2.14 o
   1   5  11   1    42.83    50.69     0.72 o
   1  -5  12  -1    42.80    50.06     1.97 o
   1   5  11   2     1.54     1.68     0.24 o
   1  -5  13  -2     1.54     1.69     0.16 o
   1   5  11   3     0.53     0.59     0.21 <
   1  -5  14  -3     0.53     0.67     0.13 o
   1   5  12  -3     0.05     0.11     0.15 <
   1  -5   9   3     0.05     0.04     0.14 <
   1   5  12  -2     0.40     0.62     0.16 o
   1  -5  10   2     0.40     0.42     0.15 <
   1   5  12  -1    43.05    49.13     1.92 o
   1  -5  11   1    43.18    43.46     0.70 o
   1   5  12   0   123.39   136.49     1.84 o
   1  -5  12   0   123.40   135.48     0.23 o
   1   5  12   1    37.31    40.46     0.81 o
   1  -5  13  -1    37.50    38.95     0.54 o
   1   5  12   2     1.66     1.55     0.22 o
   1  -5  14  -2     1.64     1.65     0.15 o
   1   5  12   3     0.18     0.17     0.18 <
   1  -5  15  -3     0.17     0.25     0.12 <
   1   5  13  -3     0.15     0.25     0.16 <
   1  -5  10   3     0.15     0.23     0.15 <
   1   5  13  -2     1.11     1.22     0.18 o
   1  -5  11   2     1.12     1.17     0.16 o
   1   5  13  -1     3.06     3.41     0.27 o
   1  -5  12   1     3.09     3.71     0.18 o
   1   5  13   0   223.35   224.07     4.14 o
   1  -5  13   0   223.29   210.56     3.68 o
   1   5  13   1    52.50    53.22     1.12 o
   1  -5  14  -1    52.27    55.10     0.60 o
   1   5  13   2     0.62     0.61     0.18 o
   1  -5  15  -2     0.63     0.62     0.12 o
   1   5  13   3     0.17     0.07     0.10 <
   1  -5  16  -3     0.18     0.18     0.13 <
   1   5  14  -3     0.17     0.73     0.16 o
   1  -5  11   3     0.17     0.39     0.14 <
   1   5  14  -2     0.64     0.46     0.21 <
   1  -5  12   2     0.65     0.52     0.14 o
   1   5  14  -1    19.47    20.23     0.55 o
   1  -5  13   1    19.26    17.64     0.45 o
   1   5  14   0   264.57   259.64     5.05 o
   1  -5  14   0   267.54   254.40     4.26 o
   1   5  14   1     3.95     3.55     0.24 o
   1  -5  15  -1     3.82     3.60     0.16 o
   1   5  14   2     0.76     0.61     0.11 o
   1  -5  16  -2     0.76     0.92     0.14 o
   1   5  15  -3     0.10     0.31     0.21 <
   1  -5  12   3     0.10     0.20     0.13 <
   1   5  15  -2     0.47     0.22     0.20 <
   1  -5  13   2     0.47     0.40     0.14 <
   1   5  15  -1    45.04    48.88     0.85 o
   1  -5  14   1    45.63    48.69     0.50 o
   1   5  15   0    50.51    47.28     1.15 o
   1  -5  15   0    50.10    47.48     1.12 o
   1   5  15   1    41.07    49.73     0.40 o
   1  -5  16  -1    41.27    54.59     2.13 o
   1   5  16  -3     0.28     0.44     0.19 <
   1  -5  13   3     0.28     0.26     0.13 <
   1   5  16  -2     0.50     0.46     0.17 <
   1  -5  14   2     0.51     0.40     0.12 o
   1   5  16  -1    24.83    26.19     0.55 o
   1  -5  15   1    24.85    28.41     0.46 o
   1   5  16   0    84.47    94.61     3.74 o
   1  -5  16   0    84.41   104.66     4.14 o
   1   5  17  -3     0.19     0.15     0.16 <
   1  -5  14   3     0.19     0.20     0.14 <
   1   5  17  -2     1.35     1.10     0.12 o
   1  -5  15   2     1.36     1.62     0.16 o
   1   5  18  -3     0.18     0.19     0.10 <
   1  -5  15   3     0.18     0.19     0.13 <
   1  -7 -14   3     0.16     0.31     0.12 <
   1  -7 -13   2     4.68     7.16     0.17 o
   1   7 -11  -1    55.70    50.27     1.34 o
   1  -7 -12   1    56.66    62.39     0.85 o
   1   7 -11   0   141.30   130.67     3.04 o
   1  -7 -11   0   140.95   126.21     3.09 o
   1   7 -11   1    67.60    51.84     1.76 o
   1  -7 -10  -1    66.43    71.99     1.02 o
   1   7 -11   2     3.57     2.15     0.21 o
   1  -7 -13   3     0.23     0.51     0.14 o
   1  -7 -12   2     7.96    10.54     0.23 o
   1  -7 -11   1    91.40    99.62     1.36 o
   1  -7 -10   0   122.64   119.01     2.42 o
   1   7 -10   1    12.56     8.28     0.56 o
   1  -7  -9  -1    12.56    11.36     0.37 o
   1   7 -10   2     5.05     2.84     0.26 o
   1  -7  -8  -2     5.03     6.75     0.19 o
   1   7 -10   3     0.16    -0.01     0.09 <
   1  -7  -7  -3     0.16     0.24     0.10 <
   1   7  -9  -3     0.46     0.43     0.18 <
   1  -7 -12   3     0.46     0.85     0.16 o
   1  -7 -11   2     7.12     8.51     0.27 o
   1   7  -9  -1   131.76   132.33     2.45 o
   1  -7 -10   1   131.60   144.84     1.83 o
   1   7  -9   0   325.74   321.50     6.06 o
   1  -7  -9   0   325.98   318.84     6.16 o
   1   7  -9   1    67.77    62.89     1.02 o
   1  -7  -8  -1    68.72    77.71     0.92 o
   1   7  -9   2     1.65     1.47     0.14 o
   1  -7  -7  -2     1.64     1.76     0.17 o
   1   7  -9   3     0.15     0.10     0.10 <
   1  -7  -6  -3     0.15     0.26     0.11 <
   1   7  -8  -3     0.55     0.62     0.13 o
   1  -7 -11   3     0.55     0.88     0.18 o
   1   7  -8  -2     6.20     5.95     0.29 o
   1  -7 -10   2     6.19     8.27     0.27 o
   1   7  -8  -1   144.48   151.96     2.40 o
   1  -7  -9   1   144.67   160.41     1.94 o
   1   7  -8   0   327.29   308.14     6.65 o
   1  -7  -8   0   325.51   309.82     6.48 o
   1   7  -8   1    29.14    24.24     0.71 o
   1  -7  -7  -1    29.01    30.82     0.61 o
   1   7  -8   2     0.07     0.10     0.12 <
   1  -7  -6  -2     0.08    -0.01     0.14 <
   1   7  -8   3     0.09     0.16     0.11 <
   1  -7  -5  -3     0.08     0.09     0.11 <
   1   7  -7  -3     0.15     0.16     0.13 <
   1  -7 -10   3     0.15     0.32     0.18 <
   1   7  -7  -2     4.66     4.70     0.27 o
   1  -7  -9   2     4.65     6.19     0.26 o
   1   7  -7  -1    13.52    13.22     0.44 o
   1  -7  -8   1    13.32    12.88     0.42 o
   1   7  -7   0   143.78   142.78     2.77 o
   1  -7  -7   0   143.64   134.10     3.03 o
   1   7  -7   1    16.12    13.39     0.43 o
   1  -7  -6  -1    16.12    15.83     0.46 o
   1   7  -7   2     0.49     0.52     0.17 o
   1  -7  -5  -2     0.48     0.76     0.17 o
   1   7  -7   3     0.19     0.16     0.16 <
   1  -7  -4  -3     0.19     0.34     0.12 <
   1   7  -6  -3     0.03     0.04     0.13 <
   1  -7  -9   3     0.04     0.00     0.17 <
   1  -7  -8   2     2.27     3.09     0.23 o
   1   7  -6  -1    22.26    27.37     0.45 o
   1  -7  -7   1    22.16    26.19     0.46 o
   1   7  -6   0    46.69    44.05     0.88 o
   1  -7  -6   0    45.99    43.57     1.06 o
   1   7  -6   1     6.30     7.73     0.31 o
   1  -7  -5  -1     6.37     7.00     0.33 o
   1   7  -6   2     0.16     0.27     0.17 <
   1  -7  -4  -2     0.15     0.42     0.13 o
   1   7  -6   3     0.09     0.11     0.16 <
   1  -7  -3  -3     0.09     0.37     0.13 <
   1   7  -5  -3     0.07     0.04     0.14 <
   1  -7  -8   3     0.07     0.00     0.17 <
   1  -7  -7   2     1.36     1.37     0.20 o
   1  -7  -6   1     2.11     1.84     0.22 o
   1   7  -5   0   110.98   104.30     1.61 o
   1  -7  -5   0   109.93   106.36     2.26 o
   1   7  -5   1    67.02    60.28     1.11 o
   1  -7  -4  -1    66.91    78.21     2.96 o
   1   7  -5   2     5.53     4.68     0.22 o
   1  -7  -3  -2     5.55     7.83     0.13 o
   1   7  -5   3     0.13     0.02     0.10 <
   1  -7  -2  -3     0.13     0.10     0.12 <
   1   7  -4  -3     0.16     0.28     0.09 <
   1  -7  -7   3     0.16     0.35     0.19 <
   1   7  -4  -2    10.57    10.21     0.26 o
   1  -7  -6   2    10.53    13.13     0.35 o
   1   7  -4  -1   187.29   162.26     3.23 o
   1  -7  -5   1   187.14   202.45     2.79 o
   1   7  -4   0   239.96   242.20     2.33 o
   1  -7  -4   0   240.96   229.86     4.85 o
   1   7  -4   1    63.54    53.73     1.70 o
   1  -7  -3  -1    62.98    72.17     2.81 o
   1   7  -4   2     4.42     3.57     0.21 o
   1  -7  -2  -2     4.41     5.88     0.16 o
   1   7  -4   3     0.05     0.09     0.11 <
   1  -7  -1  -3     0.05     0.22     0.12 <
   1   7  -3  -3     0.25     0.24     0.11 <
   1  -7  -6   3     0.25     0.35     0.19 <
   1   7  -3  -2     4.93     4.90     0.20 o
   1  -7  -5   2     4.91     6.48     0.30 o
   1   7  -3  -1   141.06   137.33     1.54 o
   1  -7  -4   1   139.55   149.97     2.22 o
   1   7  -3   0   355.09   351.57     4.06 o
   1  -7  -3   0   353.07   367.53     3.34 o
   1   7  -3   1    28.01    26.63     0.64 o
   1  -7  -2  -1    28.33    33.76     0.40 o
   1   7  -3   2     2.82     2.11     0.17 o
   1  -7  -1  -2     2.80     3.83     0.17 o
   1   7  -3   3     0.29     0.10     0.11 <
   1  -7   0  -3     0.30     0.10     0.12 <
   1   7  -2  -3     0.15     0.19     0.12 <
   1  -7  -5   3     0.15     0.28     0.20 <
   1   7  -2  -2    10.17    11.77     0.36 o
   1  -7  -4   2    10.13    12.98     0.36 o
   1   7  -2  -1    17.52    17.95     0.39 o
   1  -7  -3   1    17.36    20.15     0.26 o
   1   7  -2   0    94.14    94.25     1.31 o
   1  -7  -2   0    91.21    91.56     1.27 o
   1   7  -2   1    94.84    87.86     1.50 o
   1  -7  -1  -1    94.12   105.46     4.04 o
   1   7  -2   2     9.45     8.29     0.30 o
   1  -7   0  -2     9.45    13.30     0.51 o
   1   7  -2   3     0.01     0.12     0.11 <
   1  -7   1  -3     0.01     0.18     0.12 <
   1   7  -1  -3     0.06     0.01     0.11 <
   1  -7  -4   3     0.06     0.10     0.18 <
   1   7  -1  -2     2.69     2.73     0.16 o
   1  -7  -3   2     2.63     3.09     0.19 o
   1   7  -1  -1    21.17    19.06     0.50 o
   1  -7  -2   1    21.00    23.53     0.40 o
   1   7  -1   0   288.52   262.50     4.80 o
   1  -7  -1   0   289.33   270.92     4.83 o
   1   7  -1   1    36.58    36.32     0.58 o
   1  -7   0  -1    37.39    43.31     0.32 o
   1   7  -1   2     1.10     0.88     0.16 o
   1  -7   1  -2     1.13     1.62     0.14 o
   1   7  -1   3     0.13     0.22     0.14 <
   1  -7   2  -3     0.13     0.34     0.12 <
   1   7   0  -3     0.02     0.00     0.11 <
   1  -7  -3   3     0.02     0.15     0.15 <
   1   7   0  -2     3.07     3.30     0.17 o
   1  -7  -2   2     3.07     4.44     0.19 o
   1   7   0  -1    62.79    61.61     0.66 o
   1  -7  -1   1    63.15    73.43     2.78 o
   1   7   0   0    19.67    19.43     0.43 o
   1  -7   0   0    20.17    20.55     0.39 o
   1   7   0   1    29.06    30.82     0.70 o
   1  -7   1  -1    29.31    33.66     1.34 o
   1   7   0   2     1.80     1.34     0.15 o
   1  -7   2  -2     1.86     2.46     0.16 o
   1   7   0   3     0.12     0.07     0.12 <
   1  -7   3  -3     0.11     0.10     0.12 <
   1   7   1  -3     0.16     0.04     0.11 <
   1  -7  -2   3     0.16     0.16     0.14 <
   1   7   1  -2     1.11     0.90     0.19 o
   1  -7  -1   2     1.14     1.66     0.16 o
   1   7   1  -1    31.23    30.17     0.51 o
   1  -7   0   1    31.36    37.08     1.47 o
   1   7   1   0    58.11    55.36     1.05 o
   1  -7   1   0    59.27    56.08     1.06 o
   1   7   1   1    12.67    12.80     0.30 o
   1  -7   2  -1    13.08    14.25     0.27 o
   1   7   1   2     1.01     0.96     0.19 o
   1  -7   3  -2     0.99     1.18     0.14 o
   1   7   1   3     0.04     0.20     0.14 <
   1  -7   4  -3     0.04     0.24     0.12 <
   1   7   2  -3     0.08     0.10     0.13 <
   1  -7  -1   3     0.07     0.14     0.15 <
   1   7   2  -2     3.02     2.52     0.18 o
   1  -7   0   2     3.05     3.78     0.19 o
   1   7   2  -1     2.50     2.57     0.20 o
   1  -7   1   1     2.63     2.99     0.19 o
   1   7   2   0    14.03    12.62     0.48 o
   1  -7   2   0    14.36    15.08     0.30 o
   1   7   2   1     4.54     4.28     0.23 o
   1  -7   3  -1     4.27     5.25     0.20 o
   1   7   2   2     0.17     0.18     0.15 <
   1  -7   4  -2     0.16     0.30     0.13 <
   1   7   2   3     0.04     0.12     0.14 <
   1  -7   5  -3     0.04     0.17     0.12 <
   1   7   3  -3     0.03     0.00     0.12 <
   1  -7   0   3     0.03     0.03     0.14 <
   1   7   3  -2     0.30     0.27     0.13 <
   1  -7   1   2     0.32     0.48     0.14 o
   1   7   3  -1    22.05    20.18     0.46 o
   1  -7   2   1    21.88    25.36     0.07 o
   1   7   3   0    30.73    31.48     0.53 o
   1  -7   3   0    29.17    30.40     0.46 o
   1   7   3   1    15.87    17.33     0.37 o
   1  -7   4  -1    15.68    19.23     0.75 o
   1   7   3   2     1.08     0.81     0.15 o
   1  -7   5  -2     1.09     1.53     0.14 o
   1   7   3   3     0.08     0.13     0.13 <
   1  -7   6  -3     0.08     0.19     0.11 <
   1   7   4  -3     0.09     0.10     0.13 <
   1  -7   1   3     0.09     0.08     0.20 <
   1   7   4  -2     2.87     2.31     0.17 o
   1  -7   2   2     2.82     3.47     0.26 o
   1   7   4  -1    19.12    18.88     0.30 o
   1  -7   3   1    18.60    21.87     0.48 o
   1   7   4   0    10.31    11.21     0.38 o
   1  -7   4   0    10.49    11.92     0.23 o
   1   7   4   1     1.37     1.37     0.17 o
   1  -7   5  -1     1.38     1.61     0.16 o
   1   7   4   2     1.28     0.80     0.15 o
   1  -7   6  -2     1.29     1.52     0.14 o
   1   7   4   3     0.04     0.06     0.15 <
   1  -7   7  -3     0.04     0.21     0.11 <
   1   7   5  -3     0.09     0.01     0.09 <
   1  -7   2   3     0.09     0.05     0.13 <
   1   7   5  -2     0.39     0.42     0.10 o
   1  -7   3   2     0.39     0.80     0.20 o
   1   7   5  -1     8.16     7.92     0.29 o
   1  -7   4   1     7.83     8.96     0.33 o
   1   7   5   0    81.96    80.26     1.27 o
   1  -7   5   0    81.14    76.56     1.78 o
   1   7   5   1    29.12    28.34     0.74 o
   1  -7   6  -1    29.29    30.40     0.42 o
   1   7   5   2     0.45     0.54     0.17 o
   1  -7   7  -2     0.45     0.78     0.13 o
   1   7   5   3     0.13     0.10     0.15 <
   1  -7   8  -3     0.13     0.11     0.14 <
   1   7   6  -3     0.08     0.08     0.12 <
   1  -7   3   3     0.07     0.12     0.13 <
   1   7   6  -2     5.42     4.60     0.20 o
   1  -7   4   2     5.33     6.01     0.30 o
   1   7   6  -1    46.70    43.91     0.75 o
   1  -7   5   1    46.38    50.34     0.90 o
   1   7   6   0    13.76    13.27     0.33 o
   1  -7   6   0    14.20    12.19     0.46 o
   1   7   6   1    43.94    43.87     0.98 o
   1  -7   7  -1    43.73    52.10     2.08 o
   1   7   6   2     2.63     2.80     0.21 o
   1  -7   8  -2     2.62     3.98     0.19 o
   1   7   6   3     0.01     0.09     0.13 <
   1  -7   9  -3     0.01     0.12     0.13 <
   1   7   7  -3     0.04     0.13     0.12 <
   1  -7   4   3     0.03     0.10     0.13 <
   1   7   7  -2     0.60     0.71     0.13 o
   1  -7   5   2     0.60     0.88     0.20 o
   1   7   7  -1     9.38     9.06     0.41 o
   1  -7   6   1     9.19     9.77     0.34 o
   1   7   7   0   178.45   178.34     2.37 o
   1  -7   7   0   177.21   176.76     3.32 o
   1   7   7   1     5.74     4.93     0.27 o
   1  -7   8  -1     5.54     5.88     0.25 o
   1   7   7   2     5.05     4.78     0.24 o
   1  -7   9  -2     5.09     6.46     0.19 o
   1   7   8  -3     0.06     0.00     0.12 <
   1  -7   5   3     0.06     0.13     0.13 <
   1   7   8  -2     4.34     4.78     0.20 o
   1  -7   6   2     4.29     5.48     0.27 o
   1   7   8  -1    25.37    24.53     0.49 o
   1  -7   7   1    24.91    25.14     0.62 o
   1   7   8   0    77.36    75.70     1.20 o
   1  -7   8   0    78.37    78.87     1.52 o
   1   7   8   1    43.59    46.83     0.80 o
   1  -7   9  -1    44.34    51.76     0.59 o
   1   7   8   2     0.18     0.28     0.12 <
   1  -7  10  -2     0.18     0.26     0.12 <
   1   7   9  -3     0.09     0.13     0.12 <
   1  -7   6   3     0.09     0.11     0.13 <
   1   7   9  -2     0.73     0.81     0.14 o
   1  -7   7   2     0.72     1.06     0.18 o
   1   7   9  -1    37.94    40.01     0.30 o
   1  -7   8   1    38.58    43.10     0.69 o
   1   7   9   0    30.92    34.36     0.22 o
   1  -7   9   0    31.63    32.48     0.68 o
   1   7   9   1    14.24    12.96     0.41 o
   1  -7  10  -1    14.47    15.36     0.36 o
   1   7  10  -3     0.20     0.12     0.13 <
   1  -7   7   3     0.20     0.07     0.12 <
   1   7  10  -2     4.85     4.97     0.19 o
   1  -7   8   2     4.90     6.16     0.25 o
   1   7  10  -1    13.87    14.03     0.33 o
   1  -7   9   1    13.65    13.66     0.39 o
   1   7  10   0    73.03    74.38     0.91 o
   1  -7  10   0    73.98    71.97     1.50 o
   1   7  11  -3     0.12    -0.01     0.12 <
   1  -7   8   3     0.12     0.06     0.16 <
   1   7  11  -2     0.67     0.43     0.11 o
   1  -7   9   2     0.66     0.59     0.15 o
   1   7  11  -1    23.03    24.44     0.28 o
   1  -7  10   1    23.66    26.96     0.43 o
   1   7  12  -3     0.07     0.19     0.11 <
   1  -7   9   3     0.07     0.15     0.14 <
   1   7  12  -2     1.00     1.03     0.11 o
   1  -7  10   2     1.04     1.25     0.14 o
   1   7  13  -3     0.00     0.05     0.09 <
   1  -7  10   3     0.00     0.08     0.12 <
   2   0 -20  -2     0.09     0.08     0.14 <
   2   0 -22   2     0.08     0.01     0.14 <
   2   0 -19  -3     0.28     0.36     0.16 <
   2   0 -22   3     0.28     0.42     0.17 <
   2   0 -19  -2     0.01     0.16     0.16 <
   2   0 -21   2     0.01     0.04     0.16 <
   2   0 -19  -1     4.73     4.56     0.32 o
   2   0 -20   1     4.81     4.03     0.31 o
   2   0 -19   0   136.78   153.67     1.90 o
   2   0 -18  -3     0.27     0.31     0.15 <
   2   0 -21   3     0.27     0.24     0.14 <
   2   0 -18  -2     0.00     0.08     0.15 <
   2   0 -20   2     0.00     0.06     0.15 <
   2   0 -18  -1     1.39     1.69     0.27 o
   2   0 -19   1     1.45     1.47     0.17 o
   2   0 -18   0     3.63     3.32     0.21 o
   2   0 -17  -3     0.07     0.25     0.15 <
   2   0 -20   3     0.07     0.21     0.15 <
   2   0 -17  -2     0.01     0.05     0.15 <
   2   0 -19   2     0.02     0.03     0.15 <
   2   0 -17  -1     6.22     6.52     0.25 o
   2   0 -18   1     6.15     6.09     0.26 o
   2   0 -17   0   207.54   208.07     2.75 o
   2   0 -16  -3     0.01     0.10     0.15 <
   2   0 -19   3     0.01    -0.01     0.15 <
   2   0 -16  -2     0.05     0.15     0.16 <
   2   0 -18   2     0.05     0.01     0.16 <
   2   0 -16  -1     4.54     5.64     0.22 o
   2   0 -17   1     4.51     4.89     0.22 o
   2   0 -16   0    63.54    67.88     0.33 o
   2   0 -15  -3     0.10     0.17     0.13 <
   2   0 -18   3     0.10     0.11     0.16 <
   2   0 -15  -2     0.01     0.15     0.12 <
   2   0 -17   2     0.01     0.13     0.15 <
   2   0 -15  -1     0.80     0.70     0.13 o
   2   0 -16   1     0.77     0.57     0.16 o
   2   0 -15   0     8.70     7.73     0.28 o
   2   0 -14  -3     0.44     0.37     0.14 <
   2   0 -17   3     0.44     0.16     0.15 <
   2   0 -14  -2     0.10     0.10     0.12 <
   2   0 -16   2     0.10     0.16     0.12 <
   2   0 -14  -1    11.73    11.15     0.43 o
   2   0 -15   1    11.80     9.82     0.46 o
   2   0 -14   0   357.86   333.88     6.02 o
   2   0 -13  -3     0.27     0.41     0.13 o
   2   0 -16   3     0.27     0.32     0.12 <
   2   0 -13  -2     0.11     0.15     0.11 <
   2   0 -15   2     0.11     0.06     0.11 <
   2   0 -13  -1     0.67     0.95     0.10 o
   2   0 -14   1     0.68     0.73     0.10 o
   2   0 -13   0     1.94     0.99     0.15 o
   2   0 -12  -3     0.42     0.44     0.10 o
   2   0 -15   3     0.42     0.36     0.09 o
   2   0 -12  -2     0.02     0.07     0.09 <
   2   0 -14   2     0.02     0.10     0.08 <
   2   0 -12  -1     8.78     9.47     0.37 o
   2   0 -13   1     8.74     8.97     0.41 o
   2   0 -12   0  4148.52  4002.12    79.11 o
   2   0 -11  -3     1.54     2.31     0.24 o
   2   0 -14   3     1.54     2.06     0.24 o
   2   0 -11  -2     0.03     0.57     0.20 <
   2   0 -13   2     0.03     0.44     0.18 <
   2   0 -11  -1    14.15    20.62     0.35 o
   2   0 -12   1    14.17    16.90     0.46 o
   2   0 -11   0   242.47   176.54     6.27 o
   2   0 -10  -3     0.88     1.14     0.20 o
   2   0 -13   3     0.87     0.74     0.18 o
   2   0 -10  -2     0.01     0.07     0.14 <
   2   0 -12   2     0.01     0.01     0.14 <
   2   0 -10  -1    23.11    20.33     0.68 o
   2   0 -11   1    23.10    18.33     0.72 o
   2   0 -10   0  1258.48  1247.33    22.83 o
   2   0  -9  -3     0.03    -0.01     0.14 <
   2   0 -12   3     0.03     0.08     0.15 <
   2   0  -9  -2     0.05     0.03     0.13 <
   2   0 -11   2     0.05     0.07     0.14 <
   2   0  -9  -1    29.21    26.60     0.78 o
   2   0 -10   1    29.32    24.67     0.83 o
   2   0  -9   0  1265.53  1101.56    28.07 o
   2   0  -8  -3     0.25     0.08     0.12 <
   2   0 -11   3     0.26     0.21     0.14 <
   2   0  -8  -2     0.18     0.25     0.13 <
   2   0 -10   2     0.18     0.09     0.13 <
   2   0  -8  -1    23.87    28.32     0.46 o
   2   0  -9   1    23.88    24.24     0.61 o
   2   0  -8   0  1454.64  1551.46    20.98 o
   2   0  -7  -3     0.88     0.87     0.15 o
   2   0 -10   3     0.88     0.82     0.15 o
   2   0  -7  -2     0.04     0.27     0.13 <
   2   0  -9   2     0.04     0.08     0.13 <
   2   0  -7  -1     4.57     3.31     0.22 o
   2   0  -8   1     4.56     3.92     0.23 o
   2   0  -7   0   534.00   494.18    11.01 o
   2   0  -6  -3     1.14     1.09     0.15 o
   2   0  -9   3     1.14     0.86     0.15 o
   2   0  -6  -2     0.10     0.07     0.12 <
   2   0  -8   2     0.10     0.08     0.11 <
   2   0  -6  -1    25.53    19.92     0.71 o
   2   0  -7   1    25.51    18.09     0.74 o
   2   0  -6   0   215.60   153.21     5.58 o
   2   0  -5  -3     1.48     0.69     0.14 o
   2   0  -5  -2     0.05     0.11     0.11 <
   2   0  -5  -1    25.54    20.11     0.70 o
   2   0  -4  -3     1.80     1.34     0.16 o
   2   0  -4  -2     0.07     0.19     0.10 <
   2   0  -4  -1     2.04     1.59     0.13 o
   2   0  -4   0   139.32   140.34     2.50 o
   2   0  -3  -3     0.68     0.61     0.11 o
   2   0  -6   3     0.68     0.47     0.11 o
   2   0  -3  -2     0.02     0.00     0.06 <
   2   0  -5   2     0.02    -0.01     0.09 <
   2   0  -3  -1     1.96     1.51     0.12 o
   2   0  -4   1     1.94     1.55     0.13 o
   2   0  -3   0  6474.73  6055.26   129.97 o
   2   0  -2  -3     0.14     0.08     0.09 <
   2   0  -5   3     0.14     0.05     0.09 <
   2   0  -2  -2     0.01     0.00     0.08 <
   2   0  -4   2     0.01     0.03     0.07 <
   2   0  -3   1    12.42    10.94     0.27 o
   2   0  -2   0   124.16   130.95     0.96 o
   2   0  -1  -3     0.26     0.12     0.08 <
   2   0  -4   3     0.25     0.11     0.07 <
   2   0  -1  -2     0.01     0.00     0.07 <
   2   0  -3   2     0.01     0.03     0.06 <
   2   0  -1  -1     1.63     1.13     0.07 o
   2   0  -2   1     1.64     1.01     0.10 o
   2   0  -1   0     0.62     0.94     0.05 o
   2   0   0  -3     0.05     0.01     0.04 <
   2   0   0  -2     0.01    -0.01     0.04 <
   2   0  -2   2     0.01     0.02     0.05 <
   2   0   0  -1     7.69     6.50     0.17 o
   2   0  -1   1     7.70     6.63     0.18 o
   2   0   0   0 11266.40 12052.20   158.60 o
   2   0   1  -3     0.45     0.29     0.06 o
   2   0  -2   3     0.46     0.16     0.05 o
   2   0   1  -2     0.06     0.06     0.05 <
   2   0  -1   2     0.06     0.06     0.03 <
   2   0   1  -1     1.86     1.86     0.11 o
   2   0   0   1     1.87     1.55     0.06 o
   2   0   1   0 13911.10 16761.30   663.49 o
   2   0   2  -3     0.28     0.18     0.06 o
   2   0  -1   3     0.28     0.13     0.04 o
   2   0   2  -2     0.13     0.15     0.05 o
   2   0   0   2     0.13     0.11     0.06 <
   2   0   2  -1    43.61    35.78     1.09 o
   2   0   1   1    43.63    38.75     1.00 o
   2   0   2   0 16938.60 19878.50    60.34 o
   2   0   3  -3     0.00     0.04     0.05 <
   2   0   0   3     0.00     0.03     0.04 <
   2   0   3  -2     0.12     0.16     0.06 <
   2   0   1   2     0.12     0.13     0.06 <
   2   0   3  -1    76.18    75.06     1.50 o
   2   0   2   1    76.17    79.29     1.32 o
   2   0   3   0  6326.87  5985.21   124.66 o
   2   0   4  -3     0.02     0.10     0.12 <
   2   0   1   3     0.02     0.07     0.06 <
   2   0   4  -2     0.41     0.35     0.13 <
   2   0   2   2     0.41     0.33     0.07 o
   2   0   4  -1    65.93    73.71     0.95 o
   2   0   3   1    65.91    58.95     1.46 o
   2   0   4   0  1613.85  1412.77    35.47 o
   2   0   5  -3     1.16     1.09     0.16 o
   2   0   5  -2     0.71     1.07     0.16 o
   2   0   3   2     0.71     0.79     0.09 o
   2   0   5  -1    43.80    46.41     0.84 o
   2   0   4   1    43.76    39.01     0.85 o
   2   0   5   0     8.45    10.18     0.27 o
   2   0   3   3     1.17     0.87     0.10 o
   2   0   6  -2     0.54     0.54     0.15 o
   2   0   4   2     0.54     0.43     0.09 o
   2   0   6  -1     2.57     2.97     0.19 o
   2   0   6   0  2172.77  2234.13    35.61 o
   2   0   7  -3     1.26     1.46     0.18 o
   2   0   4   3     1.27     0.96     0.10 o
   2   0   7  -2     0.20     0.33     0.15 <
   2   0   5   2     0.19     0.13     0.14 <
   2   0   7  -1    12.45    19.66     0.19 o
   2   0   6   1    12.50    19.61     0.22 o
   2   0   7   0  1045.44  1290.31    50.57 o
   2   0   8  -3     1.16     1.14     0.12 o
   2   0   5   3     1.16     1.06     0.18 o
   2   0   8  -2     0.13     0.40     0.10 o
   2   0   6   2     0.13     0.30     0.17 <
   2   0   8  -1    25.25    37.67     1.34 o
   2   0   7   1    25.29    35.35     0.55 o
   2   0   8   0  1086.55  1128.87    10.07 o
   2   0   9  -3     0.45     0.44     0.10 o
   2   0   6   3     0.45     0.42     0.17 <
   2   0   9  -2     0.80     1.31     0.13 o
   2   0   7   2     0.80     0.94     0.19 o
   2   0   9  -1    48.25    61.77     2.24 o
   2   0   8   1    48.25    57.61     2.18 o
   2   0  10  -3     0.35     0.46     0.11 o
   2   0  10  -2     1.25     1.90     0.15 o
   2   0   8   2     1.25     1.66     0.19 o
   2   0  10  -1    20.59    20.70     0.49 o
   2   0   9   1    20.62    20.54     0.70 o
   2   0  10   0   907.23  1096.56    43.45 o
   2   0  11  -3     0.31     0.51     0.12 o
   2   0   8   3     0.31     0.33     0.15 <
   2   0  11  -2     1.21     1.88     0.25 o
   2   0   9   2     1.21     1.42     0.20 o
   2   0  10   1    15.23    12.46     0.53 o
   2   0  11   0    94.98   122.87     4.84 o
   2   0  12  -3     0.79     1.44     0.25 o
   2   0   9   3     0.79     1.13     0.20 o
   2   0  10   2     0.96     1.11     0.15 o
   2   0  12  -1    30.53    28.38     0.58 o
   2   0  11   1    30.51    30.76     0.82 o
   2   0  12   0  1926.78  1832.34    30.03 o
   2   0  13  -3     0.40     0.52     0.12 o
   2   0  10   3     0.40     0.54     0.09 o
   2   0  13  -2     0.30     0.40     0.15 <
   2   0  11   2     0.30     0.44     0.10 o
   2   0  13  -1     5.46     4.68     0.24 o
   2   0  12   1     5.41     4.39     0.22 o
   2   0  13   0   769.33   715.28    12.98 o
   2   0  14  -3     0.34     0.33     0.15 <
   2   0  11   3     0.34     0.25     0.12 <
   2   0  14  -2     0.33     0.41     0.17 <
   2   0  12   2     0.33     0.33     0.14 <
   2   0  14  -1    31.90    34.36     0.40 o
   2   0  13   1    31.98    37.82     1.50 o
   2   0  14   0  1289.07  1208.81    20.98 o
   2   0  15  -3     0.97     0.87     0.17 o
   2   0  12   3     0.97     0.49     0.27 <
   2   0  15  -2     0.20     0.61     0.13 o
   2   0  13   2     0.20     0.48     0.15 o
   2   0  15  -1     2.61     3.02     0.15 o
   2   0  14   1     2.56     2.62     0.18 o
   2   0  15   0   365.10   408.56    16.08 o
   2   0  16  -3     0.09     0.05     0.12 <
   2   0  13   3     0.09    -0.05     0.18 <
   2   0  16  -2     0.39     0.63     0.16 o
   2   0  16  -1     0.86     1.77     0.24 o
   2   0  16   0    25.82    22.15     0.79 o
   2   0  17  -3     0.19     0.52     0.16 o
   2   0  14   3     0.19     0.38     0.24 <
   2   0  15   2     1.02     0.55     0.24 <
   2   0  16   1     4.27     4.37     0.33 o
   2   0  18  -3     0.22     0.25     0.22 <
   2   0  15   3     0.22     0.23     0.23 <
   2   0  18  -2     1.17     0.46     0.21 <
   2   0  16   2     1.18     0.67     0.16 o
   2   0  17   1    14.53    12.36     0.52 o
   2   0  18   0    24.25    23.32     0.68 o
   2   0  19  -3     0.32     0.29     0.19 <
   2   0  16   3     0.32     0.49     0.15 o
   2   0  19  -2     2.11     1.42     0.21 o
   2   0  17   2     2.10     1.32     0.16 o
   2   0  19  -1    44.85    39.89     1.13 o
   2   0  18   1    44.74    35.71     1.21 o
   2   0  19   0   164.34   144.78     3.72 o
   2   0  20  -3     0.48     0.69     0.16 o
   2   0  17   3     0.48     0.54     0.13 o
   2   0  20  -2     1.64     1.45     0.18 o
   2   0  18   2     1.64     1.17     0.13 o
   2   0  20  -1    34.90    31.95     0.87 o
   2   0  19   1    34.84    26.28     0.97 o
   2   0  18   3     0.09     0.12     0.10 <
   2   2 -22   3     0.24     0.24     0.12 <
   2  -2 -19  -3     0.25     0.36     0.16 <
   2  -2 -20  -1     5.18     4.83     0.27 o
   2   2 -21   2     0.17     0.13     0.14 <
   2  -2 -19  -2     0.18     0.04     0.18 <
   2   2 -21   3     0.06     0.01     0.11 <
   2  -2 -18  -3     0.06     0.11     0.19 <
   2   2 -20  -2     0.42     0.39     0.14 <
   2  -2 -22   2     0.42     0.38     0.16 <
   2  -2 -21   1    10.01     8.14     0.39 o
   2  -2 -20   0    39.93    42.41     0.85 o
   2   2 -20   1     0.34     0.47     0.12 o
   2  -2 -19  -1     0.36     0.55     0.20 <
   2   2 -20   2     0.22     0.17     0.12 <
   2  -2 -18  -2     0.22     0.28     0.13 <
   2   2 -20   3     0.12     0.21     0.13 <
   2  -2 -17  -3     0.12     0.63     0.14 o
   2  -2 -22   3     0.29     0.22     0.18 <
   2   2 -19  -2     0.93     0.84     0.18 o
   2  -2 -21   2     0.93     0.65     0.20 o
   2   2 -19  -1    14.47    13.53     0.47 o
   2  -2 -20   1    14.24    13.02     0.62 o
   2   2 -19   0    56.94    57.35     1.20 o
   2  -2 -19   0    55.00    56.29     0.76 o
   2   2 -19   1     3.51     2.08     0.25 o
   2  -2 -18  -1     3.48     3.17     0.20 o
   2   2 -19   2     0.08     0.06     0.14 <
   2  -2 -17  -2     0.08     0.16     0.15 <
   2   2 -19   3     0.08     0.17     0.14 <
   2  -2 -16  -3     0.08     0.12     0.13 <
   2   2 -18  -2     1.54     1.53     0.22 o
   2   2 -18  -1    43.86    41.58     1.06 o
   2  -2 -19   1    43.51    45.99     0.46 o
   2   2 -18   0   534.17   527.44     9.92 o
   2  -2 -18   0   524.89   535.05     5.97 o
   2   2 -18   1    20.67    18.32     0.51 o
   2  -2 -17  -1    20.36    21.00     0.39 o
   2   2 -18   2     0.01     0.08     0.14 <
   2  -2 -16  -2     0.01     0.23     0.16 <
   2   2 -18   3     0.74     0.32     0.15 <
   2  -2 -15  -3     0.73     0.67     0.17 o
   2   2 -17  -3     0.40     0.46     0.22 <
   2  -2 -20   3     0.39     0.74     0.16 o
   2   2 -17  -2     1.61     1.25     0.14 o
   2  -2 -19   2     1.62     1.64     0.18 o
   2   2 -17  -1    51.97    47.22     1.06 o
   2  -2 -18   1    51.91    54.89     0.75 o
   2   2 -17   0   233.19   249.98     1.46 o
   2  -2 -17   0   233.87   253.77     0.75 o
   2   2 -17   1    33.68    27.96     0.98 o
   2  -2 -16  -1    33.71    34.40     0.59 o
   2   2 -17   2     0.12     0.23     0.16 <
   2  -2 -15  -2     0.12     0.55     0.17 o
   2   2 -17   3     1.01     0.59     0.22 <
   2  -2 -14  -3     1.01     0.84     0.18 o
   2   2 -16  -3     0.80     0.87     0.13 o
   2  -2 -19   3     0.80     0.94     0.13 o
   2   2 -16  -2     1.26     0.90     0.14 o
   2  -2 -18   2     1.26     1.14     0.18 o
   2   2 -16  -1    97.19    88.81     1.85 o
   2  -2 -17   1    97.09   105.14     4.19 o
   2   2 -16   0  1550.54  1579.35    12.87 o
   2  -2 -16   0  1543.18  1617.61    12.26 o
   2   2 -16   1    60.90    57.63     1.45 o
   2  -2 -15  -1    60.70    63.03     0.73 o
   2   2 -16   2     0.35     0.30     0.21 <
   2  -2 -14  -2     0.35     0.32     0.17 <
   2   2 -16   3     0.14     0.12     0.20 <
   2  -2 -13  -3     0.14     0.34     0.17 <
   2   2 -15  -3     0.43     0.34     0.13 <
   2  -2 -18   3     0.42     0.32     0.13 <
   2   2 -15  -2     1.13     1.02     0.15 o
   2  -2 -17   2     1.12     1.15     0.19 o
   2   2 -15  -1    72.69    71.03     1.19 o
   2  -2 -16   1    72.36    74.35     1.01 o
   2   2 -15   0  1297.24  1294.21    16.54 o
   2  -2 -15   0  1293.24  1319.10    14.23 o
   2   2 -15   1    68.02    71.37     1.36 o
   2  -2 -14  -1    67.72    68.93     0.79 o
   2   2 -15   2     0.48     0.45     0.21 <
   2  -2 -13  -2     0.48     0.62     0.17 o
   2   2 -15   3     0.12     0.14     0.19 <
   2  -2 -12  -3     0.12     0.27     0.12 <
   2   2 -14  -3     1.05     0.90     0.14 o
   2  -2 -17   3     1.04     0.80     0.14 o
   2   2 -14  -2     2.11     1.94     0.19 o
   2  -2 -16   2     2.11     2.99     0.26 o
   2   2 -14  -1    58.29    49.58     1.50 o
   2  -2 -15   1    57.87    58.01     1.00 o
   2  -2 -14   0   384.74   383.71     4.96 o
   2  -2 -13  -1    25.00    22.11     0.57 o
   2   2 -14   2     0.59     0.36     0.18 <
   2  -2 -12  -2     0.59     0.52     0.12 o
   2   2 -14   3     0.17     0.02     0.13 <
   2  -2 -11  -3     0.18     0.02     0.11 <
   2   2 -13  -3     0.92     0.46     0.16 <
   2  -2 -16   3     0.92     0.71     0.13 o
   2   2 -13  -2     1.47     1.04     0.23 o
   2  -2 -15   2     1.47     1.38     0.17 o
   2   2 -13  -1    84.05    74.68     1.66 o
   2  -2 -14   1    84.10    91.13     0.97 o
   2   2 -13   0   802.49   825.76    13.33 o
   2  -2 -13   0   806.27   815.82     7.35 o
   2   2 -13   1    55.73    55.31     0.98 o
   2  -2 -12  -1    55.92    53.18     1.00 o
   2   2 -13   2     0.49     0.37     0.11 o
   2  -2 -11  -2     0.49     0.45     0.09 o
   2   2 -13   3     0.33     0.06     0.09 <
   2  -2 -10  -3     0.33     0.19     0.10 <
   2   2 -12  -3     0.42     0.13     0.14 <
   2  -2 -15   3     0.42     0.37     0.14 <
   2   2 -12  -2     0.65     0.35     0.14 <
   2  -2 -14   2     0.65     0.50     0.10 o
   2   2 -12  -1    28.81    31.12     0.49 o
   2  -2 -13   1    28.73    22.02     0.71 o
   2   2 -12   0   107.89    94.10     2.62 o
   2  -2 -12   0   107.87    89.03     2.37 o
   2   2 -12   1    32.93    32.07     0.67 o
   2  -2 -11  -1    33.07    35.30     0.69 o
   2   2 -12   2     0.35     0.46     0.12 o
   2  -2 -10  -2     0.36     0.68     0.18 o
   2   2 -12   3     0.08     0.01     0.10 <
   2  -2  -9  -3     0.09     0.05     0.17 <
   2   2 -11  -3     0.62     0.23     0.18 <
   2  -2 -14   3     0.62     0.46     0.11 o
   2   2 -11  -1    32.11    41.72     0.52 o
   2  -2 -12   1    32.08    38.15     0.49 o
   2   2 -11   0   283.70   282.93     5.34 o
   2  -2 -11   0   281.83   265.08     4.68 o
   2   2 -11   1    18.17    16.84     0.60 o
   2  -2 -10  -1    18.27    18.14     0.34 o
   2   2 -11   2     0.15     0.21     0.11 <
   2  -2  -9  -2     0.16     0.31     0.10 <
   2   2 -11   3     0.03     0.03     0.10 <
   2  -2  -8  -3     0.03     0.02     0.09 <
   2   2 -10  -2     1.11     1.26     0.20 o
   2   2 -10  -1    16.51    19.21     0.49 o
   2  -2 -11   1    16.41    17.66     0.53 o
   2   2 -10   0   160.77   131.16     3.95 o
   2  -2 -10   0   161.08   128.33     3.59 o
   2   2 -10   1    17.85    17.01     0.57 o
   2  -2  -9  -1    18.02    18.59     0.44 o
   2   2 -10   2     0.30     0.31     0.11 <
   2  -2  -8  -2     0.30     0.42     0.08 o
   2   2 -10   3     0.49     0.67     0.12 o
   2  -2  -7  -3     0.49     0.62     0.11 o
   2   2  -9  -3     0.21     0.39     0.17 <
   2  -2 -12   3     0.20     0.32     0.16 <
   2   2  -9  -2     0.93     1.24     0.18 o
   2  -2 -11   2     0.93     1.17     0.19 o
   2   2  -9  -1    30.27    37.08     0.55 o
   2  -2 -10   1    29.96    35.10     0.64 o
   2   2  -9   0   599.56   590.01    11.19 o
   2  -2  -9   0   596.78   597.71    10.71 o
   2   2  -9   1    62.99    70.37     0.20 o
   2  -2  -8  -1    63.02    73.52     2.74 o
   2   2  -9   2     0.83     1.14     0.09 o
   2  -2  -7  -2     0.82     1.34     0.17 o
   2   2  -9   3     1.01     0.66     0.10 o
   2  -2  -6  -3     1.01     0.92     0.11 o
   2   2  -8  -3     0.06     0.09     0.14 <
   2  -2 -11   3     0.06     0.09     0.15 <
   2   2  -8  -2     0.07     0.23     0.14 <
   2  -2 -10   2     0.07     0.18     0.15 <
   2   2  -8  -1     7.51    11.46     0.27 o
   2  -2  -9   1     7.74    10.75     0.30 o
   2   2  -8   0  1028.43  1023.42    18.51 o
   2  -2  -8   0  1035.45  1027.46    13.58 o
   2   2  -8   1    15.83    14.10     0.34 o
   2  -2  -7  -1    15.73    15.60     0.36 o
   2   2  -8   2     0.15     0.16     0.08 <
   2  -2  -6  -2     0.15     0.20     0.08 <
   2   2  -8   3     1.13     0.82     0.15 o
   2  -2  -5  -3     1.12     1.05     0.16 o
   2   2  -7  -3     0.35     0.51     0.15 o
   2  -2 -10   3     0.36     0.55     0.17 o
   2   2  -7  -2     0.81     1.37     0.10 o
   2  -2  -9   2     0.81     1.37     0.17 o
   2   2  -7  -1    34.23    43.77     1.63 o
   2  -2  -8   1    34.12    39.99     1.55 o
   2   2  -7   0   379.68   360.78     5.39 o
   2  -2  -7   0   375.00   340.35     8.00 o
   2   2  -7   1    11.39    13.04     0.18 o
   2  -2  -6  -1    11.36    13.70     0.28 o
   2   2  -7   2     0.39     0.54     0.13 o
   2   2  -7   3     0.59     0.50     0.09 o
   2  -2  -4  -3     0.59     0.58     0.08 o
   2   2  -6  -3     1.29     1.53     0.10 o
   2  -2  -9   3     1.29     1.40     0.18 o
   2   2  -6  -2     0.00     0.09     0.05 <
   2  -2  -8   2     0.00     0.09     0.13 <
   2   2  -6  -1    12.96    16.65     0.62 o
   2  -2  -7   1    12.99    15.17     0.46 o
   2   2  -6   0  1635.45  1485.62    34.36 o
   2  -2  -6   0  1629.43  1408.65    36.33 o
   2   2  -6   1    42.65    45.14     0.46 o
   2  -2  -5  -1    42.52    51.30     1.89 o
   2   2  -6   2     0.17     0.23     0.09 <
   2  -2  -4  -2     0.17     0.41     0.07 o
   2   2  -6   3     1.13     0.58     0.16 o
   2  -2  -3  -3     1.13     1.03     0.09 o
   2   2  -5  -3     0.47     0.34     0.06 o
   2  -2  -8   3     0.47     0.30     0.13 <
   2   2  -5  -2     0.44     0.47     0.07 o
   2  -2  -7   2     0.44     0.32     0.09 o
   2   2  -5  -1    32.74    30.69     0.61 o
   2  -2  -6   1    32.72    30.69     0.78 o
   2   2  -5   0  2375.70  2138.44    50.47 o
   2  -2  -5   0  2387.84  2146.94    43.13 o
   2   2  -5   1   118.21   129.68     5.18 o
   2  -2  -4  -1   118.78   124.72     0.14 o
   2   2  -5   2     0.21     0.38     0.10 o
   2  -2  -3  -2     0.21     0.64     0.06 o
   2   2  -5   3     0.95     1.00     0.09 o
   2  -2  -2  -3     0.95     0.78     0.11 o
   2   2  -4  -3     0.18     0.02     0.05 <
   2  -2  -7   3     0.17     0.05     0.08 <
   2   2  -4  -2     0.05     0.09     0.07 <
   2  -2  -6   2     0.06     0.06     0.06 <
   2   2  -4  -1    29.49    30.52     0.64 o
   2  -2  -5   1    29.41    28.35     0.47 o
   2   2  -4   0  2422.87  2415.34    30.83 o
   2  -2  -4   0  2418.39  2421.46    24.28 o
   2   2  -4   1    83.61    71.86     1.73 o
   2  -2  -3  -1    83.93    80.40     1.01 o
   2   2  -4   2     0.59     0.57     0.07 o
   2  -2  -2  -2     0.59     0.63     0.08 o
   2   2  -4   3     0.05     0.04     0.06 <
   2   2  -3  -3     0.14     0.01     0.07 <
   2  -2  -6   3     0.14     0.04     0.06 <
   2   2  -3  -2     0.12     0.14     0.08 <
   2  -2  -5   2     0.12     0.14     0.06 <
   2   2  -3  -1     3.83     5.28     0.21 o
   2  -2  -4   1     3.88     4.61     0.13 o
   2   2  -3   0  2757.98  2500.89    48.89 o
   2  -2  -3   0  2778.75  2549.48    47.86 o
   2   2  -3   1     2.34     2.16     0.09 o
   2   2  -3   2     0.59     0.65     0.08 o
   2  -2  -1  -2     0.59     0.65     0.06 o
   2   2  -3   3     0.01     0.04     0.07 <
   2  -2   0  -3     0.01     0.05     0.11 <
   2   2  -2  -3     0.44     0.36     0.07 o
   2  -2  -5   3     0.44     0.27     0.06 o
   2   2  -2  -2     0.25     0.35     0.06 o
   2  -2  -4   2     0.25     0.24     0.07 o
   2   2  -2  -1    47.00    44.18     0.74 o
   2  -2  -3   1    47.20    42.85     0.71 o
   2   2  -2   0  1010.14   941.56    16.66 o
   2  -2  -2   0  1006.45   908.85    18.16 o
   2   2  -2   1    35.55    32.38     0.87 o
   2  -2  -1  -1    35.27    34.53     0.65 o
   2   2  -2   2     0.96     1.00     0.09 o
   2  -2   0  -2     0.95     0.96     0.10 o
   2   2  -2   3     0.31     0.40     0.10 o
   2  -2   1  -3     0.31     0.40     0.07 o
   2   2  -1  -3     0.58     0.35     0.06 o
   2  -2  -4   3     0.58     0.36     0.06 o
   2   2  -1  -2     0.37     0.22     0.06 o
   2  -2  -3   2     0.37     0.21     0.07 o
   2   2  -1  -1     2.00     1.74     0.09 o
   2  -2  -2   1     2.02     2.02     0.11 o
   2   2  -1   0  1403.95  1184.37    28.44 o
   2  -2  -1   0  1394.75  1242.77    25.71 o
   2   2  -1   1    87.93    82.32     1.90 o
   2  -2   0  -1    87.80    84.71     1.16 o
   2   2  -1   2     0.51     0.58     0.14 o
   2  -2   1  -2     0.51     0.65     0.08 o
   2   2  -1   3     0.94     0.76     0.15 o
   2  -2   2  -3     0.93     0.87     0.15 o
   2   2   0  -3     0.29     0.20     0.07 <
   2  -2  -3   3     0.29     0.15     0.07 <
   2   2   0  -2     0.27     0.24     0.06 o
   2  -2  -2   2     0.27     0.25     0.05 o
   2   2   0  -1    60.73    71.29     2.75 o
   2  -2  -1   1    60.57    59.33     0.67 o
   2   2   0   0  1271.47  1280.81    22.10 o
   2  -2   0   0  1269.85  1310.06     8.22 o
   2   2   0   1    65.80    57.57     1.33 o
   2  -2   1  -1    65.62    60.88     1.08 o
   2   2   0   2     0.42     0.55     0.10 o
   2  -2   2  -2     0.42     0.57     0.07 o
   2   2   0   3     1.89     1.69     0.13 o
   2  -2   3  -3     1.89     1.69     0.13 o
   2   2   1  -3     0.24     0.26     0.07 o
   2  -2  -2   3     0.24     0.14     0.06 <
   2  -2  -1   2     0.86     0.41     0.06 o
   2   2   1  -1    24.60    20.73     0.56 o
   2  -2   0   1    24.66    18.01     0.62 o
   2   2   1   0   883.78   779.72    16.64 o
   2  -2   1   0   881.94   766.21    16.13 o
   2   2   1   1    99.69    81.23     2.17 o
   2  -2   2  -1    99.77    90.44     2.30 o
   2   2   1   2     0.20     0.51     0.11 o
   2  -2   3  -2     0.20     0.50     0.14 o
   2   2   1   3     2.28     2.07     0.21 o
   2  -2   4  -3     2.28     2.42     0.19 o
   2   2   2  -3     0.42     0.19     0.07 <
   2  -2  -1   3     0.42     0.21     0.05 o
   2   2   2  -2     0.04     0.05     0.06 <
   2  -2   0   2     0.04     0.07     0.05 <
   2   2   2  -1    41.51    34.72     0.85 o
   2  -2   1   1    41.34    31.05     0.94 o
   2   2   2   0  1625.56  1592.20    19.44 o
   2  -2   2   0  1625.67  1536.28    25.79 o
   2   2   2   1   103.85   102.83     1.48 o
   2  -2   3  -1   103.88   100.73     1.31 o
   2   2   2   2     0.20     0.29     0.08 o
   2  -2   4  -2     0.20     0.36     0.09 o
   2   2   2   3     0.67     0.56     0.09 o
   2  -2   5  -3     0.67     0.82     0.10 o
   2   2   3  -3     0.56     0.36     0.09 o
   2  -2   0   3     0.56     0.22     0.05 o
   2   2   3  -2     0.27     0.20     0.07 <
   2  -2   1   2     0.27     0.15     0.07 <
   2   2   3  -1    47.36    45.45     0.79 o
   2  -2   2   1    47.31    36.34     1.10 o
   2   2   3   0  1662.02  1687.06    14.37 o
   2  -2   3   0  1670.55  1709.98    27.67 o
   2   2   3   1    18.24    17.34     0.39 o
   2  -2   4  -1    18.05    20.60     0.48 o
   2   2   3   2     0.58     0.58     0.09 o
   2  -2   5  -2     0.58     0.69     0.09 o
   2   2   3   3     0.04     0.04     0.08 <
   2  -2   6  -3     0.05     0.02     0.08 <
   2   2   4  -3     0.41     0.15     0.07 <
   2  -2   1   3     0.41     0.12     0.06 <
   2   2   4  -2     0.51     0.29     0.07 o
   2  -2   2   2     0.51     0.33     0.07 o
   2   2   4  -1    61.30    66.86     0.26 o
   2  -2   3   1    61.29    62.63     1.10 o
   2   2   4   0  1563.91  1543.48    20.63 o
   2  -2   4   0  1567.30  1518.53    29.61 o
   2   2   4   1     3.99     4.08     0.16 o
   2  -2   5  -1     4.20     4.61     0.16 o
   2   2   4   2     1.21     1.53     0.15 o
   2  -2   6  -2     1.20     2.26     0.23 o
   2   2   4   3     0.29     0.18     0.08 <
   2  -2   7  -3     0.30     0.38     0.19 <
   2   2   5  -3     0.31     0.12     0.07 <
   2   2   5  -2     1.79     1.38     0.10 o
   2   2   5  -1    42.57    46.79     0.22 o
   2  -2   4   1    42.52    44.43     0.92 o
   2   2   5   0   581.98   588.61     6.87 o
   2  -2   5   0   584.61   574.15    10.95 o
   2   2   5   1    69.57    78.03     3.11 o
   2  -2   6  -1    69.75    89.22     3.56 o
   2   2   5   2     0.15     0.29     0.11 <
   2  -2   7  -2     0.15     0.42     0.18 <
   2   2   5   3     0.07     0.02     0.10 <
   2  -2   8  -3     0.07     0.09     0.18 <
   2   2   6  -3     0.07     0.12     0.07 <
   2   2   6  -2     1.76     1.98     0.18 o
   2  -2   4   2     1.76     2.04     0.22 o
   2   2   6  -1    10.16    12.23     0.16 o
   2  -2   5   1    10.39    13.85     0.37 o
   2   2   6   0   625.28   617.37     8.46 o
   2  -2   6   0   629.27   617.29    11.81 o
   2   2   6   1    26.04    24.44     0.71 o
   2  -2   7  -1    26.04    27.97     0.67 o
   2   2   6   2     0.32     0.60     0.12 o
   2  -2   8  -2     0.31     0.71     0.20 o
   2   2   6   3     0.24     0.39     0.12 o
   2  -2   9  -3     0.24     0.55     0.20 <
   2   2   7  -2     0.00     0.16     0.10 <
   2  -2   5   2     0.00     0.16     0.17 <
   2   2   7  -1    71.81    80.51     3.20 o
   2  -2   6   1    71.84    76.78     1.37 o
   2   2   7   0  1303.73  1157.55    28.27 o
   2  -2   7   0  1299.18  1198.45    26.86 o
   2   2   7   1    16.82    18.09     0.31 o
   2  -2   8  -1    16.49    21.29     0.50 o
   2   2   7   2     0.88     1.28     0.21 o
   2  -2   9  -2     0.87     1.58     0.24 o
   2   2   7   3     0.11     0.54     0.17 o
   2  -2  10  -3     0.11     0.64     0.22 <
   2   2   8  -3     0.96     0.96     0.18 o
   2  -2   5   3     0.96     0.90     0.20 o
   2   2   8  -2     0.94     1.31     0.12 o
   2  -2   6   2     0.94     1.48     0.23 o
   2   2   8  -1    70.87    78.68     1.12 o
   2  -2   7   1    71.04    79.07     1.27 o
   2   2   8   0   494.90   484.93     9.39 o
   2  -2   8   0   496.64   443.22    10.90 o
   2   2   8   1    79.98    92.87     1.13 o
   2  -2   9  -1    79.51    94.27     1.12 o
   2   2   8   2     0.45     0.81     0.19 o
   2  -2  10  -2     0.45     0.91     0.23 o
   2   2   8   3     0.26     0.29     0.13 <
   2  -2  11  -3     0.26     0.36     0.11 o
   2   2   9  -3     1.42     1.64     0.21 o
   2  -2   6   3     1.42     1.49     0.23 o
   2   2   9  -2     1.76     2.34     0.22 o
   2  -2   7   2     1.76     2.61     0.27 o
   2   2   9  -1    23.21    28.39     0.55 o
   2  -2   8   1    23.06    26.58     0.65 o
   2   2   9   0   782.78   799.21    13.39 o
   2  -2   9   0   776.68   755.65    14.86 o
   2   2   9   1    29.63    33.90     0.70 o
   2  -2  10  -1    29.30    35.98     0.69 o
   2   2   9   2     2.09     1.30     0.22 o
   2  -2  11  -2     2.09     2.68     0.18 o
   2   2   9   3     1.80     2.24     0.17 o
   2  -2  12  -3     1.81     1.68     0.17 o
   2   2  10  -3     0.32     0.39     0.18 <
   2  -2   7   3     0.32     0.52     0.20 <
   2   2  10  -2     1.23     1.60     0.22 o
   2  -2   8   2     1.22     1.85     0.25 o
   2   2  10  -1    20.55    26.67     0.51 o
   2  -2   9   1    20.19    24.62     0.60 o
   2   2  10   0  1792.54  1793.36    31.85 o
   2  -2  10   0  1783.39  1693.86    35.23 o
   2   2  10   1    36.24    35.67     0.55 o
   2  -2  11  -1    36.25    38.52     0.33 o
   2   2  10   2     1.66     1.61     0.13 o
   2  -2  12  -2     1.66     1.34     0.14 o
   2   2  10   3     0.82     0.62     0.15 o
   2  -2  13  -3     0.82     0.71     0.15 o
   2   2  11  -3     0.05     0.07     0.17 <
   2  -2   8   3     0.05     0.06     0.18 <
   2   2  11  -2     1.40     1.86     0.24 o
   2   2  11  -1     8.33     8.69     0.27 o
   2  -2  10   1     8.19     9.84     0.24 o
   2   2  11   0   177.43   138.28     4.09 o
   2  -2  11   0   179.87   165.17     3.22 o
   2   2  11   1    58.34    54.84     1.08 o
   2  -2  12  -1    58.55    51.40     1.26 o
   2   2  11   2     0.93     0.90     0.16 o
   2  -2  13  -2     0.94     0.76     0.13 o
   2   2  11   3     0.49     0.42     0.15 <
   2  -2  14  -3     0.50     0.44     0.11 o
   2   2  12  -3     0.05     0.19     0.19 <
   2  -2   9   3     0.06     0.26     0.14 <
   2   2  12  -2     0.37     0.37     0.11 o
   2  -2  10   2     0.37     0.37     0.12 o
   2   2  12  -1     0.39     0.55     0.12 o
   2  -2  11   1     0.37     0.61     0.14 o
   2   2  12   0   229.49   213.90     3.91 o
   2  -2  12   0   227.97   236.31     2.33 o
   2   2  12   1    45.58    43.91     0.83 o
   2  -2  13  -1    45.82    43.00     0.93 o
   2   2  12   2     0.77     0.54     0.16 o
   2  -2  14  -2     0.76     0.58     0.12 o
   2   2  12   3     0.03     0.13     0.19 <
   2  -2  15  -3     0.03     0.08     0.12 <
   2   2  13  -3     0.46     0.41     0.12 o
   2  -2  10   3     0.47     0.45     0.14 o
   2   2  13  -2     0.30     0.28     0.12 <
   2  -2  11   2     0.30     0.38     0.15 <
   2   2  13  -1    46.85    42.32     0.96 o
   2  -2  12   1    46.85    43.89     0.91 o
   2   2  13   0   163.14   181.97     7.21 o
   2  -2  13   0   163.32   176.24     0.93 o
   2   2  13   1    31.64    31.37     0.71 o
   2  -2  14  -1    31.44    30.24     0.54 o
   2  -2  15  -2     1.59     1.61     0.15 o
   2   2  13   3     0.48     0.51     0.14 o
   2  -2  16  -3     0.48     0.68     0.13 o
   2   2  14  -3     1.21     1.27     0.18 o
   2  -2  11   3     1.21     0.74     0.27 <
   2   2  14  -2     1.29     1.16     0.16 o
   2  -2  12   2     1.29     0.81     0.25 o
   2   2  14  -1    38.40    39.71     0.59 o
   2  -2  13   1    38.18    41.74     1.66 o
   2   2  14   0   374.44   339.83     8.03 o
   2  -2  14   0   374.81   353.33     6.12 o
   2   2  14   1    20.93    21.53     0.42 o
   2  -2  15  -1    20.87    23.51     0.34 o
   2   2  14   2     1.68     0.97     0.23 o
   2  -2  16  -2     1.68     1.61     0.17 o
   2   2  14   3     0.26     0.18     0.13 <
   2  -2  17  -3     0.26     0.50     0.15 o
   2   2  15  -3     0.72     0.64     0.16 o
   2  -2  12   3     0.72     0.62     0.16 o
   2   2  15  -2     1.14     1.02     0.17 o
   2  -2  13   2     1.13     1.15     0.15 o
   2   2  15  -1     6.20     5.81     0.31 o
   2  -2  14   1     6.04     5.84     0.32 o
   2  -2  15   0    30.77    29.08     0.63 o
   2   2  15   1    23.95    21.86     0.71 o
   2  -2  16  -1    23.97    26.94     0.25 o
   2   2  15   2     1.11     0.38     0.15 <
   2  -2  17  -2     1.11     1.04     0.16 o
   2   2  15   3     0.14     0.14     0.17 <
   2  -2  18  -3     0.14     0.30     0.13 <
   2   2  16  -3     0.16     0.19     0.18 <
   2  -2  13   3     0.15     0.19     0.16 <
   2   2  16  -2     0.43     0.51     0.22 <
   2  -2  14   2     0.42     0.48     0.15 o
   2   2  16  -1     9.26     8.01     0.40 o
   2  -2  15   1     9.16     8.85     0.29 o
   2   2  16   0    68.39    72.22     1.30 o
   2  -2  16   0    69.00    69.41     1.42 o
   2   2  16   1    16.29    12.13     0.55 o
   2  -2  17  -1    16.40    16.83     0.37 o
   2   2  16   2     0.84     0.35     0.17 <
   2  -2  18  -2     0.85     0.56     0.13 o
   2   2  16   3     0.07     0.12     0.15 <
   2  -2  19  -3     0.08     0.12     0.10 <
   2   2  17  -3     0.03     0.03     0.21 <
   2  -2  14   3     0.03     0.05     0.14 <
   2   2  17  -2     0.66     0.59     0.22 <
   2  -2  15   2     0.66     1.07     0.20 o
   2   2  17  -1    14.33    12.71     0.49 o
   2  -2  16   1    14.46    14.19     0.34 o
   2   2  17   0    33.55    35.86     0.72 o
   2  -2  17   0    33.42    35.17     0.46 o
   2  -2  18  -1    21.52    22.75     0.31 o
   2   2  17   2     0.15    -0.05     0.15 <
   2  -2  19  -2     0.15     0.12     0.10 <
   2   2  17   3     0.17     0.22     0.14 <
   2  -2  20  -3     0.17     0.19     0.16 <
   2   2  18  -3     0.07     0.15     0.14 <
   2  -2  15   3     0.07     0.10     0.10 <
   2   2  18  -2     0.93     0.63     0.14 o
   2  -2  16   2     0.94     0.52     0.22 <
   2   2  18  -1    16.23    14.33     0.51 o
   2  -2  17   1    16.42    17.34     0.30 o
   2  -2  18   0    63.26    65.00     0.86 o
   2   2  18   1     0.22     0.41     0.14 <
   2  -2  19  -1     0.23     0.55     0.12 o
   2   2  19  -3     0.18     0.25     0.13 <
   2  -2  16   3     0.18     0.32     0.13 <
   2   2  19  -2     1.06     0.61     0.13 o
   2  -2  17   2     1.07     0.48     0.21 <
   2  -2  18   1    20.51    18.71     0.58 o
   2   2  19   0    93.19    88.30     1.96 o
   2   2  20  -3     0.15     0.21     0.16 <
   2  -2  17   3     0.15     0.11     0.19 <
   2   2  20  -2     0.74     0.63     0.15 o
   2  -2  18   2     0.73     0.37     0.12 o
   2   4 -19   1     3.32     2.97     0.21 o
   2  -4 -18  -1     3.20     3.86     0.14 o
   2   4 -19   2     0.44     0.18     0.15 <
   2  -4 -17  -2     0.44     0.46     0.11 o
   2   4 -19   3     0.09    -0.03     0.16 <
   2  -4 -16  -3     0.09     0.18     0.12 <
   2   4 -18  -2     0.83     0.75     0.16 o
   2  -4 -20   2     0.83     1.08     0.12 o
   2   4 -18  -1    15.36    12.72     0.49 o
   2  -4 -19   1    15.33    15.25     0.29 o
   2   4 -18   0    75.93    65.10     1.84 o
   2  -4 -18   0    76.15    68.87     1.44 o
   2   4 -18   1    25.09    21.92     0.71 o
   2  -4 -17  -1    25.05    27.73     1.09 o
   2   4 -18   2     1.10     0.57     0.20 <
   2  -4 -16  -2     1.10     1.24     0.14 o
   2   4 -18   3     0.20     0.20     0.18 <
   2  -4 -15  -3     0.20     0.33     0.13 <
   2   4 -17  -3     0.14     0.13     0.17 <
   2  -4 -20   3     0.14     0.15     0.12 <
   2   4 -17  -2     0.05     0.04     0.18 <
   2  -4 -19   2     0.05     0.14     0.13 <
   2   4 -17  -1     0.85     0.97     0.20 o
   2  -4 -18   1     0.90     1.20     0.15 o
   2   4 -17   0    14.94    14.77     0.48 o
   2  -4 -17   0    15.17    16.41     0.29 o
   2   4 -17   1     3.73     3.33     0.27 o
   2  -4 -16  -1     3.57     4.08     0.22 o
   2   4 -17   2     0.60     0.49     0.13 o
   2  -4 -15  -2     0.60     0.76     0.14 o
   2   4 -17   3     0.02     0.12     0.17 <
   2  -4 -14  -3     0.02     0.14     0.14 <
   2   4 -16  -3     0.04     0.08     0.12 <
   2  -4 -19   3     0.04     0.26     0.14 <
   2   4 -16  -2     0.74     0.59     0.14 o
   2  -4 -18   2     0.74     1.13     0.15 o
   2   4 -16  -1     0.40     1.12     0.22 o
   2  -4 -17   1     0.40     1.40     0.16 o
   2   4 -16   0     0.20     1.78     0.23 o
   2  -4 -16   0     0.22     2.09     0.16 o
   2   4 -16   1     7.29     8.39     0.23 o
   2  -4 -15  -1     7.26    10.38     0.13 o
   2   4 -16   2     0.89     0.94     0.20 o
   2  -4 -14  -2     0.89     1.11     0.17 o
   2   4 -16   3     0.06     0.04     0.14 <
   2  -4 -13  -3     0.06     0.16     0.15 <
   2   4 -15  -3     0.08     0.13     0.14 <
   2  -4 -18   3     0.09     0.27     0.15 <
   2   4 -15  -2     2.19     1.75     0.17 o
   2  -4 -17   2     2.19     3.47     0.22 o
   2   4 -15  -1     7.04     7.41     0.24 o
   2  -4 -16   1     6.97     7.68     0.29 o
   2   4 -15   0    28.97    28.38     0.56 o
   2  -4 -15   0    28.31    29.28     0.49 o
   2   4 -15   1     2.81     3.24     0.25 o
   2  -4 -14  -1     2.93     3.27     0.21 o
   2   4 -15   2     0.94     1.03     0.23 o
   2  -4 -13  -2     0.94     0.94     0.18 o
   2   4 -15   3     0.31     0.29     0.21 <
   2  -4 -12  -3     0.32     0.35     0.16 <
   2   4 -14  -3     0.26    -0.01     0.11 <
   2  -4 -17   3     0.26     0.19     0.16 <
   2   4 -14  -2     3.34     4.08     0.27 o
   2  -4 -16   2     3.33     3.79     0.21 o
   2   4 -14  -1    67.55    72.20     1.26 o
   2  -4 -15   1    67.07    69.56     0.23 o
   2   4 -14   0   478.40   448.88     9.76 o
   2  -4 -14   0   474.52   452.28     7.44 o
   2   4 -14   1    76.23    86.42     1.17 o
   2  -4 -13  -1    75.97    83.70     3.27 o
   2   4 -14   2     1.45     1.90     0.24 o
   2  -4 -12  -2     1.45     2.05     0.20 o
   2   4 -14   3     0.86     0.89     0.23 o
   2  -4 -11  -3     0.86     0.99     0.18 o
   2   4 -13  -3     0.29     0.07     0.13 <
   2  -4 -16   3     0.29     0.08     0.15 <
   2   4 -13  -2     0.24     0.14     0.13 <
   2  -4 -15   2     0.25     0.16     0.13 <
   2   4 -13  -1     5.87     5.48     0.32 o
   2  -4 -14   1     6.06     5.83     0.29 o
   2   4 -13   0    16.86    15.96     0.55 o
   2  -4 -13   0    16.90    17.51     0.37 o
   2   4 -13   1    46.58    51.48     0.92 o
   2  -4 -12  -1    46.04    48.35     0.74 o
   2   4 -13   2     4.01     3.18     0.22 o
   2  -4 -11  -2     3.98     4.26     0.23 o
   2   4 -13   3     0.21     0.13     0.15 <
   2  -4 -10  -3     0.21     0.25     0.17 <
   2   4 -12  -3     0.35     0.13     0.14 <
   2  -4 -15   3     0.36     0.20     0.12 <
   2   4 -12  -2     0.37     0.37     0.21 <
   2  -4 -14   2     0.38     0.40     0.16 <
   2   4 -12  -1    31.04    29.92     0.83 o
   2  -4 -13   1    31.13    29.04     0.62 o
   2   4 -12   0   831.01   820.13    11.28 o
   2  -4 -12   0   827.24   823.34    10.70 o
   2   4 -12   1    34.41    30.14     0.78 o
   2  -4 -11  -1    34.36    35.30     0.59 o
   2   4 -12   2     0.39     0.29     0.15 <
   2  -4 -10  -2     0.40     0.35     0.17 <
   2   4 -12   3     0.11     0.34     0.15 <
   2  -4  -9  -3     0.11     0.32     0.16 <
   2   4 -11  -3     0.48     0.40     0.14 <
   2  -4 -14   3     0.48     0.59     0.18 o
   2   4 -11  -2     2.07     2.03     0.26 o
   2  -4 -13   2     2.05     1.86     0.19 o
   2   4 -11  -1    25.30    23.55     0.56 o
   2  -4 -12   1    25.00    25.51     0.54 o
   2   4 -11   0   209.71   221.54     1.79 o
   2  -4 -11   0   209.36   220.76     1.84 o
   2   4 -11   1    14.84    13.70     0.54 o
   2  -4 -10  -1    14.96    18.32     0.24 o
   2   4 -11   2     0.03     0.17     0.15 <
   2  -4  -9  -2     0.03     0.14     0.16 <
   2   4 -11   3     0.01     0.00     0.15 <
   2  -4  -8  -3     0.01     0.04     0.15 <
   2   4 -10  -3     0.52     0.25     0.14 <
   2  -4 -13   3     0.52     0.35     0.16 <
   2   4 -10  -2     0.14     0.16     0.14 <
   2  -4 -12   2     0.14     0.29     0.18 <
   2   4 -10  -1    55.84    45.01     1.51 o
   2  -4 -11   1    56.04    54.29     0.78 o
   2   4 -10   0   275.02   293.02     4.32 o
   2  -4 -10   0   276.17   287.05     2.69 o
   2   4 -10   1     1.93     1.34     0.17 o
   2  -4  -9  -1     1.97     1.91     0.20 o
   2   4 -10   2     0.08     0.07     0.14 <
   2  -4  -8  -2     0.08     0.13     0.14 <
   2   4 -10   3     0.06     0.00     0.14 <
   2  -4  -7  -3     0.06     0.06     0.11 <
   2   4  -9  -3     0.17     0.32     0.14 <
   2  -4 -12   3     0.18     0.24     0.15 <
   2   4  -9  -2     2.40     3.47     0.27 o
   2  -4 -11   2     2.41     2.14     0.18 o
   2   4  -9  -1     5.37     5.12     0.32 o
   2  -4 -10   1     5.30     4.87     0.30 o
   2   4  -9   0   118.00   105.79     2.75 o
   2  -4  -9   0   116.15    97.28     2.50 o
   2   4  -9   1    20.14    20.24     0.62 o
   2  -4  -8  -1    20.02    20.52     0.36 o
   2   4  -9   2     0.79     0.64     0.12 o
   2  -4  -7  -2     0.79     0.87     0.15 o
   2   4  -9   3     0.13     0.23     0.10 <
   2  -4  -6  -3     0.13     0.20     0.11 <
   2   4  -8  -3     0.03     0.07     0.12 <
   2  -4 -11   3     0.03     0.09     0.10 <
   2   4  -8  -2     2.18     3.31     0.25 o
   2  -4 -10   2     2.20     1.90     0.14 o
   2   4  -8  -1    26.22    28.02     0.68 o
   2  -4  -9   1    26.33    23.28     0.54 o
   2   4  -8   0    80.76    73.17     1.55 o
   2  -4  -8   0    81.28    88.75     0.22 o
   2   4  -8   1    15.63    17.05     0.23 o
   2  -4  -7  -1    15.82    18.05     0.26 o
   2   4  -8   2     0.27     0.35     0.14 <
   2  -4  -6  -2     0.28     0.32     0.10 o
   2   4  -8   3     0.11     0.07     0.09 <
   2  -4  -5  -3     0.11     0.13     0.11 <
   2   4  -7  -3     0.02     0.08     0.14 <
   2  -4 -10   3     0.02     0.05     0.13 <
   2   4  -7  -2     1.40     2.35     0.21 o
   2  -4  -9   2     1.41     1.52     0.19 o
   2   4  -7  -1    39.40    49.87     0.57 o
   2  -4  -8   1    40.05    43.97     0.67 o
   2   4  -7   0   355.05   368.18     6.01 o
   2  -4  -7   0   362.75   349.86     7.18 o
   2   4  -7   1    26.27    27.18     0.74 o
   2   4  -7   2     0.05     0.16     0.11 <
   2  -4  -5  -2     0.05     0.14     0.19 <
   2   4  -7   3     0.09     0.04     0.11 <
   2  -4  -4  -3     0.09     0.10     0.14 <
   2   4  -6  -3     0.48     0.34     0.15 <
   2  -4  -9   3     0.48     0.23     0.16 <
   2   4  -6  -2     0.60     0.48     0.17 <
   2  -4  -8   2     0.59     0.46     0.16 <
   2   4  -6  -1     6.92     6.16     0.34 o
   2  -4  -7   1     6.81     5.70     0.33 o
   2   4  -6   0   144.62   144.60     2.86 o
   2  -4  -6   0   147.73   143.42     3.05 o
   2   4  -6   1    42.36    37.01     1.20 o
   2  -4  -5  -1    42.82    46.53     0.96 o
   2   4  -6   2     2.14     2.00     0.26 o
   2  -4  -4  -2     2.15     2.61     0.26 o
   2   4  -6   3     0.55     0.30     0.13 <
   2  -4  -3  -3     0.55     0.72     0.19 o
   2   4  -5  -3     0.44     0.35     0.16 <
   2  -4  -8   3     0.44     0.36     0.15 <
   2   4  -5  -2     0.53     0.49     0.17 <
   2  -4  -7   2     0.53     0.36     0.16 <
   2   4  -5  -1    13.63    12.13     0.52 o
   2  -4  -6   1    13.64    11.61     0.50 o
   2   4  -5   0    75.71    62.40     1.98 o
   2  -4  -5   0    77.04    63.03     1.73 o
   2   4  -5   1     5.45     4.95     0.34 o
   2  -4  -4  -1     5.37     5.77     0.32 o
   2   4  -5   2     0.14     0.17     0.12 <
   2  -4  -3  -2     0.14     0.26     0.17 <
   2   4  -5   3     0.60     0.51     0.13 o
   2  -4  -2  -3     0.61     0.55     0.20 <
   2   4  -4  -3     0.44     0.17     0.17 <
   2  -4  -7   3     0.43     0.26     0.10 <
   2   4  -4  -2     0.29     0.24     0.16 <
   2  -4  -6   2     0.29     0.18     0.10 <
   2   4  -4  -1    22.63    19.92     0.54 o
   2  -4  -5   1    22.57    19.81     0.53 o
   2   4  -4   0    74.28    76.88     1.53 o
   2  -4  -4   0    72.32    77.21     0.74 o
   2   4  -4   1     5.77     3.95     0.33 o
   2  -4  -3  -1     5.80     3.79     0.24 o
   2   4  -4   2     0.60     0.36     0.13 <
   2  -4  -2  -2     0.60     0.45     0.12 o
   2   4  -4   3     0.19     0.12     0.12 <
   2  -4  -1  -3     0.20     0.16     0.11 <
   2   4  -3  -3     0.50     0.17     0.10 <
   2  -4  -6   3     0.50     0.16     0.10 <
   2   4  -3  -2     0.53     0.79     0.12 o
   2  -4  -5   2     0.52     0.60     0.11 o
   2   4  -3  -1    10.72    10.04     0.31 o
   2  -4  -4   1    10.76     9.38     0.30 o
   2   4  -3   0   211.98   171.20     4.64 o
   2  -4  -3   0   210.75   161.93     4.83 o
   2   4  -3   1    20.18    19.77     0.47 o
   2  -4  -2  -1    19.98    21.70     0.25 o
   2   4  -3   2     0.30     0.18     0.16 <
   2  -4  -1  -2     0.29     0.28     0.12 <
   2   4  -3   3     0.13     0.10     0.11 <
   2  -4   0  -3     0.13     0.17     0.12 <
   2   4  -2  -3     0.02     0.04     0.10 <
   2  -4  -5   3     0.02     0.06     0.10 <
   2   4  -2  -2     1.43     1.21     0.18 o
   2  -4  -4   2     1.42     0.96     0.13 o
   2   4  -2  -1    65.50    67.17     0.91 o
   2  -4  -3   1    65.06    65.44     0.57 o
   2   4  -2   0   322.59   306.95     6.54 o
   2  -4  -2   0   320.38   312.76     4.67 o
   2   4  -2   1     6.38     5.83     0.34 o
   2  -4  -1  -1     6.39     6.42     0.23 o
   2   4  -2   2     0.25     0.21     0.12 <
   2  -4   0  -2     0.25     0.25     0.11 <
   2   4  -2   3     0.10     0.08     0.10 <
   2  -4   1  -3     0.10     0.05     0.11 <
   2   4  -1  -3     0.10     0.17     0.11 <
   2  -4  -4   3     0.10     0.18     0.10 <
   2  -4  -3   2     1.28     0.91     0.12 o
   2   4  -1  -1     5.56     4.65     0.29 o
   2  -4  -2   1     5.33     4.65     0.22 o
   2   4  -1   0    66.26    63.70     1.16 o
   2  -4  -1   0    67.43    69.37     1.38 o
   2   4  -1   1     4.26     4.47     0.21 o
   2  -4   0  -1     4.27     5.44     0.28 o
   2   4  -1   2     0.58     0.37     0.11 o
   2  -4   1  -2     0.58     0.40     0.15 <
   2   4  -1   3     0.18     0.15     0.10 <
   2  -4   2  -3     0.18     0.03     0.17 <
   2   4   0  -3     0.33     0.21     0.14 <
   2  -4  -3   3     0.32     0.19     0.14 <
   2   4   0  -2     0.30     0.28     0.12 <
   2  -4  -2   2     0.30     0.23     0.14 <
   2   4   0  -1    26.21    23.70     0.60 o
   2  -4  -1   1    26.26    22.62     0.79 o
   2   4   0   0   140.06   134.34     2.29 o
   2  -4   0   0   138.31   155.92     1.86 o
   2   4   0   1     1.23     0.77     0.15 o
   2  -4   1  -1     1.19     1.30     0.19 o
   2   4   0   2     2.07     1.68     0.18 o
   2  -4   2  -2     2.08     1.91     0.23 o
   2   4   0   3     0.69     1.07     0.12 o
   2  -4   3  -3     0.69     1.24     0.21 o
   2   4   1  -3     0.51     0.47     0.12 o
   2  -4  -2   3     0.51     0.27     0.16 <
   2   4   1  -2     0.44     0.52     0.12 o
   2  -4  -1   2     0.44     0.36     0.11 o
   2   4   1  -1    27.95    29.87     0.45 o
   2  -4   0   1    28.35    28.89     0.60 o
   2   4   1   0   759.56   730.16    11.69 o
   2  -4   1   0   762.03   725.15    11.96 o
   2   4   1   1   113.72   114.86     2.31 o
   2  -4   2  -1   114.24   125.55     0.94 o
   2   4   1   2     0.08     0.57     0.21 <
   2  -4   3  -2     0.08     0.67     0.20 o
   2   4   1   3     0.36     0.47     0.21 <
   2  -4   4  -3     0.36     0.58     0.20 <
   2   4   2  -3     0.18     0.48     0.12 o
   2  -4  -1   3     0.18     0.41     0.11 o
   2   4   2  -2     3.08     3.37     0.27 o
   2  -4   0   2     3.11     3.01     0.24 o
   2   4   2  -1   117.25   126.62     1.99 o
   2  -4   1   1   117.13   123.84     0.53 o
   2   4   2   0   377.29   410.36    16.40 o
   2  -4   2   0   378.67   389.82     6.50 o
   2   4   2   1   191.00   203.10     1.63 o
   2  -4   3  -1   190.73   213.45     0.75 o
   2   4   2   2     5.92     6.85     0.24 o
   2  -4   4  -2     5.91     8.27     0.36 o
   2   4   2   3     0.08     0.06     0.10 <
   2  -4   5  -3     0.08     0.17     0.20 <
   2   4   3  -3     0.58     1.11     0.19 o
   2  -4   0   3     0.58     0.88     0.12 o
   2   4   3  -2     4.99     6.80     0.20 o
   2  -4   1   2     4.98     6.00     0.20 o
   2   4   3  -1    66.04    79.40     3.14 o
   2  -4   2   1    66.14    74.29     1.16 o
   2   4   3   0  1768.23  1765.12    22.45 o
   2  -4   3   0  1768.60  1738.29    32.67 o
   2   4   3   1    35.32    40.25     0.36 o
   2  -4   4  -1    35.50    39.84     0.83 o
   2   4   3   2     2.17     2.75     0.19 o
   2  -4   5  -2     2.13     2.94     0.28 o
   2   4   3   3     0.17     0.05     0.08 <
   2  -4   6  -3     0.17     0.01     0.13 <
   2   4   4  -3     1.12     1.41     0.15 o
   2   4   4  -2     1.83     1.97     0.24 o
   2  -4   2   2     1.82     1.90     0.22 o
   2   4   4  -1    33.77    35.48     0.54 o
   2  -4   3   1    33.58    32.20     0.93 o
   2   4   4   0    40.01    41.88     0.62 o
   2  -4   4   0    40.84    51.37     0.66 o
   2   4   4   1    71.54    75.82     0.68 o
   2  -4   5  -1    70.71    74.36     1.48 o
   2   4   4   2     0.99     0.84     0.09 o
   2  -4   6  -2     1.02     1.35     0.13 o
   2   4   4   3     0.17     0.06     0.10 <
   2  -4   7  -3     0.18     0.14     0.12 <
   2   4   5  -3     0.49     0.39     0.12 o
   2   4   5  -2     0.13     0.00     0.11 <
   2   4   5  -1     7.75     9.06     0.24 o
   2   4   5   0   322.58   290.48     5.96 o
   2  -4   5   0   322.13   305.33     5.25 o
   2   4   5   1    61.91    66.43     1.22 o
   2  -4   6  -1    62.97    73.37     2.88 o
   2   4   5   2     0.56     0.37     0.11 o
   2  -4   7  -2     0.55     0.55     0.13 o
   2   4   5   3     0.32     0.23     0.12 <
   2  -4   8  -3     0.32     0.36     0.20 <
   2   4   6  -3     0.17     0.16     0.11 <
   2   4   6  -2     0.17     0.26     0.12 <
   2   4   6  -1    81.10    88.95     1.51 o
   2  -4   5   1    81.06    87.40     1.62 o
   2   4   6   0   422.91   385.07     7.57 o
   2  -4   6   0   429.14   392.75     7.55 o
   2   4   6   1    73.50    62.97     1.37 o
   2  -4   7  -1    72.98    70.92     1.23 o
   2   4   6   2     1.09     1.02     0.14 o
   2  -4   8  -2     1.11     0.96     0.22 o
   2   4   6   3     0.03     0.03     0.14 <
   2  -4   9  -3     0.03    -0.03     0.20 <
   2   4   7  -3     0.12     0.12     0.17 <
   2  -4   4   3     0.11     0.10     0.21 <
   2   4   7  -2     1.77     2.36     0.26 o
   2  -4   5   2     1.78     2.98     0.30 o
   2   4   7  -1     6.21     7.32     0.23 o
   2  -4   6   1     6.45     8.13     0.24 o
   2   4   7   0   348.98   335.56     4.76 o
   2  -4   7   0   347.53   315.98     6.30 o
   2   4   7   1     4.75     4.61     0.40 o
   2  -4   8  -1     4.59     4.75     0.30 o
   2  -4   9  -2     3.68     3.13     0.28 o
   2   4   7   3     0.40     0.16     0.23 <
   2  -4  10  -3     0.40     0.11     0.21 <
   2   4   8  -3     0.03    -0.05     0.17 <
   2  -4   5   3     0.03     0.05     0.20 <
   2   4   8  -2     0.03     0.11     0.11 <
   2  -4   6   2     0.03     0.08     0.11 <
   2   4   8  -1    21.66    22.42     0.29 o
   2  -4   7   1    21.50    19.99     0.53 o
   2   4   8   0   204.28   202.81     2.78 o
   2  -4   8   0   204.00   199.52     4.02 o
   2   4   8   1    41.76    32.43     1.05 o
   2  -4   9  -1    42.36    36.85     1.14 o
   2   4   8   2     1.06     1.59     0.24 o
   2  -4  10  -2     1.06     1.36     0.23 o
   2   4   8   3     0.65     0.34     0.21 <
   2  -4  11  -3     0.65     0.46     0.23 <
   2   4   9  -3     0.11     0.10     0.10 <
   2  -4   6   3     0.11     0.04     0.10 <
   2   4   9  -2     0.81     0.98     0.13 o
   2  -4   7   2     0.81     1.03     0.13 o
   2   4   9  -1    20.73    19.01     0.51 o
   2  -4   8   1    20.49    17.93     0.66 o
   2   4   9   0    46.14    36.15     1.11 o
   2  -4   9   0    46.70    34.84     1.33 o
   2   4   9   1    25.27    30.64     0.57 o
   2  -4  10  -1    25.51    27.81     0.66 o
   2   4   9   2     1.26     1.62     0.25 o
   2  -4  11  -2     1.25     1.37     0.25 o
   2   4   9   3     0.62     0.34     0.24 <
   2  -4  12  -3     0.62     0.46     0.23 <
   2   4  10  -3     0.16     0.09     0.11 <
   2  -4   7   3     0.16     0.03     0.11 <
   2   4  10  -2     2.00     1.99     0.18 o
   2  -4   8   2     1.97     1.67     0.16 o
   2   4  10  -1    16.35    17.55     0.54 o
   2  -4   9   1    16.57    13.39     0.58 o
   2   4  10   0     7.53    10.36     0.35 o
   2  -4  10   0     7.38     9.72     0.36 o
   2   4  10   1    79.89    87.31     1.39 o
   2  -4  11  -1    80.25    77.62     1.79 o
   2   4  10   2     0.16     0.38     0.22 <
   2  -4  12  -2     0.17     0.21     0.22 <
   2   4  10   3     0.01     0.13     0.14 <
   2  -4  13  -3     0.01     0.11     0.23 <
   2   4  11  -3     0.05     0.14     0.20 <
   2  -4   8   3     0.05     0.07     0.13 <
   2   4  11  -2     1.08     1.19     0.27 o
   2  -4   9   2     1.10     1.02     0.16 o
   2   4  11  -1    11.26    14.42     0.41 o
   2  -4  10   1    11.25    12.10     0.45 o
   2   4  11   0   356.15   352.74     6.67 o
   2  -4  11   0   360.20   349.01     7.06 o
   2   4  11   1    34.40    34.67     0.76 o
   2  -4  12  -1    34.14    34.40     0.88 o
   2   4  11   2     1.27     1.46     0.17 o
   2  -4  13  -2     1.29     1.43     0.25 o
   2   4  11   3     0.15     0.07     0.14 <
   2  -4  14  -3     0.15     0.13     0.22 <
   2   4  12  -3     0.05     0.08     0.25 <
   2  -4   9   3     0.05     0.03     0.13 <
   2   4  12  -2     1.35     1.65     0.27 o
   2  -4  10   2     1.34     1.31     0.17 o
   2   4  12  -1    45.14    47.99     0.98 o
   2  -4  11   1    45.43    44.04     0.83 o
   2   4  12   0   420.29   414.71     7.88 o
   2  -4  12   0   419.86   410.23     8.07 o
   2   4  12   1    20.38    22.94     0.31 o
   2  -4  13  -1    20.54    20.46     0.63 o
   2   4  12   2     0.38     0.69     0.15 o
   2  -4  14  -2     0.40     0.66     0.23 <
   2   4  12   3     0.22     0.05     0.13 <
   2  -4  15  -3     0.22     0.13     0.20 <
   2   4  13  -3     0.06     0.13     0.24 <
   2  -4  10   3     0.06     0.17     0.14 <
   2   4  13  -2     0.45     0.53     0.22 <
   2  -4  11   2     0.45     0.48     0.16 o
   2   4  13  -1    97.32   113.81     1.14 o
   2  -4  12   1    96.90   103.34     0.90 o
   2   4  13   0    97.52   115.11     1.03 o
   2  -4  13   0    96.44    95.07     2.04 o
   2   4  13   1    16.10    18.62     0.22 o
   2  -4  14  -1    16.39    16.29     0.55 o
   2   4  13   2     1.15     1.25     0.15 o
   2  -4  15  -2     1.17     1.14     0.23 o
   2   4  13   3     0.06     0.26     0.13 <
   2  -4  16  -3     0.06     0.11     0.19 <
   2   4  14  -3     0.52     0.43     0.15 <
   2  -4  11   3     0.52     0.47     0.15 o
   2   4  14  -2     3.97     4.36     0.29 o
   2  -4  12   2     3.94     4.14     0.21 o
   2   4  14  -1    27.90    30.14     0.40 o
   2  -4  13   1    28.10    28.67     0.50 o
   2   4  14   0   245.27   247.38     3.06 o
   2  -4  14   0   246.02   239.95     3.61 o
   2   4  14   1     8.48     9.70     0.24 o
   2  -4  15  -1     8.82     7.94     0.39 o
   2   4  14   2     1.22     1.24     0.18 o
   2  -4  16  -2     1.23     1.39     0.22 o
   2   4  14   3     0.02     0.16     0.15 <
   2   4  15  -3     0.59     0.61     0.14 o
   2  -4  12   3     0.59     0.80     0.15 o
   2   4  15  -2     3.29     3.73     0.18 o
   2  -4  13   2     3.30     3.32     0.20 o
   2   4  15  -1    29.25    32.82     0.25 o
   2  -4  14   1    29.21    31.11     0.43 o
   2   4  15   0   113.52    93.47     2.77 o
   2  -4  15   0   115.23    92.13     2.57 o
   2   4  15   1    16.02    18.75     0.31 o
   2  -4  16  -1    16.59    21.86     0.27 o
   2   4  15   2     0.20     0.07     0.14 <
   2  -4  17  -2     0.19     0.17     0.13 <
   2   4  16  -3     0.29     0.25     0.10 <
   2  -4  13   3     0.29     0.21     0.14 <
   2   4  16  -2     1.12     1.36     0.21 o
   2  -4  14   2     1.12     1.38     0.15 o
   2   4  16  -1    26.06    25.74     0.64 o
   2  -4  15   1    26.07    27.38     0.60 o
   2   4  16   0    33.85    33.55     0.76 o
   2  -4  16   0    35.94    35.91     0.79 o
   2   4  16   1     1.44     1.37     0.15 o
   2  -4  17  -1     1.41     1.87     0.15 o
   2   4  17  -3     0.12     0.17     0.11 <
   2  -4  14   3     0.12     0.10     0.16 <
   2   4  17  -2     1.20     1.30     0.17 o
   2  -4  15   2     1.19     1.53     0.18 o
   2  -4  16   1    14.66    18.48     0.30 o
   2   4  17   0    16.85    14.30     0.49 o
   2  -4  17   0    16.82    21.58     0.22 o
   2  -4  15   3     0.16     0.30     0.15 <
   2  -4  16   2     1.44     1.92     0.16 o
   2   4  19  -3     0.15     0.09     0.14 <
   2  -4  16   3     0.15     0.31     0.12 <
   2   6 -15   2     2.31     1.74     0.19 o
   2   6 -15   3     0.01     0.12     0.14 <
   2   6 -14  -3     0.01     0.04     0.15 <
   2  -6 -17   3     0.01    -0.01     0.10 <
   2   6 -14  -2     1.25     1.05     0.18 o
   2  -6 -16   2     1.26     1.64     0.12 o
   2   6 -14  -1    31.09    29.91     0.75 o
   2  -6 -15   1    30.96    34.29     1.36 o
   2   6 -14   0   142.52   159.00     1.84 o
   2  -6 -14   0   142.68   162.16     6.33 o
   2   6 -14   1    33.81    30.67     0.85 o
   2  -6 -13  -1    33.58    38.64     1.51 o
   2  -6 -12  -2     0.37     0.65     0.11 o
   2   6 -14   3     0.28     0.15     0.18 <
   2  -6 -11  -3     0.27     0.44     0.11 o
   2   6 -13  -3     0.00     0.01     0.17 <
   2  -6 -16   3     0.00     0.02     0.11 <
   2   6 -13  -2     0.31     0.35     0.18 <
   2  -6 -15   2     0.33     0.64     0.12 o
   2   6 -13  -1     2.83     2.40     0.23 o
   2  -6 -14   1     2.81     2.75     0.16 o
   2   6 -13   0    15.68    17.21     0.43 o
   2  -6 -13   0    15.91    15.65     0.33 o
   2   6 -13   1    18.73    16.92     0.55 o
   2  -6 -12  -1    18.79    20.95     0.35 o
   2  -6 -11  -2     1.27     1.78     0.14 o
   2  -6 -10  -3     0.24     0.30     0.12 <
   2   6 -12  -3     0.02    -0.06     0.13 <
   2  -6 -15   3     0.02     0.07     0.12 <
   2   6 -12  -2     0.77     0.90     0.14 o
   2  -6 -14   2     0.76     1.05     0.14 o
   2   6 -12  -1     4.59     4.56     0.28 o
   2  -6 -13   1     4.45     5.02     0.18 o
   2   6 -12   0    44.12    48.34     0.83 o
   2  -6 -12   0    42.32    45.32     0.46 o
   2   6 -12   1    37.68    40.98     0.38 o
   2  -6 -11  -1    36.99    45.17     1.69 o
   2  -6 -10  -2     1.93     2.52     0.15 o
   2  -6  -9  -3     0.10     0.28     0.13 <
   2   6 -11  -3     0.08     0.01     0.14 <
   2  -6 -14   3     0.08     0.07     0.13 <
   2   6 -11  -2     0.99     1.07     0.15 o
   2  -6 -13   2     0.97     1.23     0.15 o
   2   6 -11  -1     8.42     8.72     0.25 o
   2  -6 -12   1     8.33     8.91     0.25 o
   2   6 -11   0     3.32     3.80     0.18 o
   2  -6 -11   0     3.46     4.18     0.18 o
   2  -6 -10  -1    18.22    20.21     0.34 o
   2  -6  -9  -2     4.44     5.34     0.18 o
   2  -6  -8  -3     0.08     0.54     0.14 o
   2   6 -10  -3     0.17     0.10     0.14 <
   2  -6 -13   3     0.17     0.13     0.14 <
   2   6 -10  -2     0.42     0.21     0.14 <
   2  -6 -12   2     0.42     0.33     0.14 <
   2   6 -10  -1    24.28    20.01     0.73 o
   2  -6 -11   1    24.03    23.00     0.50 o
   2   6 -10   0    76.94    66.78     1.87 o
   2  -6 -10   0    77.27    69.03     1.52 o
   2  -6  -9  -1     5.27     6.07     0.25 o
   2  -6  -8  -2     3.32     4.13     0.18 o
   2   6 -10   3     0.58     0.44     0.17 <
   2  -6  -7  -3     0.59     0.74     0.15 o
   2   6  -9  -3     0.36     0.41     0.12 o
   2  -6 -12   3     0.36     0.58     0.16 o
   2   6  -9  -2     0.31     0.46     0.22 <
   2  -6 -11   2     0.33     0.63     0.16 o
   2   6  -9  -1    30.50    24.91     0.89 o
   2  -6 -10   1    30.54    32.56     0.43 o
   2  -6  -9   0   242.99   239.99     3.38 o
   2   6  -9   1    58.64    60.35     1.20 o
   2  -6  -8  -1    58.59    64.76     2.50 o
   2   6  -9   2     0.46     0.36     0.14 <
   2  -6  -7  -2     0.47     0.68     0.16 o
   2   6  -9   3     0.61     0.45     0.19 <
   2  -6  -6  -3     0.61     0.80     0.15 o
   2   6  -8  -3     0.12     0.09     0.15 <
   2  -6 -11   3     0.12     0.23     0.15 <
   2   6  -8  -2     7.46     5.00     0.29 o
   2  -6 -10   2     7.46     8.99     0.22 o
   2   6  -8  -1    32.54    33.64     0.45 o
   2  -6  -9   1    32.67    32.59     0.52 o
   2   6  -8   0    13.55    11.99     0.37 o
   2  -6  -8   0    14.41    14.03     0.36 o
   2   6  -8   1     3.65     4.17     0.27 o
   2  -6  -7  -1     3.53     4.57     0.24 o
   2   6  -8   2     0.48     0.44     0.19 <
   2  -6  -6  -2     0.49     0.53     0.16 o
   2   6  -8   3     0.13    -0.01     0.11 <
   2  -6  -5  -3     0.13     0.05     0.13 <
   2   6  -7  -3     0.00    -0.02     0.12 <
   2  -6 -10   3     0.00     0.11     0.14 <
   2   6  -7  -2     0.68     0.69     0.16 o
   2  -6  -9   2     0.67     0.69     0.16 o
   2   6  -7  -1     2.32     2.53     0.31 o
   2  -6  -8   1     2.48     2.77     0.22 o
   2   6  -7   0    91.09    79.79     1.83 o
   2  -6  -7   0    93.90    83.82     1.84 o
   2   6  -7   1    17.05    16.04     0.42 o
   2  -6  -6  -1    17.66    19.41     0.24 o
   2   6  -7   2     0.04     0.05     0.14 <
   2  -6  -5  -2     0.04     0.16     0.15 <
   2   6  -7   3     0.25     0.18     0.12 <
   2  -6  -4  -3     0.25     0.18     0.14 <
   2   6  -6  -3     0.06     0.12     0.12 <
   2  -6  -9   3     0.06     0.11     0.15 <
   2   6  -6  -2     7.47     8.14     0.19 o
   2  -6  -8   2     7.50     7.55     0.27 o
   2   6  -6  -1   136.71   145.44     5.65 o
   2  -6  -7   1   137.75   145.42     5.76 o
   2   6  -6   0   121.15   131.84     0.45 o
   2  -6  -6   0   121.35   130.09     0.91 o
   2   6  -6   1     3.71     3.94     0.22 o
   2  -6  -5  -1     3.87     4.45     0.23 o
   2   6  -6   2     2.39     2.12     0.15 o
   2  -6  -4  -2     2.41     2.66     0.19 o
   2   6  -6   3     0.16     0.35     0.10 o
   2  -6  -3  -3     0.16     0.62     0.15 o
   2   6  -5  -3     0.28     0.20     0.09 <
   2  -6  -8   3     0.28     0.15     0.15 <
   2   6  -5  -2     2.40     2.57     0.14 o
   2  -6  -7   2     2.39     2.64     0.20 o
   2   6  -5  -1    83.05    79.93     1.22 o
   2  -6  -6   1    83.58    84.84     1.43 o
   2   6  -5   0   588.78   558.14     9.36 o
   2  -6  -5   0   592.38   631.13     3.33 o
   2   6  -5   1   119.36   117.73     0.92 o
   2  -6  -4  -1   118.66   129.04     4.98 o
   2   6  -5   2     3.68     3.23     0.22 o
   2  -6  -3  -2     3.68     4.51     0.20 o
   2   6  -5   3     0.05     0.11     0.10 <
   2  -6  -2  -3     0.05     0.11     0.15 <
   2   6  -4  -3     0.28     0.20     0.09 <
   2  -6  -7   3     0.27     0.28     0.16 <
   2   6  -4  -2     6.58     7.58     0.24 o
   2  -6  -6   2     6.64     7.03     0.27 o
   2   6  -4  -1   133.50   133.15     0.91 o
   2  -6  -5   1   133.43   142.97     5.63 o
   2   6  -4   0   976.17   885.78    17.37 o
   2  -6  -4   0   980.45   919.74    15.95 o
   2   6  -4   1    33.39    31.66     0.86 o
   2  -6  -3  -1    33.52    36.47     0.78 o
   2   6  -4   2    15.08    13.77     0.40 o
   2  -6  -2  -2    15.01    15.74     0.48 o
   2   6  -4   3     0.67     0.46     0.11 o
   2  -6  -1  -3     0.67     0.72     0.17 o
   2   6  -3  -3     1.09     0.84     0.11 o
   2  -6  -6   3     1.09     1.07     0.17 o
   2   6  -3  -2     3.39     3.53     0.19 o
   2  -6  -5   2     3.41     3.32     0.22 o
   2  -6  -4   1    15.39    21.25     0.38 o
   2   6  -3   0  1468.16  1429.77    16.69 o
   2  -6  -3   0  1462.88  1470.90    17.50 o
   2   6  -3   1   333.77   304.52     4.61 o
   2  -6  -2  -1   334.73   347.36    13.71 o
   2   6  -3   2     0.94     1.11     0.16 o
   2  -6  -1  -2     0.98     1.84     0.19 o
   2   6  -3   3     0.71     0.44     0.12 o
   2  -6   0  -3     0.70     0.75     0.17 o
   2   6  -2  -3     0.49     0.54     0.11 o
   2  -6  -5   3     0.49     0.62     0.16 o
   2   6  -2  -2    12.25    11.10     0.31 o
   2  -6  -4   2    12.17    13.10     0.27 o
   2   6  -2  -1   252.32   243.21     2.50 o
   2  -6  -3   1   253.08   265.73    10.43 o
   2   6  -2   0   136.17   143.79     5.69 o
   2  -6  -2   0   138.26   141.95     1.62 o
   2   6  -2   1    82.11    80.13     1.51 o
   2  -6  -1  -1    81.38    89.06     1.32 o
   2   6  -2   2     1.68     1.41     0.14 o
   2  -6   0  -2     1.67     1.92     0.21 o
   2   6  -2   3     0.11     0.21     0.12 <
   2  -6   1  -3     0.11     0.39     0.16 <
   2   6  -1  -3     0.29     0.44     0.12 o
   2  -6  -4   3     0.30     0.56     0.15 o
   2   6  -1  -2     0.47     0.53     0.13 o
   2  -6  -3   2     0.48     0.62     0.16 o
   2   6  -1  -1    99.77    94.83     2.13 o
   2  -6  -2   1    99.19    95.30     1.80 o
   2   6  -1   0   424.93   405.16     6.69 o
   2  -6  -1   0   423.62   430.56     4.88 o
   2   6  -1   1    78.97    85.54     3.40 o
   2  -6   0  -1    78.64    93.22     0.86 o
   2   6  -1   2     1.79     1.33     0.19 o
   2  -6   1  -2     1.78     2.04     0.26 o
   2   6  -1   3     0.05     0.08     0.13 <
   2  -6   2  -3     0.05     0.09     0.15 <
   2   6   0  -3     0.22     0.25     0.10 <
   2  -6  -3   3     0.22     0.35     0.15 <
   2   6   0  -2     1.02     1.29     0.14 o
   2  -6  -2   2     1.02     1.62     0.18 o
   2   6   0  -1    63.32    63.16     1.11 o
   2  -6  -1   1    62.96    70.51     0.37 o
   2   6   0   0   826.10   817.22    11.08 o
   2  -6   0   0   824.98   864.44     2.85 o
   2   6   0   1    16.85    14.80     0.45 o
   2  -6   1  -1    16.62    17.50     0.44 o
   2  -6   2  -2     6.37     7.38     0.22 o
   2   6   0   3     0.03     0.05     0.13 <
   2  -6   3  -3     0.03     0.07     0.14 <
   2   6   1  -3     0.25     0.23     0.11 <
   2  -6  -2   3     0.24     0.29     0.15 <
   2   6   1  -2     2.68     2.65     0.16 o
   2  -6  -1   2     2.67     2.94     0.21 o
   2   6   1  -1     3.09     4.57     0.17 o
   2  -6   0   1     3.03     4.40     0.21 o
   2   6   1   0   932.99   884.97    13.26 o
   2  -6   1   0   932.99   901.02    13.87 o
   2   6   1   1    58.53    52.24     1.03 o
   2  -6   2  -1    58.48    58.13     0.72 o
   2   6   1   2     1.54     1.12     0.16 o
   2  -6   3  -2     1.54     1.83     0.17 o
   2   6   1   3     0.12     0.01     0.13 <
   2  -6   4  -3     0.12     0.23     0.15 <
   2   6   2  -3     0.07     0.09     0.12 <
   2  -6  -1   3     0.07     0.16     0.15 <
   2   6   2  -2     2.01     1.79     0.14 o
   2  -6   0   2     2.01     2.23     0.19 o
   2   6   2  -1    92.42    85.96     1.32 o
   2  -6   1   1    92.26    93.36     1.28 o
   2   6   2   0   123.11   121.37     1.83 o
   2  -6   2   0   124.23   120.64     1.95 o
   2   6   2   1    41.69    45.73     0.86 o
   2  -6   3  -1    41.75    44.65     0.53 o
   2   6   2   2     2.86     2.83     0.17 o
   2  -6   4  -2     2.90     3.47     0.20 o
   2   6   2   3     0.31     0.25     0.13 <
   2  -6   5  -3     0.31     0.33     0.14 <
   2   6   3  -3     0.24     0.24     0.13 <
   2  -6   0   3     0.24     0.53     0.15 o
   2   6   3  -2     0.94     0.77     0.14 o
   2  -6   1   2     0.94     0.95     0.16 o
   2   6   3  -1    35.43    32.32     0.77 o
   2  -6   2   1    35.50    33.81     0.70 o
   2   6   3   0   116.07   130.90     5.05 o
   2  -6   3   0   117.71   125.33     1.02 o
   2   6   3   1    82.90    85.60     0.74 o
   2  -6   4  -1    83.84    88.45     0.88 o
   2   6   3   2     0.05     0.25     0.17 <
   2  -6   5  -2     0.05     0.27     0.15 <
   2   6   3   3     0.02    -0.03     0.12 <
   2  -6   6  -3     0.02    -0.04     0.14 <
   2   6   4  -3     0.07     0.08     0.10 <
   2  -6   1   3     0.07     0.11     0.14 <
   2   6   4  -2     1.39     1.47     0.12 o
   2  -6   2   2     1.37     1.41     0.17 o
   2   6   4  -1    50.40    51.03     0.77 o
   2  -6   3   1    51.11    52.67     0.73 o
   2   6   4   0    72.68    73.17     1.07 o
   2  -6   4   0    73.18    71.10     1.21 o
   2   6   4   1    67.59    66.70     0.95 o
   2  -6   5  -1    68.32    71.60     0.81 o
   2   6   4   2     3.49     2.87     0.21 o
   2  -6   6  -2     3.52     4.07     0.19 o
   2   6   4   3     0.01     0.10     0.12 <
   2  -6   7  -3     0.01     0.36     0.14 <
   2   6   5  -3     0.04     0.13     0.13 <
   2  -6   2   3     0.05     0.28     0.15 <
   2   6   5  -2     1.54     1.25     0.18 o
   2  -6   3   2     1.56     1.41     0.17 o
   2   6   5  -1    12.24    10.97     0.37 o
   2  -6   4   1    12.38    11.78     0.34 o
   2   6   5   0   573.52   542.79     9.18 o
   2  -6   5   0   578.55   541.87     9.55 o
   2   6   5   1    69.91    74.80     1.28 o
   2  -6   6  -1    69.05    74.97     0.55 o
   2   6   5   2     5.41     4.76     0.24 o
   2  -6   7  -2     5.38     7.20     0.19 o
   2   6   5   3     0.05     0.09     0.12 <
   2  -6   8  -3     0.05     0.04     0.13 <
   2   6   6  -3     0.07     0.04     0.16 <
   2  -6   3   3     0.07     0.08     0.14 <
   2   6   6  -2     4.22     4.59     0.31 o
   2  -6   4   2     4.26     4.30     0.22 o
   2   6   6  -1   109.10    99.83     2.03 o
   2  -6   5   1   109.29   106.65     1.70 o
   2   6   6   0   299.56   281.99     4.95 o
   2  -6   6   0   295.00   278.20     4.84 o
   2   6   6   1    35.89    33.34     0.74 o
   2  -6   7  -1    35.83    36.96     0.55 o
   2   6   6   2     0.41     0.59     0.16 o
   2  -6   8  -2     0.43     0.78     0.14 o
   2   6   6   3     0.03     0.08     0.12 <
   2  -6   9  -3     0.03     0.22     0.13 <
   2   6   7  -3     0.25    -0.01     0.16 <
   2  -6   4   3     0.25     0.17     0.15 <
   2  -6   5   2     5.49     5.25     0.23 o
   2   6   7  -1    22.14    21.43     0.49 o
   2  -6   6   1    21.43    22.82     0.38 o
   2   6   7   0    17.73    21.78     0.17 o
   2  -6   7   0    18.70    22.09     0.21 o
   2   6   7   1    31.01    32.17     0.50 o
   2  -6   8  -1    31.53    37.55     1.48 o
   2   6   7   2     0.71     0.34     0.15 <
   2  -6   9  -2     0.70     0.63     0.14 o
   2   6   7   3     0.00     0.14     0.13 <
   2  -6  10  -3     0.00     0.09     0.12 <
   2   6   8  -3     0.08     0.10     0.15 <
   2  -6   5   3     0.08     0.08     0.14 <
   2   6   8  -2     0.41     0.55     0.17 o
   2  -6   6   2     0.41     0.49     0.15 o
   2   6   8  -1    56.83    50.91     1.16 o
   2  -6   7   1    57.04    55.07     0.99 o
   2   6   8   0   192.11   177.65     3.37 o
   2  -6   8   0   190.33   174.98     3.38 o
   2   6   8   1    11.78    10.26     0.45 o
   2  -6   9  -1    11.13    10.03     0.31 o
   2   6   8   2     0.18     0.23     0.14 <
   2  -6  10  -2     0.16     0.26     0.13 <
   2   6   8   3     0.08     0.14     0.12 <
   2  -6  11  -3     0.08     0.13     0.12 <
   2   6   9  -3     0.18     0.16     0.16 <
   2  -6   6   3     0.18     0.21     0.14 <
   2   6   9  -2     7.56     8.20     0.39 o
   2  -6   7   2     7.47     7.93     0.25 o
   2   6   9  -1    40.33    45.20     0.81 o
   2  -6   8   1    39.57    42.52     0.47 o
   2   6   9   0    13.29    12.62     0.47 o
   2  -6   9   0    12.67    11.62     0.34 o
   2   6   9   1    20.90    20.25     0.60 o
   2  -6  10  -1    20.73    21.03     0.39 o
   2   6   9   2     1.27     1.65     0.15 o
   2  -6  11  -2     1.24     1.61     0.13 o
   2   6   9   3     0.12     0.14     0.11 <
   2  -6  12  -3     0.12     0.19     0.10 <
   2   6  10  -3     0.05     0.08     0.21 <
   2  -6   7   3     0.05     0.02     0.14 <
   2   6  10  -2     0.43     0.65     0.23 <
   2  -6   8   2     0.44     0.60     0.15 o
   2   6  10  -1    10.60     9.55     0.42 o
   2  -6   9   1    10.67     9.15     0.32 o
   2   6  10   0    90.45    90.71     1.81 o
   2  -6  10   0    88.55    83.42     1.53 o
   2   6  10   1    16.74    16.32     0.50 o
   2  -6  11  -1    16.30    15.99     0.34 o
   2   6  10   2     1.06     1.26     0.13 o
   2  -6  12  -2     1.11     1.42     0.12 o
   2   6  10   3     0.19     0.11     0.08 <
   2  -6  13  -3     0.19     0.12     0.09 <
   2   6  11  -3     0.10     0.15     0.21 <
   2  -6   8   3     0.10     0.15     0.14 <
   2   6  11  -2     0.69     0.36     0.21 <
   2  -6   9   2     0.68     0.57     0.14 o
   2  -6  10   1    11.23    10.08     0.31 o
   2  -6  11   0    58.70    58.53     0.87 o
   2   6  11   1     2.28     2.63     0.23 o
   2  -6  12  -1     2.59     2.83     0.14 o
   2   6  11   2     2.42     2.25     0.17 o
   2  -6  13  -2     2.43     2.69     0.12 o
   2  -6   9   3     0.07     0.06     0.13 <
   2  -6  10   2     0.38     0.22     0.13 <
   2  -6  11   1     7.09     7.41     0.21 o
   2   6  12   0    46.37    47.11     0.96 o
   2  -6  12   0    47.28    43.75     0.88 o
   2   6  12   1    21.01    21.64     0.26 o
   2  -6  13  -1    21.00    21.64     0.32 o
   2   6  13  -3     0.04     0.18     0.19 <
   2  -6  10   3     0.04     0.01     0.12 <
   2   6  13  -2     0.60     0.84     0.19 o
   2  -6  11   2     0.61     0.78     0.12 o
   2   6  13  -1    11.06    11.22     0.25 o
   2  -6  12   1    11.28    11.72     0.23 o
   2   6  13   0    18.16    18.74     0.45 o
   2  -6  13   0    17.32    16.93     0.32 o
   2   6  14  -3     0.02    -0.02     0.17 <
   2  -6  11   3     0.02     0.10     0.12 <
   2   6  14  -2     0.14     0.15     0.16 <
   2  -6  12   2     0.15     0.05     0.10 <
   2   6  14  -1     0.78     0.98     0.15 o
   2  -6  13   1     0.71     0.79     0.10 o
   2   6  15  -3     0.05     0.19     0.15 <
   2  -6  12   3     0.05     0.18     0.10 <
   2   8  -7  -3     0.17     0.27     0.15 <
   2  -8 -10   3     0.17     0.55     0.16 o
   2   8  -6  -3     0.09     0.03     0.15 <
   2  -8  -9   3     0.09     0.23     0.17 <
   2   8  -6  -2     2.45     2.49     0.16 o
   2  -8  -8   2     2.42     3.52     0.20 o
   2  -8  -7   1     2.11     1.85     0.17 o
   2   8  -5  -3     0.06     0.10     0.14 <
   2  -8  -8   3     0.06     0.31     0.18 <
   2   8  -5  -2     1.57     1.52     0.16 o
   2  -8  -7   2     1.56     1.63     0.18 o
   2   8  -5  -1     2.55     2.42     0.17 o
   2  -8  -6   1     2.53     2.49     0.19 o
   2   8  -5   0    55.78    47.54     1.34 o
   2   8  -4  -3     0.04     0.16     0.15 <
   2  -8  -7   3     0.04     0.23     0.18 <
   2   8  -4  -2     1.47     1.28     0.17 o
   2  -8  -6   2     1.47     1.64     0.19 o
   2   8  -4  -1    18.18    19.10     0.44 o
   2  -8  -5   1    18.09    20.63     0.41 o
   2   8  -4   0     4.72     5.16     0.20 o
   2  -8  -4   0     4.76     5.12     0.21 o
   2   8  -3  -3     0.27     0.31     0.12 <
   2  -8  -6   3     0.27     0.27     0.18 <
   2   8  -3  -2     0.78     0.56     0.12 o
   2  -8  -5   2     0.80     1.11     0.18 o
   2   8  -3  -1    10.13     7.09     0.39 o
   2  -8  -4   1     9.99    10.19     0.33 o
   2   8  -3   0    14.23    14.98     0.37 o
   2  -8  -3   0    14.18    14.99     0.37 o
   2   8  -2  -3     0.10     0.14     0.10 <
   2  -8  -5   3     0.10     0.18     0.18 <
   2   8  -2  -2     2.38     2.63     0.12 o
   2  -8  -4   2     2.40     3.49     0.22 o
   2   8  -2  -1     8.04     7.85     0.19 o
   2  -8  -3   1     8.27     9.24     0.29 o
   2   8  -2   0    11.79    11.77     0.34 o
   2  -8  -2   0    12.42    12.49     0.36 o
   2   8  -2   1    11.99     9.69     0.37 o
   2  -8  -1  -1    11.95    12.36     0.33 o
   2   8  -1  -3     0.01     0.08     0.10 <
   2  -8  -4   3     0.01     0.11     0.17 <
   2   8  -1  -2     3.53     3.02     0.18 o
   2  -8  -3   2     3.55     4.14     0.23 o
   2   8  -1  -1    13.05    11.30     0.37 o
   2  -8  -2   1    12.97    13.61     0.38 o
   2   8  -1   0    13.35    13.33     0.28 o
   2  -8  -1   0    13.35    12.11     0.40 o
   2   8  -1   1    41.30    40.24     0.64 o
   2  -8   0  -1    41.56    45.92     0.69 o
   2   8   0  -3     0.07     0.06     0.10 <
   2  -8  -3   3     0.07     0.16     0.17 <
   2   8   0  -2     0.52     0.43     0.13 o
   2  -8  -2   2     0.53     0.56     0.17 o
   2   8   0  -1    43.31    35.98     0.98 o
   2  -8  -1   1    43.82    49.26     0.72 o
   2   8   0   0   198.09   184.73     4.12 o
   2  -8   0   0   197.59   182.54     4.16 o
   2   8   0   1    12.98    11.20     0.36 o
   2  -8   1  -1    12.69    14.25     0.31 o
   2   8   1  -3     0.16     0.09     0.10 <
   2  -8  -2   3     0.16     0.22     0.17 <
   2   8   1  -2     5.47     3.77     0.32 o
   2  -8  -1   2     5.50     7.19     0.26 o
   2   8   1  -1     7.00     6.49     0.24 o
   2  -8   0   1     6.79     8.11     0.27 o
   2   8   1   0    95.45    94.87     1.86 o
   2  -8   1   0    95.13    90.33     1.98 o
   2   8   2  -3     0.02     0.13     0.13 <
   2  -8  -1   3     0.02     0.03     0.17 <
   2  -8   0   2     2.78     3.87     0.22 o
   2  -8   1   1    54.18    62.58     0.72 o
   2  -8   2   0    18.29    21.01     0.37 o
   2   8   3  -3     0.34     0.23     0.23 <
   2  -8   0   3     0.34     0.47     0.18 <
   2   8   3  -2     5.74     4.32     0.31 o
   2  -8   1   2     5.67     7.65     0.25 o
   2  -8   2   1    49.60    55.94     0.75 o
   2   8   3   0   151.35   140.60     3.18 o
   2  -8   3   0   149.69   145.31     2.93 o
   2   8   4  -3     0.03     0.08     0.20 <
   2  -8   1   3     0.03     0.04     0.16 <
   2   8   4  -2     3.67     3.45     0.18 o
   2  -8   2   2     3.56     4.95     0.21 o
   2   8   4  -1     8.54     8.97     0.30 o
   2  -8   3   1     8.74    10.29     0.26 o
   2   8   5  -3     0.06     0.12     0.13 <
   2  -8   2   3     0.06     0.14     0.15 <
   2   8   5  -2     2.19     1.56     0.15 o
   2  -8   3   2     2.19     2.69     0.18 o
   2   8   5  -1    29.38    25.71     0.76 o
   2  -8   4   1    29.35    30.10     0.62 o
   2   8   6  -3     0.10     0.08     0.12 <
   2  -8   3   3     0.10     0.06     0.14 <
   2   8   6  -2     2.43     2.43     0.19 o
   2  -8   4   2     2.43     2.98     0.18 o
   2   8   7  -3     0.01     0.09     0.14 <
   2  -8   4   3     0.01    -0.05     0.13 <
   2   8   7  -2     0.44     0.42     0.13 o
   2  -8   5   2     0.42     0.48     0.12 o
   2   8   8  -3     0.01     0.04     0.13 <
   2  -8   5   3     0.01     0.16     0.12 <
   3   1 -22   2     0.84     0.59     0.16 o
   3  -1 -20  -2     0.85     0.94     0.19 o
   3  -1 -19  -3     0.43     0.57     0.19 <
   3  -1 -22   1     3.37     2.87     0.22 o
   3  -1 -21   0   119.10   132.62     1.65 o
   3  -1 -20  -1     2.04     2.01     0.23 o
   3   1 -21   2     0.65     0.14     0.19 <
   3  -1 -19  -2     0.66     0.66     0.13 o
   3   1 -20  -3     0.32     0.32     0.13 <
   3  -1 -23   3     0.33     0.28     0.10 <
   3   1 -20  -2     0.96     0.82     0.17 o
   3  -1 -22   2     0.98     0.92     0.12 o
   3  -1 -21   1     9.81     8.53     0.35 o
   3  -1 -20   0    68.14    73.80     1.16 o
   3  -1 -18  -2     0.90     0.81     0.19 o
   3   1 -20   3     0.26     0.26     0.19 <
   3  -1 -17  -3     0.26     0.40     0.18 <
   3   1 -19  -3     0.39     0.42     0.17 <
   3  -1 -22   3     0.39     0.52     0.16 o
   3   1 -19  -2     1.10     0.45     0.20 <
   3  -1 -21   2     1.11     0.46     0.18 <
   3   1 -19   2     0.74     0.55     0.16 o
   3  -1 -17  -2     0.74     0.61     0.16 o
   3   1 -19   3     0.02     0.02     0.15 <
   3  -1 -16  -3     0.02     0.05     0.16 <
   3   1 -18  -3     0.05     0.10     0.18 <
   3  -1 -21   3     0.05    -0.01     0.18 <
   3   1 -18  -2     0.63     0.57     0.21 <
   3  -1 -20   2     0.63     0.17     0.19 <
   3   1 -18   1    14.25    13.27     0.39 o
   3  -1 -17  -1    14.11    16.88     0.21 o
   3   1 -18   2     0.28     0.37     0.15 <
   3  -1 -16  -2     0.28     0.33     0.13 <
   3   1 -18   3     0.86     0.79     0.17 o
   3  -1 -15  -3     0.86     0.98     0.18 o
   3   1 -17  -3     0.01     0.07     0.15 <
   3  -1 -20   3     0.01     0.03     0.15 <
   3   1 -17  -2     0.19     0.25     0.16 <
   3  -1 -19   2     0.19     0.12     0.20 <
   3   1 -17  -1     2.84     2.82     0.30 o
   3   1 -17   0   160.73   180.96     2.16 o
   3  -1 -17   0   158.81   168.96     1.31 o
   3   1 -17   1     5.32     5.29     0.24 o
   3  -1 -16  -1     5.13     5.46     0.42 o
   3   1 -17   2     0.24     0.17     0.17 <
   3  -1 -15  -2     0.23     0.44     0.13 o
   3   1 -17   3     1.15     1.13     0.15 o
   3  -1 -14  -3     1.13     1.15     0.18 o
   3   1 -16  -3     0.26     0.15     0.16 <
   3  -1 -19   3     0.27     0.23     0.17 <
   3   1 -16  -2     0.39     0.55     0.17 o
   3  -1 -18   2     0.40     0.45     0.15 <
   3   1 -16  -1     5.11     6.00     0.24 o
   3  -1 -17   1     5.16     6.78     0.31 o
   3   1 -16   0   457.23   430.71     7.46 o
   3  -1 -16   0   453.19   445.06     6.39 o
   3   1 -16   1    19.38    19.05     0.45 o
   3  -1 -15  -1    19.06    20.61     0.21 o
   3   1 -16   2     1.03     0.84     0.17 o
   3  -1 -14  -2     1.03     1.23     0.19 o
   3   1 -16   3     1.83     1.04     0.19 o
   3  -1 -13  -3     1.82     2.58     0.15 o
   3   1 -15  -3     1.02     0.91     0.19 o
   3  -1 -18   3     1.03     1.03     0.15 o
   3   1 -15  -2     0.37     0.56     0.17 o
   3  -1 -17   2     0.38     0.42     0.16 <
   3   1 -15  -1    14.49    12.99     0.41 o
   3  -1 -16   1    14.75    15.85     0.46 o
   3   1 -15   0   436.42   419.20     6.70 o
   3  -1 -15   0   432.56   422.01     6.23 o
   3   1 -15   1    17.67    16.40     0.44 o
   3  -1 -14  -1    17.89    16.92     0.64 o
   3   1 -15   2     0.89     0.68     0.13 o
   3  -1 -13  -2     0.89     1.12     0.13 o
   3   1 -15   3     0.18     0.09     0.11 <
   3  -1 -12  -3     0.18     0.31     0.10 o
   3   1 -14  -3     0.50     0.36     0.16 <
   3  -1 -17   3     0.51     0.09     0.20 <
   3   1 -14  -2     1.01     0.94     0.13 o
   3  -1 -16   2     1.02     0.79     0.14 o
   3   1 -14  -1    16.20    14.34     0.43 o
   3  -1 -15   1    16.41    15.31     0.47 o
   3   1 -14   0   192.38   177.43     3.40 o
   3  -1 -14   0   192.34   193.37     2.51 o
   3   1 -14   1    13.03    10.39     0.49 o
   3  -1 -13  -1    12.89    12.28     0.36 o
   3   1 -14   2     0.67     0.51     0.12 o
   3  -1 -12  -2     0.67     0.62     0.11 o
   3   1 -14   3     0.28     0.40     0.11 o
   3  -1 -11  -3     0.28     0.47     0.14 o
   3   1 -13  -3     0.56     0.34     0.15 <
   3  -1 -16   3     0.56     0.45     0.13 o
   3   1 -13  -2     1.43     1.27     0.14 o
   3  -1 -15   2     1.43     0.60     0.21 <
   3   1 -13  -1    54.66    48.34     1.17 o
   3  -1 -14   1    54.65    51.96     0.82 o
   3   1 -13   0  1757.72  1824.44    15.57 o
   3  -1 -13   0  1757.97  1750.76    22.38 o
   3   1 -13   1    49.55    47.48     1.29 o
   3  -1 -12  -1    49.79    46.00     0.88 o
   3   1 -13   2     0.38     0.35     0.13 <
   3  -1 -11  -2     0.39     0.40     0.17 <
   3   1 -13   3     0.51     0.97     0.14 o
   3  -1 -10  -3     0.50     1.09     0.20 o
   3   1 -12  -3     0.28     0.21     0.09 <
   3  -1 -15   3     0.28     0.23     0.10 <
   3   1 -12  -2     1.11     0.54     0.15 o
   3  -1 -14   2     1.11     0.88     0.12 o
   3   1 -12  -1    44.42    51.77     0.91 o
   3  -1 -13   1    44.34    45.30     1.10 o
   3   1 -12   0   369.54   393.57     5.79 o
   3  -1 -12   0   369.20   407.19     4.96 o
   3   1 -12   1     9.91     7.63     0.34 o
   3  -1 -11  -1     9.84     9.13     0.43 o
   3   1 -12   2     0.24     0.29     0.12 <
   3  -1 -10  -2     0.24     0.31     0.17 <
   3   1 -12   3     0.36     1.12     0.14 o
   3  -1  -9  -3     0.36     1.12     0.18 o
   3   1 -11  -3     0.27     0.40     0.18 <
   3  -1 -14   3     0.27     0.33     0.19 <
   3   1 -11  -2     0.40     0.49     0.18 <
   3  -1 -13   2     0.40     0.46     0.19 <
   3   1 -11  -1    10.86    12.44     0.45 o
   3  -1 -12   1    10.93    12.46     0.44 o
   3   1 -11   0  1042.37  1047.29    12.80 o
   3  -1 -11   0  1045.35  1158.95    12.52 o
   3   1 -11   1     5.60     7.02     0.20 o
   3  -1 -10  -1     5.68     7.98     0.31 o
   3   1 -11   2     0.03     0.14     0.12 <
   3  -1  -9  -2     0.03     0.36     0.16 <
   3   1 -11   3     0.49     0.95     0.12 o
   3  -1  -8  -3     0.48     1.15     0.16 o
   3   1 -10  -3     0.11     0.21     0.16 <
   3  -1 -13   3     0.11     0.10     0.17 <
   3  -1 -12   2     0.44     0.54     0.18 o
   3   1 -10  -1     4.40     3.79     0.28 o
   3  -1 -11   1     4.51     3.45     0.28 o
   3   1 -10   0   394.11   394.22     5.08 o
   3  -1 -10   0   397.36   414.62     6.51 o
   3   1 -10   1     1.15     1.25     0.13 o
   3  -1  -9  -1     1.24     1.35     0.18 o
   3   1 -10   2     0.00    -0.02     0.09 <
   3  -1  -8  -2     0.00     0.18     0.12 <
   3   1 -10   3     0.11     0.09     0.09 <
   3  -1  -7  -3     0.11     0.22     0.09 <
   3  -1 -12   3     0.06     0.35     0.18 <
   3  -1 -11   2     0.83     0.98     0.19 o
   3   1  -9  -1    35.33    41.83     1.65 o
   3  -1 -10   1    35.44    38.86     0.78 o
   3   1  -9   0   250.63   272.66     0.48 o
   3  -1  -9   0   249.69   272.11     3.55 o
   3   1  -9   1     8.24     8.80     0.23 o
   3  -1  -8  -1     8.39     9.71     0.32 o
   3   1  -9   2     0.04     0.07     0.09 <
   3  -1  -7  -2     0.05     0.08     0.08 <
   3   1  -9   3     0.18     0.03     0.09 <
   3  -1  -6  -3     0.18     0.03     0.08 <
   3  -1 -11   3     1.04     2.16     0.13 o
   3   1  -8  -2     0.41     0.72     0.15 o
   3  -1 -10   2     0.41     0.61     0.16 o
   3   1  -8  -1    22.79    32.08     1.17 o
   3  -1  -9   1    22.70    30.25     0.32 o
   3   1  -8   0   215.73   199.26     3.75 o
   3  -1  -8   0   215.80   211.37     4.16 o
   3   1  -8   1     2.85     4.31     0.12 o
   3  -1  -7  -1     2.90     4.58     0.19 o
   3   1  -8   2     0.08     0.07     0.09 <
   3  -1  -6  -2     0.08     0.05     0.08 <
   3   1  -8   3     0.01     0.05     0.06 <
   3  -1  -5  -3     0.01     0.05     0.08 <
   3   1  -7  -3     0.63     1.31     0.17 o
   3  -1 -10   3     0.64     1.00     0.17 o
   3   1  -7  -2     0.29     0.37     0.13 <
   3  -1  -9   2     0.29     0.29     0.13 <
   3   1  -7  -1    10.63    15.89     0.59 o
   3  -1  -8   1    10.42    14.55     0.25 o
   3   1  -7   0  2052.56  1921.30    33.55 o
   3  -1  -7   0  2046.21  1902.15    41.59 o
   3   1  -7   1    41.45    46.42     0.09 o
   3  -1  -6  -1    41.35    46.33     1.83 o
   3   1  -7   2     0.06     0.16     0.08 <
   3  -1  -5  -2     0.06     0.14     0.07 <
   3   1  -7   3     0.06     0.07     0.06 <
   3  -1  -4  -3     0.06     0.17     0.07 <
   3   1  -6  -3     0.02     0.26     0.12 <
   3  -1  -9   3     0.02     0.24     0.14 <
   3   1  -6  -2     0.41     0.38     0.09 o
   3  -1  -8   2     0.41     0.30     0.12 <
   3   1  -6  -1    26.07    26.69     0.40 o
   3  -1  -7   1    25.77    24.73     0.64 o
   3   1  -6   0  1141.47  1104.31    16.74 o
   3  -1  -6   0  1131.49  1151.69    19.15 o
   3   1  -6   1    24.61    25.85     0.33 o
   3  -1  -5  -1    24.51    27.87     0.58 o
   3   1  -6   2     0.11     0.09     0.06 <
   3  -1  -4  -2     0.11     0.09     0.06 <
   3   1  -6   3     0.02     0.05     0.06 <
   3  -1  -3  -3     0.02     0.01     0.06 <
   3   1  -5  -3     0.29     0.11     0.11 <
   3  -1  -8   3     0.29     0.17     0.12 <
   3   1  -5  -2     0.11     0.19     0.08 <
   3  -1  -7   2     0.11     0.25     0.12 <
   3   1  -5  -1    10.13     9.43     0.24 o
   3  -1  -6   1     9.94     9.11     0.32 o
   3   1  -5   0   832.50   767.82    14.21 o
   3  -1  -5   0   823.94   781.60    16.26 o
   3   1  -5   1     1.53     1.45     0.08 o
   3  -1  -4  -1     1.51     1.17     0.11 o
   3   1  -5   2     0.06     0.03     0.06 <
   3  -1  -3  -2     0.06     0.08     0.05 <
   3   1  -5   3     0.35     0.32     0.06 o
   3  -1  -2  -3     0.34     0.32     0.06 o
   3   1  -4  -3     0.54     0.35     0.12 o
   3  -1  -7   3     0.53     0.55     0.12 o
   3   1  -4  -2     0.06     0.05     0.07 <
   3  -1  -6   2     0.06     0.01     0.10 <
   3   1  -4  -1    16.52    19.29     0.77 o
   3  -1  -5   1    16.56    16.31     0.32 o
   3   1  -4   0  5803.31  5544.19    88.72 o
   3  -1  -4   0  5818.51  5230.21   104.65 o
   3   1  -4   1     6.16     4.39     0.20 o
   3  -1  -3  -1     6.24     5.31     0.18 o
   3   1  -4   2     0.03     0.08     0.05 <
   3  -1  -2  -2     0.03     0.06     0.07 <
   3   1  -4   3     0.30     0.29     0.06 o
   3  -1  -1  -3     0.30     0.22     0.07 o
   3   1  -3  -3     0.20     0.21     0.09 <
   3  -1  -6   3     0.20     0.20     0.11 <
   3   1  -3  -2     0.07     0.07     0.07 <
   3  -1  -5   2     0.07     0.14     0.10 <
   3   1  -3  -1    26.84    23.77     0.64 o
   3  -1  -4   1    26.84    22.63     0.69 o
   3   1  -3   0    83.45    53.25     2.11 o
   3  -1  -3   0    83.95    60.02     2.20 o
   3   1  -3   1     4.52     3.73     0.13 o
   3  -1  -2  -1     4.49     3.73     0.15 o
   3   1  -3   2     0.12     0.06     0.06 <
   3  -1  -1  -2     0.12     0.03     0.05 <
   3   1  -3   3     0.26     0.41     0.10 o
   3  -1   0  -3     0.26     0.31     0.07 o
   3   1  -2  -3     0.22     0.07     0.08 <
   3  -1  -5   3     0.22     0.07     0.10 <
   3   1  -2  -2     0.10     0.13     0.06 <
   3  -1  -4   2     0.10     0.17     0.09 <
   3   1  -2  -1    21.41    16.43     0.60 o
   3  -1  -3   1    21.38    18.61     0.56 o
   3   1  -2   0   363.93   380.99     5.71 o
   3  -1  -2   0   369.65   351.33     5.80 o
   3   1  -2   1     1.63     3.21     0.13 o
   3   1  -2   2     0.20     0.12     0.06 <
   3  -1   0  -2     0.20     0.17     0.09 <
   3   1  -2   3     0.30     0.29     0.06 o
   3  -1   1  -3     0.31     0.26     0.09 <
   3  -1  -4   3     0.63     0.28     0.08 o
   3   1  -1  -2     0.02     0.05     0.10 <
   3  -1  -3   2     0.02     0.09     0.05 <
   3  -1  -2   1    26.14    18.84     0.66 o
   3   1  -1   0  5050.11  5011.68    90.50 o
   3  -1  -1   0  5030.83  4907.46    93.60 o
   3   1  -1   1    33.49    29.57     0.68 o
   3  -1   0  -1    33.65    27.05     0.86 o
   3   1  -1   2     0.05     0.03     0.05 <
   3  -1   1  -2     0.05    -0.01     0.09 <
   3   1  -1   3     0.10     0.18     0.06 o
   3  -1   2  -3     0.10     0.13     0.05 <
   3   1   0  -3     0.34     0.28     0.10 <
   3  -1  -3   3     0.34     0.23     0.06 o
   3   1   0  -2     0.12     0.14     0.08 <
   3  -1  -2   2     0.12     0.09     0.05 <
   3   1   0  -1     7.39     8.80     0.21 o
   3  -1  -1   1     7.30     8.63     0.11 o
   3   1   0   0   225.66   207.60     3.82 o
   3  -1   0   0   229.24   207.22     4.14 o
   3   1   0   1     2.76     2.44     0.12 o
   3  -1   1  -1     2.72     2.76     0.18 o
   3   1   0   2     0.11     0.13     0.05 <
   3  -1   2  -2     0.11     0.13     0.05 <
   3   1   0   3     0.03     0.04     0.05 <
   3  -1   3  -3     0.04     0.03     0.06 <
   3   1   1  -3     0.03     0.05     0.04 <
   3  -1  -2   3     0.03     0.08     0.05 <
   3   1   1  -2     0.07     0.07     0.05 <
   3  -1  -1   2     0.07     0.08     0.07 <
   3   1   1  -1    10.07    11.53     0.12 o
   3  -1   0   1    10.07    10.65     0.28 o
   3   1   1   0   168.38   179.16     1.15 o
   3  -1   1   0   168.52   179.29     0.97 o
   3   1   1   1     4.49     3.96     0.15 o
   3  -1   2  -1     4.48     4.44     0.11 o
   3   1   1   2     0.22     0.13     0.05 <
   3  -1   3  -2     0.22     0.17     0.06 <
   3   1   1   3     0.15     0.11     0.08 <
   3  -1   4  -3     0.15     0.05     0.06 <
   3   1   2  -3     0.59     0.41     0.05 o
   3  -1  -1   3     0.59     0.37     0.11 o
   3   1   2  -2     0.03     0.09     0.04 <
   3  -1   0   2     0.04     0.09     0.05 <
   3   1   2  -1    13.79    14.16     0.22 o
   3  -1   1   1    13.73    11.36     0.30 o
   3   1   2   0  1535.92  1302.44    29.41 o
   3  -1   2   0  1521.90  1329.59    29.10 o
   3   1   2   1    12.61    11.34     0.30 o
   3  -1   3  -1    12.59    11.16     0.25 o
   3   1   2   2     0.43     0.39     0.12 o
   3   1   2   3     0.13     0.18     0.12 <
   3   1   3  -3     1.54     0.88     0.09 o
   3   1   3  -2     0.10     0.18     0.04 o
   3  -1   1   2     0.11     0.15     0.04 o
   3   1   3  -1    11.06    12.39     0.06 o
   3  -1   2   1    10.96    11.06     0.26 o
   3   1   3   0  1080.83   972.37    19.56 o
   3  -1   3   0  1081.65   990.52    22.53 o
   3   1   3   1    41.06    36.01     1.01 o
   3   1   3   2     0.22     0.13     0.11 <
   3  -1   5  -2     0.22     0.29     0.17 <
   3   1   3   3     0.09     0.16     0.09 <
   3  -1   6  -3     0.09     0.23     0.17 <
   3   1   4  -3     1.64     1.08     0.14 o
   3   1   4  -2     0.22     0.13     0.06 <
   3  -1   2   2     0.22     0.12     0.14 <
   3   1   4  -1    35.87    34.11     0.56 o
   3  -1   3   1    36.15    37.68     0.78 o
   3   1   4   0  1369.30  1229.78    29.21 o
   3  -1   4   0  1369.60  1257.57    23.50 o
   3   1   4   1    28.22    28.40     0.64 o
   3  -1   5  -1    28.40    30.05     0.66 o
   3   1   4   2     0.05     0.14     0.10 <
   3  -1   6  -2     0.05     0.22     0.16 <
   3   1   4   3     0.20     0.49     0.10 o
   3   1   5  -3     0.78     0.32     0.10 o
   3  -1   2   3     0.79     0.44     0.15 <
   3   1   5  -2     0.48     0.37     0.07 o
   3  -1   3   2     0.48     0.48     0.15 o
   3   1   5  -1    37.03    39.85     0.67 o
   3  -1   4   1    37.22    39.56     0.94 o
   3  -1   5   0  2394.81  2303.46    45.97 o
   3   1   5   1     5.54     5.85     0.17 o
   3  -1   6  -1     5.67     7.12     0.29 o
   3   1   5   2     0.07     0.16     0.09 <
   3  -1   7  -2     0.07     0.17     0.18 <
   3   1   5   3     0.01     0.10     0.16 <
   3  -1   8  -3     0.01     0.17     0.18 <
   3   1   6  -3     0.54     0.50     0.10 o
   3  -1   3   3     0.54     0.61     0.17 o
   3   1   6  -2     0.38     0.28     0.08 o
   3  -1   4   2     0.39     0.22     0.17 <
   3   1   6  -1    49.06    55.83     0.67 o
   3  -1   5   1    49.25    57.44     2.23 o
   3   1   6   0   237.74   279.73     1.67 o
   3  -1   6   0   238.49   229.41     4.80 o
   3   1   6   1    10.43    12.54     0.38 o
   3  -1   7  -1    10.29    11.91     0.39 o
   3   1   6   2     0.34     0.37     0.18 <
   3  -1   8  -2     0.33     0.55     0.19 <
   3   1   6   3     0.29     0.12     0.17 <
   3  -1   9  -3     0.29     0.08     0.19 <
   3   1   7  -3     0.26     0.54     0.15 o
   3  -1   4   3     0.26     0.41     0.17 <
   3   1   7  -2     0.27     0.35     0.15 <
   3  -1   5   2     0.27     0.24     0.10 <
   3   1   7  -1    15.15    17.26     0.45 o
   3  -1   6   1    15.19    15.85     0.50 o
   3   1   7   0   301.87   342.26     3.34 o
   3  -1   7   0   299.49   346.73     2.72 o
   3   1   7   1    37.20    47.13     0.57 o
   3  -1   8  -1    37.11    43.29     0.74 o
   3   1   7   2     0.48     0.74     0.20 o
   3  -1   9  -2     0.48     0.90     0.21 o
   3   1   7   3     0.42     0.58     0.19 o
   3  -1  10  -3     0.42     0.59     0.21 <
   3   1   8  -3     0.53     0.72     0.17 o
   3  -1   5   3     0.53     0.75     0.18 o
   3   1   8  -2     0.54     0.39     0.16 <
   3  -1   6   2     0.54     0.46     0.18 <
   3   1   8  -1    21.35    25.31     0.53 o
   3  -1   7   1    21.20    23.88     0.59 o
   3   1   8   0  1626.08  1774.85    21.09 o
   3  -1   8   0  1627.38  1677.20    26.68 o
   3   1   8   1    16.69    22.50     0.46 o
   3  -1   9  -1    16.69    21.26     0.49 o
   3   1   8   2     0.32     0.48     0.20 <
   3  -1  10  -2     0.32     0.67     0.22 <
   3   1   8   3     0.06     0.19     0.19 <
   3  -1  11  -3     0.06     0.10     0.18 <
   3   1   9  -3     0.79     0.60     0.17 o
   3  -1   6   3     0.79     0.63     0.11 o
   3   1   9  -2     0.14     0.23     0.17 <
   3  -1   7   2     0.14     0.09     0.17 <
   3   1   9  -1    85.48   100.96     1.09 o
   3  -1   8   1    85.58   100.31     1.17 o
   3   1   9   0   101.54   133.73     5.24 o
   3  -1   9   0   101.88   104.49     2.04 o
   3   1   9   1    12.84    20.84     0.43 o
   3  -1  10  -1    12.64    18.90     0.43 o
   3   1   9   2     0.10     0.02     0.11 <
   3  -1  11  -2     0.10     0.04     0.12 <
   3   1   9   3     0.13     0.05     0.10 <
   3  -1  12  -3     0.13     0.08     0.10 <
   3  -1   7   3     1.50     1.97     0.25 o
   3   1  10  -2     0.71     0.95     0.21 o
   3  -1   8   2     0.71     1.19     0.23 o
   3   1  10  -1    36.87    47.64     0.57 o
   3  -1   9   1    37.05    51.43     0.42 o
   3   1  10   0   408.48   485.65     2.04 o
   3  -1  10   0   401.73   459.19     4.25 o
   3   1  10   1    23.67    27.87     1.06 o
   3  -1  11  -1    23.37    27.54     0.25 o
   3   1  10   2     0.19     0.25     0.09 <
   3  -1  12  -2     0.18     0.36     0.13 <
   3   1  10   3     0.32     0.27     0.12 <
   3  -1  13  -3     0.32     0.44     0.13 o
   3   1  11  -3     2.00     2.56     0.25 o
   3  -1   8   3     2.00     2.46     0.29 o
   3   1  11  -2     0.78     1.22     0.22 o
   3  -1   9   2     0.78     1.18     0.25 o
   3   1  11  -1    25.54    30.49     1.18 o
   3  -1  10   1    25.40    29.71     1.14 o
   3   1  11   0  2606.25  2722.06   108.48 o
   3  -1  11   0  2589.57  2712.10   107.90 o
   3   1  11   1     5.04     5.86     0.22 o
   3  -1  12  -1     5.03     5.79     0.18 o
   3   1  11   2     0.15     0.06     0.15 <
   3  -1  13  -2     0.15     0.22     0.13 <
   3   1  11   3     0.25     0.02     0.16 <
   3  -1  14  -3     0.25     0.05     0.13 <
   3   1  12  -3     0.87     0.83     0.13 o
   3  -1   9   3     0.87     0.54     0.12 o
   3   1  12  -2     0.42     0.76     0.11 o
   3  -1  10   2     0.42     0.52     0.13 o
   3   1  12  -1    30.47    35.00     0.25 o
   3  -1  11   1    30.31    33.83     0.42 o
   3   1  12   0    95.95   113.59     4.37 o
   3  -1  12   0    96.79   130.24     4.65 o
   3   1  12   1    18.30    17.11     0.45 o
   3  -1  13  -1    18.20    16.91     0.47 o
   3   1  12   2     0.15     0.45     0.17 <
   3  -1  14  -2     0.15     0.39     0.14 <
   3   1  12   3     0.76     0.36     0.17 <
   3  -1  15  -3     0.76     0.45     0.14 o
   3   1  13  -3     0.84     0.83     0.13 o
   3  -1  10   3     0.84     0.63     0.13 o
   3   1  13  -2     0.04     0.11     0.12 <
   3  -1  11   2     0.04     0.15     0.13 <
   3   1  13  -1     0.35     0.18     0.16 <
   3  -1  12   1     0.33     0.11     0.13 <
   3   1  13   0  1480.21  1391.84    23.91 o
   3  -1  13   0  1474.21  1452.08    17.06 o
   3   1  13   1     2.37     3.07     0.20 o
   3  -1  14  -1     2.45     3.08     0.20 o
   3   1  13   2     0.54     0.50     0.17 o
   3  -1  15  -2     0.54     0.42     0.16 <
   3   1  13   3     0.06     0.01     0.15 <
   3  -1  16  -3     0.06    -0.05     0.15 <
   3   1  14  -3     0.14     0.33     0.13 <
   3  -1  11   3     0.14     0.22     0.16 <
   3   1  14  -2     0.03     0.16     0.17 <
   3  -1  12   2     0.03     0.12     0.16 <
   3   1  14  -1    14.51    13.68     0.40 o
   3  -1  13   1    14.30    13.49     0.40 o
   3   1  14   0    81.35    70.39     1.71 o
   3  -1  14   0    83.73    82.15     1.34 o
   3   1  14   1    13.07    13.15     0.34 o
   3  -1  15  -1    13.30    13.57     0.33 o
   3   1  14   2     0.15     0.24     0.15 <
   3  -1  16  -2     0.15     0.27     0.11 <
   3   1  14   3     0.07     0.17     0.14 <
   3  -1  17  -3     0.08     0.22     0.11 <
   3   1  15  -3     0.08     0.34     0.16 <
   3  -1  12   3     0.08     0.42     0.17 <
   3   1  15  -2     0.12     0.09     0.15 <
   3  -1  13   2     0.12     0.10     0.12 <
   3   1  15  -1     8.88     9.44     0.27 o
   3  -1  14   1     9.05     9.21     0.30 o
   3   1  15   0   178.73   175.96     2.59 o
   3  -1  15   0   181.36   169.21     3.13 o
   3   1  15   1     9.28     9.35     0.33 o
   3  -1  16  -1     9.40     7.85     0.29 o
   3   1  15   2     0.11     0.20     0.14 <
   3  -1  17  -2     0.10     0.22     0.11 <
   3   1  15   3     0.10    -0.04     0.19 <
   3  -1  18  -3     0.10     0.04     0.10 <
   3   1  16  -3     0.01     0.09     0.15 <
   3  -1  13   3     0.01     0.11     0.12 <
   3   1  16  -2     0.33     0.21     0.15 <
   3  -1  14   2     0.33     0.23     0.12 <
   3   1  16  -1    25.02    23.10     0.69 o
   3  -1  15   1    25.27    24.45     0.46 o
   3   1  16   0   117.48   127.17     0.69 o
   3  -1  16   0   118.95   126.49     1.07 o
   3   1  16   1     2.19     2.28     0.27 o
   3  -1  17  -1     2.16     2.07     0.14 o
   3   1  16   2     0.00     0.12     0.18 <
   3  -1  18  -2     0.00     0.05     0.13 <
   3   1  16   3     0.24     0.06     0.17 <
   3  -1  19  -3     0.24     0.10     0.12 <
   3   1  17  -3     0.16     0.54     0.16 o
   3  -1  14   3     0.16     0.44     0.11 o
   3   1  17  -2     0.53     0.47     0.14 o
   3  -1  15   2     0.52     0.42     0.15 <
   3   1  17  -1    11.04     9.82     0.44 o
   3   1  17   0    58.60    60.59     1.19 o
   3  -1  17   0    57.67    58.93     1.21 o
   3   1  17   1     0.34     0.35     0.13 <
   3  -1  18  -1     0.33     0.43     0.13 o
   3   1  17   2     0.03     0.06     0.16 <
   3  -1  19  -2     0.03    -0.07     0.11 <
   3   1  17   3     0.09     0.08     0.14 <
   3   1  18  -3     0.16     0.16     0.21 <
   3  -1  15   3     0.16     0.22     0.22 <
   3   1  18  -2     0.12     0.29     0.21 <
   3  -1  16   2     0.12     0.11     0.13 <
   3   1  18  -1     3.19     2.11     0.18 o
   3  -1  17   1     3.02     1.70     0.17 o
   3   1  18   0     0.67     0.23     0.12 <
   3  -1  18   0     0.49     0.22     0.11 <
   3   1  18   1     0.95     0.44     0.11 o
   3  -1  19  -1     0.99     0.56     0.11 o
   3   1  19  -3     0.20     0.04     0.12 <
   3  -1  16   3     0.19     0.10     0.13 <
   3   1  19  -2     0.00     0.05     0.12 <
   3  -1  17   2     0.00     0.08     0.12 <
   3   1  19  -1     0.28     0.12     0.11 <
   3  -1  18   1     0.24     0.12     0.10 <
   3  -1  17   3     0.27     0.07     0.10 <
   3  -1  18   2     0.03     0.13     0.15 <
   3   3 -21   3     0.73     0.53     0.15 o
   3  -3 -18  -3     0.74     0.61     0.18 o
   3   3 -20   0    23.17    22.54     0.57 o
   3  -3 -20   0    22.52    24.79     0.53 o
   3   3 -20   1    36.06    33.58     0.68 o
   3  -3 -19  -1    36.00    41.12     0.68 o
   3   3 -20   2     3.31     1.97     0.17 o
   3  -3 -18  -2     3.32     3.78     0.16 o
   3   3 -20   3     0.16     0.13     0.11 <
   3  -3 -17  -3     0.16     0.31     0.13 <
   3   3 -19  -3     0.06     0.12     0.13 <
   3  -3 -22   3     0.06     0.02     0.17 <
   3   3 -19  -2     0.42     0.56     0.10 o
   3  -3 -21   2     0.42     0.35     0.18 <
   3   3 -19  -1     3.10     3.76     0.22 o
   3  -3 -20   1     3.13     3.96     0.30 o
   3   3 -19   0    31.94    33.92     0.70 o
   3  -3 -19   0    32.29    35.76     0.28 o
   3   3 -19   1     3.89     4.03     0.27 o
   3  -3 -18  -1     3.83     4.92     0.17 o
   3   3 -19   2     1.58     0.97     0.15 o
   3  -3 -17  -2     1.57     1.82     0.15 o
   3   3 -19   3     0.01     0.06     0.13 <
   3  -3 -16  -3     0.01     0.07     0.13 <
   3   3 -18  -3     0.06     0.20     0.11 <
   3  -3 -21   3     0.06     0.12     0.19 <
   3   3 -18  -2     0.00    -0.02     0.12 <
   3  -3 -20   2     0.00    -0.06     0.13 <
   3   3 -18  -1    19.01    18.65     0.40 o
   3  -3 -19   1    18.94    21.96     0.87 o
   3   3 -18   0   304.94   354.15     2.55 o
   3  -3 -18   0   304.08   332.46    13.25 o
   3   3 -18   1    14.87    14.62     0.36 o
   3  -3 -17  -1    14.84    19.39     0.77 o
   3   3 -18   2     0.45     0.34     0.14 <
   3  -3 -16  -2     0.44     0.50     0.15 o
   3   3 -18   3     0.23     0.11     0.14 <
   3  -3 -15  -3     0.23     0.26     0.15 <
   3   3 -17  -3     0.01     0.08     0.13 <
   3  -3 -20   3     0.01     0.14     0.13 <
   3   3 -17  -2     0.01     0.06     0.14 <
   3  -3 -19   2     0.01     0.07     0.14 <
   3   3 -17  -1     7.82     7.87     0.37 o
   3  -3 -18   1     7.65     8.48     0.25 o
   3   3 -17   0   275.64   276.80     5.08 o
   3  -3 -17   0   271.86   278.32     3.07 o
   3   3 -17   1    43.74    38.25     1.19 o
   3  -3 -16  -1    43.38    47.45     0.44 o
   3   3 -17   2     0.24     0.10     0.15 <
   3  -3 -15  -2     0.24     0.37     0.16 <
   3   3 -17   3     1.07     0.59     0.16 o
   3  -3 -14  -3     1.07     1.37     0.17 o
   3   3 -16  -3     0.07     0.13     0.14 <
   3  -3 -19   3     0.07     0.17     0.15 <
   3   3 -16  -2     0.14     0.23     0.14 <
   3  -3 -18   2     0.14     0.28     0.16 <
   3   3 -16  -1     6.19     5.20     0.26 o
   3  -3 -17   1     6.14     6.73     0.26 o
   3   3 -16   0   184.71   170.32     4.03 o
   3  -3 -16   0   183.54   176.33     2.91 o
   3   3 -16   1    90.42    79.45     2.21 o
   3  -3 -15  -1    90.04    98.14     3.84 o
   3   3 -16   2     1.33     0.84     0.18 o
   3  -3 -14  -2     1.32     2.15     0.18 o
   3   3 -16   3     0.69     0.42     0.13 o
   3  -3 -13  -3     0.70     0.99     0.17 o
   3   3 -15  -3     0.39     0.19     0.16 <
   3  -3 -18   3     0.39     0.40     0.16 <
   3   3 -15  -2     0.50     0.51     0.16 o
   3  -3 -17   2     0.51     0.79     0.17 o
   3   3 -15  -1    19.88    16.01     0.54 o
   3  -3 -16   1    19.78    18.90     0.42 o
   3   3 -15   0   711.78   683.46    13.92 o
   3  -3 -15   0   709.36   664.66    11.63 o
   3   3 -15   1    16.54    15.15     0.60 o
   3  -3 -14  -1    16.37    19.01     0.42 o
   3   3 -15   2     1.14     0.61     0.14 o
   3  -3 -13  -2     1.13     1.37     0.18 o
   3   3 -15   3     0.06     0.01     0.10 <
   3  -3 -12  -3     0.06     0.14     0.15 <
   3   3 -14  -3     0.88     0.55     0.18 o
   3  -3 -17   3     0.89     1.14     0.18 o
   3   3 -14  -2     1.39     1.56     0.19 o
   3  -3 -16   2     1.39     2.08     0.20 o
   3   3 -14  -1     5.23     5.15     0.35 o
   3  -3 -15   1     5.35     5.07     0.28 o
   3  -3 -14   0   169.12   191.56     7.53 o
   3   3 -14   1     0.56     0.69     0.12 o
   3  -3 -13  -1     0.51     0.86     0.17 o
   3   3 -14   2     0.31     0.26     0.11 <
   3  -3 -12  -2     0.31     0.42     0.16 <
   3   3 -14   3     0.24     0.10     0.11 <
   3  -3 -11  -3     0.25     0.31     0.16 <
   3   3 -13  -3     1.00     1.17     0.18 o
   3  -3 -16   3     0.99     1.22     0.18 o
   3   3 -13  -2     2.22     1.69     0.25 o
   3  -3 -15   2     2.22     2.12     0.20 o
   3  -3 -14   1    35.49    37.24     0.33 o
   3  -3 -13   0   372.33   335.37     6.80 o
   3   3 -13   1    45.86    46.79     1.01 o
   3  -3 -12  -1    45.90    46.67     0.61 o
   3   3 -13   2     1.55     1.49     0.16 o
   3  -3 -11  -2     1.55     1.90     0.17 o
   3   3 -13   3     0.33     0.44     0.15 <
   3  -3 -10  -3     0.33     0.68     0.15 o
   3   3 -12  -3     0.15     0.10     0.19 <
   3  -3 -15   3     0.14     0.18     0.14 <
   3   3 -12  -2     1.29     1.70     0.22 o
   3  -3 -14   2     1.29     1.30     0.17 o
   3   3 -12  -1     7.92     5.85     0.28 o
   3  -3 -13   1     7.76     6.37     0.29 o
   3  -3 -12   0    76.15    70.22     1.42 o
   3  -3 -11  -1    59.33    55.96     1.03 o
   3   3 -12   2     2.38     2.92     0.27 o
   3  -3 -10  -2     2.37     2.33     0.17 o
   3   3 -12   3     0.70     0.45     0.14 o
   3  -3  -9  -3     0.70     0.62     0.12 o
   3   3 -11  -3     0.02     0.10     0.13 <
   3  -3 -14   3     0.02     0.13     0.14 <
   3   3 -11  -2     0.78     0.84     0.11 o
   3  -3 -13   2     0.79     0.76     0.15 o
   3   3 -11  -1    10.64    12.30     0.26 o
   3  -3 -12   1    10.49     9.37     0.31 o
   3   3 -11   0   214.18   198.98     4.61 o
   3  -3 -11   0   211.67   197.57     3.27 o
   3   3 -11   1    37.33    43.15     0.79 o
   3  -3 -10  -1    37.00    38.09     0.48 o
   3   3 -11   2     2.44     2.93     0.25 o
   3  -3  -9  -2     2.43     2.42     0.18 o
   3   3 -11   3     0.42     0.62     0.14 o
   3  -3  -8  -3     0.42     0.49     0.14 o
   3   3 -10  -3     0.19     0.24     0.08 <
   3  -3 -13   3     0.19     0.16     0.13 <
   3   3 -10  -2     0.37     0.41     0.12 o
   3  -3 -12   2     0.37     0.33     0.15 <
   3   3 -10  -1     4.90     4.45     0.21 o
   3  -3 -11   1     4.93     4.74     0.22 o
   3   3 -10   0   257.20   245.62     4.10 o
   3  -3 -10   0   255.41   265.25     2.59 o
   3   3 -10   1    21.78    19.26     0.68 o
   3  -3  -9  -1    21.36    20.53     0.64 o
   3   3 -10   2     0.22     0.26     0.15 <
   3  -3  -8  -2     0.21     0.14     0.16 <
   3   3 -10   3     0.32     0.37     0.15 <
   3  -3  -7  -3     0.31     0.35     0.17 <
   3   3  -9  -3     0.63     0.78     0.13 o
   3  -3 -12   3     0.64     0.84     0.16 o
   3   3  -9  -2     0.05     0.18     0.11 <
   3  -3 -11   2     0.05     0.17     0.14 <
   3   3  -9  -1     6.22     5.66     0.23 o
   3  -3 -10   1     6.18     5.19     0.31 o
   3   3  -9   0    66.80    55.18     1.72 o
   3  -3  -9   0    65.46    58.06     1.62 o
   3   3  -9   1    11.42    13.18     0.41 o
   3  -3  -8  -1    11.68    15.03     0.39 o
   3   3  -9   2     0.76     0.83     0.12 o
   3  -3  -7  -2     0.77     0.96     0.18 o
   3   3  -9   3     0.04     0.20     0.10 <
   3  -3  -6  -3     0.04     0.18     0.16 <
   3   3  -8  -3     0.24     0.40     0.11 o
   3   3  -8  -2     0.94     1.08     0.12 o
   3  -3 -10   2     0.94     0.84     0.17 o
   3   3  -8  -1    15.35    16.47     0.30 o
   3  -3  -9   1    15.37    15.54     0.50 o
   3   3  -8   0   382.23   367.07     5.86 o
   3  -3  -8   0   380.04   363.30     7.59 o
   3   3  -8   1     2.58     2.11     0.15 o
   3  -3  -7  -1     2.50     1.91     0.22 o
   3   3  -8   2     0.52     0.74     0.11 o
   3  -3  -6  -2     0.53     0.84     0.17 o
   3   3  -8   3     0.37     0.49     0.10 o
   3  -3  -5  -3     0.37     0.60     0.12 o
   3   3  -7  -3     0.00     0.04     0.07 <
   3   3  -7  -2     0.24     0.20     0.08 <
   3  -3  -9   2     0.24     0.23     0.13 <
   3   3  -7  -1    29.34    36.62     1.36 o
   3  -3  -8   1    29.23    33.05     0.65 o
   3   3  -7   0  1779.68  1791.34    21.40 o
   3  -3  -7   0  1779.93  1805.99    30.42 o
   3   3  -7   1   137.55   140.24     1.70 o
   3  -3  -6  -1   136.85   146.35     5.67 o
   3   3  -7   2     1.02     0.96     0.12 o
   3  -3  -5  -2     1.01     1.13     0.13 o
   3   3  -7   3     0.02     0.00     0.09 <
   3  -3  -4  -3     0.02     0.04     0.10 <
   3   3  -6  -3     0.22     0.31     0.08 o
   3   3  -6  -2     0.14     0.30     0.07 o
   3  -3  -8   2     0.14     0.32     0.15 <
   3   3  -6  -1    21.38    26.56     1.04 o
   3  -3  -7   1    21.35    24.42     0.53 o
   3   3  -6   0   200.78   200.84     2.64 o
   3  -3  -6   0   201.13   201.55     2.65 o
   3   3  -6   1    10.38     8.83     0.30 o
   3  -3  -5  -1    10.53    10.38     0.35 o
   3   3  -6   2     0.24     0.25     0.10 <
   3  -3  -4  -2     0.24     0.26     0.10 <
   3   3  -6   3     0.05     0.10     0.15 <
   3  -3  -3  -3     0.05     0.13     0.10 <
   3   3  -5  -3     0.02     0.21     0.07 <
   3   3  -5  -2     0.73     0.63     0.08 o
   3  -3  -7   2     0.73     0.55     0.11 o
   3   3  -5  -1    27.93    32.45     1.30 o
   3  -3  -6   1    28.22    29.22     0.46 o
   3   3  -5   0  1357.66  1281.60    21.64 o
   3  -3  -5   0  1359.11  1321.70    19.55 o
   3   3  -5   1    48.55    54.16     0.23 o
   3  -3  -4  -1    48.38    54.20     2.16 o
   3   3  -5   2     0.12     0.14     0.10 <
   3  -3  -3  -2     0.12     0.23     0.16 <
   3   3  -5   3     0.00     0.03     0.10 <
   3  -3  -2  -3     0.00     0.13     0.15 <
   3   3  -4  -3     0.15     0.27     0.07 o
   3  -3  -7   3     0.14     0.16     0.14 <
   3   3  -4  -2     1.16     1.44     0.09 o
   3  -3  -6   2     1.17     0.93     0.12 o
   3   3  -4  -1    34.44    38.47     1.51 o
   3  -3  -5   1    34.27    36.21     0.99 o
   3   3  -4   0   318.86   299.36     4.75 o
   3  -3  -4   0   324.21   345.29     4.97 o
   3   3  -4   1    73.26    79.40     0.59 o
   3  -3  -3  -1    73.63    79.46     0.37 o
   3   3  -4   2     1.88     1.57     0.15 o
   3  -3  -2  -2     1.88     1.90     0.14 o
   3   3  -4   3     0.80     0.71     0.13 o
   3  -3  -1  -3     0.80     0.82     0.10 o
   3   3  -3  -3     0.41     0.50     0.07 o
   3  -3  -6   3     0.41     0.33     0.15 <
   3   3  -3  -2     0.18     0.36     0.07 o
   3  -3  -5   2     0.18     0.41     0.15 <
   3   3  -3  -1    77.82    86.00     3.33 o
   3  -3  -4   1    78.27    77.67     0.90 o
   3   3  -3   0  2044.05  2196.35     7.61 o
   3  -3  -3   0  2043.26  2196.41     7.31 o
   3   3  -3   1    62.81    66.24     0.74 o
   3  -3  -2  -1    63.08    69.62     0.84 o
   3   3  -3   2     0.77     1.15     0.19 o
   3  -3  -1  -2     0.77     1.14     0.12 o
   3   3  -3   3     1.30     1.10     0.14 o
   3  -3   0  -3     1.30     1.27     0.11 o
   3   3  -2  -3     0.82     1.28     0.07 o
   3  -3  -5   3     0.82     1.06     0.16 o
   3   3  -2  -2     1.53     1.76     0.08 o
   3  -3  -4   2     1.52     1.26     0.13 o
   3   3  -2  -1    35.78    41.49     1.60 o
   3  -3  -3   1    35.26    37.69     0.62 o
   3   3  -2   0   219.60   179.13     5.29 o
   3  -3  -2   0   219.40   188.77     4.39 o
   3   3  -2   1   199.08   211.79     1.55 o
   3  -3  -1  -1   198.70   230.00     8.43 o
   3   3  -2   2     1.12     1.53     0.15 o
   3  -3   0  -2     1.12     1.82     0.11 o
   3   3  -2   3     0.47     0.29     0.12 <
   3  -3   1  -3     0.47     0.43     0.09 o
   3   3  -1  -3     0.35     0.47     0.06 o
   3  -3  -4   3     0.34     0.41     0.10 o
   3   3  -1  -2     2.59     3.40     0.13 o
   3  -3  -3   2     2.57     2.31     0.15 o
   3   3  -1  -1    79.25    86.78     0.45 o
   3  -3  -2   1    78.82    81.57     1.03 o
   3   3  -1   0  3578.49  3656.95    38.36 o
   3  -3  -1   0  3575.10  3615.63    32.33 o
   3   3  -1   1     7.61     8.03     0.24 o
   3  -3   0  -1     7.43     8.95     0.17 o
   3   3  -1   2     1.83     2.49     0.24 o
   3  -3   1  -2     1.82     2.52     0.14 o
   3   3  -1   3     0.28     0.20     0.17 <
   3  -3   2  -3     0.27     0.32     0.12 <
   3   3   0  -3     0.23     0.20     0.07 <
   3  -3  -3   3     0.22     0.21     0.10 <
   3   3   0  -2     0.68     1.02     0.18 o
   3  -3  -2   2     0.67     0.81     0.09 o
   3   3   0  -1    82.13    89.24     1.41 o
   3  -3  -1   1    81.68    85.21     0.90 o
   3   3   0   0  1441.57  1416.37    26.62 o
   3  -3   0   0  1435.66  1371.38    22.36 o
   3   3   0   1     4.61     5.06     0.19 o
   3  -3   1  -1     4.42     5.15     0.30 o
   3   3   0   2     2.69     3.48     0.17 o
   3  -3   2  -2     2.71     3.60     0.23 o
   3   3   0   3     1.14     1.09     0.14 o
   3  -3   3  -3     1.14     1.40     0.14 o
   3   3   1  -3     0.04     0.07     0.08 <
   3  -3  -2   3     0.04     0.02     0.07 <
   3   3   1  -2     2.67     2.50     0.16 o
   3  -3  -1   2     2.68     2.24     0.12 o
   3   3   1  -1     3.35     4.04     0.16 o
   3  -3   0   1     3.33     3.15     0.13 o
   3   3   1   0  1074.25  1094.53    11.94 o
   3  -3   1   0  1085.99  1088.58    13.49 o
   3   3   1   1   188.64   203.32     1.10 o
   3  -3   2  -1   188.67   211.25     8.16 o
   3   3   1   2     2.29     3.33     0.17 o
   3  -3   3  -2     2.30     2.85     0.23 o
   3   3   1   3     1.70     1.58     0.16 o
   3   3   2  -3     0.05     0.08     0.07 <
   3  -3  -1   3     0.05     0.09     0.07 <
   3   3   2  -2     0.59     0.62     0.12 o
   3  -3   0   2     0.58     0.56     0.08 o
   3   3   2  -1     7.27     7.15     0.23 o
   3  -3   1   1     7.31     7.23     0.27 o
   3   3   2   0  4010.95  3974.21    52.66 o
   3  -3   2   0  4014.88  4058.85    46.81 o
   3   3   2   1   227.51   247.83     0.51 o
   3  -3   3  -1   228.01   245.82     9.73 o
   3   3   2   2     0.03     0.47     0.13 o
   3  -3   4  -2     0.03     0.49     0.18 <
   3   3   2   3     0.95     0.99     0.14 o
   3  -3   5  -3     0.96     1.18     0.21 o
   3   3   3  -3     0.71     0.66     0.11 o
   3  -3   0   3     0.71     0.52     0.11 o
   3   3   3  -2     1.71     2.46     0.14 o
   3   3   3  -1   252.83   267.21     2.04 o
   3  -3   2   1   254.04   256.30     2.25 o
   3   3   3   0  1713.43  1715.19    21.36 o
   3  -3   3   0  1705.39  1873.28    21.28 o
   3   3   3   1    74.58    89.01     3.44 o
   3  -3   4  -1    75.08   104.20     1.69 o
   3   3   3   2     0.06     0.11     0.11 <
   3  -3   5  -2     0.06     0.16     0.18 <
   3   3   3   3     0.28     0.19     0.12 <
   3  -3   6  -3     0.28     0.35     0.20 <
   3   3   4  -3     2.84     3.21     0.16 o
   3  -3   1   3     2.86     2.29     0.20 o
   3   3   4  -2     1.93     2.64     0.24 o
   3   3   4  -1   236.40   264.56    10.42 o
   3   3   4   0  2207.64  2250.40    24.23 o
   3   3   4   1    45.84    55.79     2.16 o
   3   3   4   2     1.46     1.47     0.15 o
   3  -3   6  -2     1.47     2.39     0.26 o
   3   3   4   3     0.21     0.21     0.18 <
   3  -3   7  -3     0.22     0.40     0.23 <
   3   3   5  -3     3.77     4.51     0.17 o
   3   3   5  -2     7.32     8.83     0.15 o
   3   3   5  -1   114.22   127.19     5.06 o
   3   3   5   0  3221.98  3219.84    40.23 o
   3  -3   5   0  3232.58  3248.35    56.50 o
   3   3   5   1    12.26    11.05     0.48 o
   3  -3   6  -1    12.41    12.96     0.51 o
   3   3   5   2     1.88     1.61     0.23 o
   3  -3   7  -2     1.88     2.62     0.29 o
   3   3   5   3     0.06     0.00     0.13 <
   3  -3   8  -3     0.06     0.05     0.11 <
   3   3   6  -3     1.08     1.56     0.13 o
   3   3   6  -2     9.42    10.67     0.17 o
   3  -3   4   2     9.42    10.24     0.44 o
   3   3   6  -1   116.29   145.87     5.44 o
   3  -3   5   1   116.57   148.60     5.90 o
   3   3   6   0   317.11   312.68     6.05 o
   3  -3   6   0   318.39   304.31     6.49 o
   3   3   6   1    86.40    92.91     1.60 o
   3  -3   7  -1    86.53    97.78     1.46 o
   3   3   6   2     2.90     2.17     0.18 o
   3  -3   8  -2     2.91     3.49     0.19 o
   3   3   6   3     0.13     0.15     0.10 <
   3  -3   9  -3     0.13     0.19     0.12 <
   3   3   7  -3     0.28     0.74     0.13 o
   3  -3   4   3     0.28     0.80     0.24 o
   3   3   7  -2     2.73     3.81     0.17 o
   3  -3   5   2     2.73     3.86     0.30 o
   3   3   7  -1    88.03   104.47     4.04 o
   3  -3   6   1    88.46    94.45     1.73 o
   3   3   7   0  1478.17  1495.70    17.26 o
   3  -3   7   0  1480.46  1427.97    28.51 o
   3   3   7   1    61.60    62.06     0.80 o
   3  -3   8  -1    61.86    60.07     1.04 o
   3   3   7   2     1.68     1.63     0.23 o
   3  -3   9  -2     1.67     1.96     0.15 o
   3   3   7   3     0.31     0.23     0.19 <
   3  -3  10  -3     0.31     0.25     0.13 <
   3   3   8  -3     1.50     2.97     0.17 o
   3  -3   5   3     1.51     3.16     0.28 o
   3   3   8  -2     2.18     3.26     0.27 o
   3  -3   6   2     2.19     2.57     0.30 o
   3   3   8  -1    60.18    66.75     1.19 o
   3  -3   7   1    59.98    67.28     1.22 o
   3   3   8   0   403.77   404.61     4.18 o
   3  -3   8   0   405.77   392.85     6.03 o
   3   3   8   1    35.87    40.37     1.60 o
   3  -3   9  -1    35.39    36.90     0.52 o
   3   3   8   2     0.25     0.16     0.15 <
   3  -3  10  -2     0.26     0.21     0.14 <
   3   3   8   3     0.09     0.05     0.14 <
   3  -3  11  -3     0.09     0.01     0.14 <
   3   3   9  -3     1.41     2.52     0.28 o
   3  -3   6   3     1.42     2.62     0.31 o
   3   3   9  -2     0.50     0.88     0.24 o
   3  -3   7   2     0.50     0.69     0.24 <
   3   3   9  -1   142.49   147.12     1.64 o
   3  -3   8   1   142.73   159.44     6.32 o
   3   3   9   0   133.96   111.64     3.00 o
   3  -3   9   0   131.13   115.82     3.00 o
   3   3   9   1     9.13     6.77     0.40 o
   3  -3  10  -1     9.07     7.07     0.31 o
   3   3   9   2     0.06     0.02     0.14 <
   3  -3  11  -2     0.06     0.15     0.14 <
   3   3   9   3     0.38     0.30     0.15 <
   3  -3  12  -3     0.39     0.42     0.15 <
   3   3  10  -3     1.86     2.76     0.18 o
   3   3  10  -2     3.15     3.64     0.16 o
   3  -3   8   2     3.16     4.31     0.21 o
   3   3  10  -1    87.10    90.72     0.68 o
   3  -3   9   1    86.39    95.30     1.36 o
   3   3  10   0    54.53    50.42     1.05 o
   3  -3  10   0    55.89    56.52     1.18 o
   3   3  10   1     9.54     8.57     0.31 o
   3  -3  11  -1     9.55     9.05     0.30 o
   3   3  10   2     0.57     0.67     0.22 <
   3  -3  12  -2     0.57     0.60     0.16 o
   3  -3  13  -3     0.63     1.03     0.16 o
   3   3  11  -3     0.70     0.94     0.13 o
   3  -3   8   3     0.70     1.25     0.16 o
   3   3  11  -2     4.66     5.04     0.23 o
   3  -3   9   2     4.64     4.91     0.29 o
   3   3  11  -1    15.97    17.20     0.40 o
   3  -3  10   1    15.60    15.74     0.48 o
   3   3  11   0   649.18   635.55     9.17 o
   3  -3  11   0   649.46   611.74    13.07 o
   3   3  11   1    19.92    20.98     0.58 o
   3  -3  12  -1    20.09    19.26     0.46 o
   3   3  11   2     0.99     1.67     0.26 o
   3  -3  13  -2     0.98     1.58     0.16 o
   3   3  11   3     0.19     0.12     0.24 <
   3  -3  14  -3     0.18     0.12     0.14 <
   3   3  12  -3     0.21     0.17     0.12 <
   3  -3   9   3     0.20     0.31     0.17 <
   3   3  12  -2     2.83     2.75     0.19 o
   3  -3  10   2     2.80     3.42     0.25 o
   3   3  12  -1    18.51    19.06     0.54 o
   3  -3  11   1    18.75    20.00     0.54 o
   3   3  12   0    23.12    19.51     0.71 o
   3  -3  12   0    23.65    20.93     0.68 o
   3   3  12   1    26.24    31.17     0.58 o
   3  -3  13  -1    25.91    28.35     0.38 o
   3   3  12   2     0.45     0.56     0.26 <
   3  -3  14  -2     0.44     0.53     0.15 o
   3   3  12   3     0.24     0.08     0.13 <
   3  -3  15  -3     0.23     0.15     0.14 <
   3   3  13  -3     0.11     0.24     0.12 <
   3  -3  10   3     0.12     0.34     0.18 <
   3   3  13  -2     0.23     0.32     0.15 <
   3  -3  11   2     0.23     0.57     0.19 <
   3   3  13  -1    27.12    29.47     0.66 o
   3  -3  12   1    27.40    28.48     0.44 o
   3   3  13   0    47.31    42.51     1.20 o
   3  -3  13   0    46.03    37.71     1.22 o
   3   3  13   1     6.88     8.35     0.35 o
   3  -3  14  -1     6.89     7.47     0.31 o
   3   3  13   2     0.17     0.15     0.14 <
   3  -3  15  -2     0.17     0.11     0.14 <
   3   3  13   3     0.16     0.16     0.10 <
   3  -3  16  -3     0.16     0.20     0.13 <
   3   3  14  -3     0.45     0.54     0.16 o
   3  -3  11   3     0.45     0.66     0.16 o
   3   3  14  -2     0.26     0.33     0.21 <
   3  -3  12   2     0.27     0.33     0.15 <
   3   3  14  -1    31.72    31.82     0.79 o
   3  -3  13   1    31.33    32.45     0.42 o
   3   3  14   0    63.09    63.12     1.35 o
   3  -3  14   0    65.58    58.99     1.29 o
   3   3  14   1     2.49     2.15     0.18 o
   3  -3  15  -1     2.51     2.83     0.22 o
   3   3  14   2     0.23     0.14     0.09 <
   3  -3  16  -2     0.23     0.16     0.13 <
   3   3  14   3     0.05     0.21     0.11 <
   3  -3  17  -3     0.05     0.21     0.15 <
   3   3  15  -3     0.51     0.96     0.22 o
   3  -3  12   3     0.52     0.91     0.16 o
   3   3  15  -2     1.03     0.90     0.21 o
   3  -3  13   2     1.03     0.94     0.15 o
   3   3  15  -1     9.76    10.59     0.38 o
   3  -3  14   1     9.84    10.25     0.28 o
   3   3  15   0    30.83    34.28     0.66 o
   3  -3  15   0    31.67    32.52     0.50 o
   3   3  15   1     4.80     5.64     0.24 o
   3  -3  16  -1     4.81     5.88     0.25 o
   3   3  15   2     0.01    -0.03     0.13 <
   3  -3  17  -2     0.01    -0.01     0.15 <
   3  -3  18  -3     0.03     0.03     0.13 <
   3   3  16  -3     0.06     0.28     0.13 <
   3  -3  13   3     0.06     0.26     0.14 <
   3   3  16  -2     0.62     0.68     0.20 o
   3  -3  14   2     0.61     0.49     0.14 o
   3   3  16  -1    14.36    16.59     0.41 o
   3  -3  15   1    14.38    14.53     0.28 o
   3   3  16   0    49.53    54.15     0.86 o
   3  -3  16   0    49.16    57.91     2.25 o
   3   3  16   1     2.36     1.48     0.18 o
   3  -3  17  -1     2.38     2.87     0.18 o
   3  -3  18  -2     0.01     0.00     0.12 <
   3   3  17  -3     0.07     0.15     0.14 <
   3  -3  14   3     0.07     0.22     0.13 <
   3   3  17  -2     0.94     0.78     0.13 o
   3  -3  15   2     0.93     0.99     0.14 o
   3   3  17  -1     1.01     0.63     0.17 o
   3  -3  16   1     1.00     0.93     0.13 o
   3  -3  17   0    19.96    22.59     0.41 o
   3   3  18  -3     0.12     0.16     0.16 <
   3  -3  15   3     0.12     0.09     0.12 <
   3   3  18  -2     0.30     0.35     0.14 <
   3  -3  16   2     0.29     0.33     0.11 <
   3  -3  17   1     6.10     6.15     0.24 o
   3   3  19  -3     0.31     0.19     0.13 <
   3  -3  16   3     0.32     0.23     0.11 <
   3  -5 -18   1     7.31     6.97     0.30 o
   3   5 -17   0    26.20    25.60     0.64 o
   3  -5 -17   0    26.31    27.94     0.60 o
   3   5 -17   1     4.13     3.28     0.17 o
   3  -5 -16  -1     4.05     5.19     0.25 o
   3   5 -17   2     1.71     1.08     0.13 o
   3  -5 -15  -2     1.72     2.21     0.21 o
   3   5 -17   3     0.09     0.02     0.11 <
   3  -5 -14  -3     0.09     0.19     0.18 <
   3   5 -16  -3     0.01     0.00     0.16 <
   3  -5 -19   3     0.01    -0.01     0.10 <
   3  -5 -18   2     0.18     0.13     0.11 <
   3   5 -16  -1     5.37     5.11     0.20 o
   3  -5 -17   1     5.25     5.96     0.16 o
   3   5 -16   0    84.65    96.09     1.17 o
   3  -5 -16   0    84.36    93.15     1.33 o
   3   5 -16   1    10.08     8.87     0.30 o
   3  -5 -15  -1     9.94    11.40     0.38 o
   3   5 -16   2     0.32     0.07     0.18 <
   3  -5 -14  -2     0.31     0.19     0.20 <
   3   5 -16   3     0.14     0.08     0.18 <
   3  -5 -13  -3     0.14     0.18     0.21 <
   3   5 -15  -3     0.08     0.08     0.17 <
   3  -5 -18   3     0.08     0.09     0.12 <
   3   5 -15  -2     0.06     0.15     0.19 <
   3  -5 -17   2     0.06     0.19     0.12 <
   3   5 -15  -1     1.83     2.12     0.23 o
   3  -5 -16   1     1.78     2.37     0.16 o
   3   5 -15   0    38.74    32.54     1.05 o
   3  -5 -15   0    36.38    31.58     0.79 o
   3   5 -15   1     0.86     0.58     0.20 <
   3  -5 -14  -1     0.72     0.75     0.14 o
   3   5 -15   2     0.05     0.08     0.12 <
   3  -5 -13  -2     0.06     0.14     0.13 <
   3   5 -15   3     0.03     0.03     0.13 <
   3  -5 -12  -3     0.03     0.01     0.22 <
   3   5 -14  -3     0.10     0.14     0.20 <
   3  -5 -17   3     0.10     0.12     0.13 <
   3   5 -14  -2     0.20     0.16     0.20 <
   3  -5 -16   2     0.19     0.17     0.14 <
   3   5 -14  -1    14.57    12.33     0.53 o
   3  -5 -15   1    14.55    15.02     0.28 o
   3   5 -14   0    19.66    21.80     0.31 o
   3  -5 -14   0    19.79    22.34     0.27 o
   3   5 -14   1     2.36     2.04     0.17 o
   3  -5 -13  -1     2.16     2.67     0.17 o
   3   5 -14   2     0.10     0.09     0.11 <
   3  -5 -12  -2     0.09     0.06     0.14 <
   3   5 -14   3     0.03     0.05     0.11 <
   3  -5 -11  -3     0.03    -0.09     0.24 <
   3   5 -13  -3     0.19     0.11     0.14 <
   3  -5 -16   3     0.19     0.17     0.14 <
   3   5 -13  -2     0.17     0.19     0.12 <
   3  -5 -15   2     0.16     0.26     0.14 <
   3   5 -13  -1     5.37     3.95     0.23 o
   3  -5 -14   1     5.28     5.68     0.24 o
   3   5 -13   0   170.97   155.43     3.14 o
   3  -5 -13   0   170.35   157.13     2.99 o
   3   5 -13   1    45.87    42.64     0.91 o
   3  -5 -12  -1    45.84    52.25     2.00 o
   3   5 -13   2     1.93     1.00     0.18 o
   3  -5 -11  -2     1.93     2.04     0.17 o
   3   5 -13   3     0.23     0.22     0.12 <
   3  -5 -10  -3     0.23     0.13     0.24 <
   3   5 -12  -3     0.10     0.07     0.12 <
   3  -5 -15   3     0.10     0.07     0.15 <
   3   5 -12  -2     1.59     0.93     0.16 o
   3  -5 -14   2     1.58     1.42     0.18 o
   3   5 -12  -1    16.77    14.00     0.47 o
   3  -5 -13   1    16.60    16.18     0.49 o
   3   5 -12   0   127.98   131.76     1.53 o
   3  -5 -12   0   125.09   129.56     1.36 o
   3   5 -12   1    12.86     9.46     0.41 o
   3  -5 -11  -1    12.98    12.74     0.43 o
   3   5 -12   2     2.35     1.52     0.19 o
   3  -5 -10  -2     2.37     2.95     0.19 o
   3   5 -12   3     0.01     0.08     0.12 <
   3  -5  -9  -3     0.01    -0.02     0.24 <
   3   5 -11  -3     0.12     0.04     0.12 <
   3  -5 -14   3     0.12     0.14     0.15 <
   3   5 -11  -2     1.60     1.17     0.18 o
   3  -5 -13   2     1.59     1.65     0.18 o
   3   5 -11  -1    99.72    89.97     1.97 o
   3  -5 -12   1   100.09   104.98     4.15 o
   3   5 -11   0   748.57   767.81     5.67 o
   3  -5 -11   0   750.24   766.77     8.16 o
   3   5 -11   1    61.67    53.41     1.35 o
   3  -5 -10  -1    61.70    73.32     2.83 o
   3   5 -11   2     0.45     0.64     0.14 o
   3  -5  -9  -2     0.45     1.01     0.28 o
   3   5 -11   3     0.17     0.19     0.15 <
   3  -5  -8  -3     0.17     0.30     0.25 <
   3   5 -10  -3     0.13     0.26     0.13 <
   3  -5 -13   3     0.13     0.21     0.16 <
   3   5 -10  -2     1.91     1.09     0.19 o
   3  -5 -12   2     1.92     2.15     0.19 o
   3   5 -10  -1     0.49     0.44     0.13 o
   3  -5 -11   1     0.45     0.44     0.17 <
   3   5 -10   0   283.08   277.21     3.52 o
   3  -5 -10   0   283.64   276.53     4.15 o
   3   5 -10   1   138.73   104.80     3.31 o
   3  -5  -9  -1   138.52   127.07     2.79 o
   3   5 -10   2     4.76     2.86     0.23 o
   3  -5  -8  -2     4.76     4.86     0.38 o
   3   5 -10   3     0.12     0.12     0.20 <
   3  -5  -7  -3     0.12     0.04     0.24 <
   3   5  -9  -3     0.10     0.08     0.14 <
   3  -5 -12   3     0.11     0.13     0.16 <
   3   5  -9  -2     4.26     4.52     0.31 o
   3  -5 -11   2     4.28     4.29     0.22 o
   3   5  -9  -1   122.21   111.69     2.34 o
   3  -5 -10   1   121.79   125.64     2.35 o
   3   5  -9   0   354.40   337.45     5.70 o
   3  -5  -9   0   351.85   354.80     6.41 o
   3   5  -9   1     4.59     5.76     0.21 o
   3  -5  -8  -1     4.54     6.77     0.37 o
   3   5  -9   2     0.35     0.18     0.15 <
   3  -5  -7  -2     0.34     0.26     0.25 <
   3   5  -9   3     0.08     0.08     0.10 <
   3  -5  -6  -3     0.08     0.13     0.24 <
   3   5  -8  -3     0.96     0.96     0.17 o
   3  -5 -11   3     0.96     0.91     0.28 o
   3   5  -8  -2     2.35     2.55     0.20 o
   3  -5 -10   2     2.34     2.32     0.31 o
   3   5  -8  -1    16.08    20.24     0.16 o
   3  -5  -9   1    15.82    18.85     0.53 o
   3   5  -8   0    80.91    99.72     3.77 o
   3  -5  -8   0    77.55    92.68     0.98 o
   3   5  -8   1     1.40     1.06     0.24 o
   3  -5  -7  -1     1.38     1.27     0.27 o
   3   5  -8   2     0.85     0.59     0.13 o
   3  -5  -6  -2     0.84     0.94     0.26 o
   3   5  -8   3     0.04     0.22     0.09 <
   3  -5  -5  -3     0.04     0.31     0.25 <
   3   5  -7  -3     0.48     0.28     0.15 <
   3  -5 -10   3     0.47     0.38     0.25 <
   3   5  -7  -2     2.95     2.64     0.28 o
   3  -5  -9   2     2.91     2.81     0.32 o
   3   5  -7  -1     6.20     5.38     0.25 o
   3  -5  -8   1     6.12     5.99     0.36 o
   3   5  -7   0    72.19    74.99     0.62 o
   3  -5  -7   0    71.41    77.03     1.38 o
   3   5  -7   1     6.63     5.19     0.22 o
   3  -5  -6  -1     6.68     6.31     0.39 o
   3   5  -7   2     0.15     0.05     0.09 <
   3  -5  -5  -2     0.15     0.12     0.24 <
   3   5  -7   3     0.06     0.08     0.09 <
   3  -5  -4  -3     0.06    -0.04     0.25 <
   3   5  -6  -3     0.06     0.08     0.14 <
   3  -5  -9   3     0.06     0.14     0.15 <
   3   5  -6  -2     1.35     1.34     0.12 o
   3  -5  -8   2     1.34     1.18     0.25 o
   3   5  -6  -1    29.00    25.95     0.58 o
   3  -5  -7   1    28.76    26.48     1.02 o
   3   5  -6   0   301.58   312.49     2.96 o
   3  -5  -6   0   299.20   306.25     5.28 o
   3   5  -6   1     0.00     0.19     0.08 <
   3  -5  -5  -1     0.00     0.23     0.24 <
   3   5  -6   2     0.02     0.00     0.08 <
   3  -5  -4  -2     0.01     0.00     0.26 <
   3   5  -6   3     0.03     0.04     0.10 <
   3  -5  -3  -3     0.03     0.17     0.25 <
   3   5  -5  -3     0.05     0.09     0.10 <
   3  -5  -8   3     0.05     0.08     0.15 <
   3   5  -5  -2     3.69     3.70     0.17 o
   3  -5  -7   2     3.75     4.39     0.24 o
   3   5  -5  -1   107.18   104.48     1.02 o
   3  -5  -6   1   108.15   111.33     0.55 o
   3   5  -5   0   498.69   483.50     6.50 o
   3  -5  -5   0   498.70   504.50     8.83 o
   3   5  -5   1    18.12    17.45     0.31 o
   3  -5  -4  -1    18.59    21.91     0.59 o
   3   5  -5   2     5.78     4.57     0.25 o
   3  -5  -3  -2     5.78     6.25     0.39 o
   3   5  -5   3     0.09     0.10     0.11 <
   3  -5  -2  -3     0.09     0.01     0.26 <
   3   5  -4  -3     0.08     0.13     0.08 <
   3  -5  -7   3     0.08     0.12     0.14 <
   3   5  -4  -2     1.25     1.09     0.10 o
   3  -5  -6   2     1.25     1.28     0.17 o
   3   5  -4  -1    17.47    19.66     0.32 o
   3  -5  -5   1    17.73    19.40     0.54 o
   3   5  -4   0  1264.12  1126.76    21.08 o
   3  -5  -4   0  1270.03  1235.87    18.35 o
   3   5  -4   1   185.50   171.20     2.44 o
   3  -5  -3  -1   183.48   191.01     3.25 o
   3   5  -4   2     1.58     1.05     0.19 o
   3  -5  -2  -2     1.55     1.48     0.28 o
   3   5  -4   3     0.12     0.08     0.10 <
   3  -5  -1  -3     0.12     0.10     0.22 <
   3   5  -3  -3     0.05     0.07     0.11 <
   3  -5  -6   3     0.05     0.09     0.13 <
   3   5  -3  -2     3.94     3.82     0.13 o
   3  -5  -5   2     3.96     3.84     0.23 o
   3   5  -3  -1   236.57   219.10     3.05 o
   3  -5  -4   1   235.85   242.97     0.32 o
   3   5  -3   0   469.48   408.15     8.00 o
   3  -5  -3   0   469.77   442.67     7.71 o
   3   5  -3   1    38.02    36.92     0.49 o
   3  -5  -2  -1    38.52    38.45     0.98 o
   3   5  -3   2     0.88     0.54     0.10 o
   3  -5  -1  -2     0.86     0.76     0.24 o
   3   5  -3   3     0.43     0.17     0.10 <
   3  -5   0  -3     0.44     0.14     0.23 <
   3   5  -2  -3     0.31     0.27     0.08 o
   3  -5  -5   3     0.31     0.38     0.11 o
   3   5  -2  -2     1.92     2.03     0.10 o
   3  -5  -4   2     1.91     2.32     0.15 o
   3   5  -2  -1    99.84    95.64     1.27 o
   3  -5  -3   1   100.82   101.65     1.35 o
   3   5  -2   0   442.31   406.11     6.44 o
   3  -5  -2   0   435.78   411.63     7.12 o
   3   5  -2   1     4.40     4.15     0.13 o
   3  -5  -1  -1     4.61     4.26     0.31 o
   3   5  -2   2     0.96     0.64     0.11 o
   3  -5   0  -2     0.98     0.88     0.24 o
   3   5  -2   3     0.19     0.09     0.11 <
   3  -5   1  -3     0.19     0.09     0.23 <
   3   5  -1  -3     0.17     0.24     0.11 <
   3  -5  -4   3     0.17     0.30     0.13 <
   3   5  -1  -2     3.26     2.56     0.13 o
   3  -5  -3   2     3.24     2.61     0.20 o
   3   5  -1  -1    16.11    14.71     0.30 o
   3  -5  -2   1    16.56    14.71     0.43 o
   3   5  -1   0   392.50   378.72     4.41 o
   3  -5  -1   0   394.41   382.45     5.91 o
   3   5  -1   1    35.53    29.49     0.80 o
   3  -5   0  -1    35.65    35.96     0.66 o
   3   5  -1   2     0.46     0.30     0.15 <
   3  -5   1  -2     0.46     0.32     0.23 <
   3   5  -1   3     0.08     0.07     0.12 <
   3  -5   2  -3     0.08     0.17     0.22 <
   3   5   0  -3     0.01     0.09     0.13 <
   3  -5  -3   3     0.01     0.09     0.18 <
   3   5   0  -2     2.28     2.06     0.13 o
   3  -5  -2   2     2.31     1.87     0.18 o
   3   5   0  -1     4.37     5.06     0.12 o
   3  -5  -1   1     4.42     6.16     0.22 o
   3   5   0   0   512.82   505.11     5.43 o
   3  -5   0   0   512.07   485.08     8.40 o
   3   5   0   1     1.35     0.93     0.16 o
   3  -5   1  -1     1.38     1.21     0.14 o
   3   5   0   2     0.02     0.08     0.13 <
   3  -5   2  -2     0.02     0.01     0.23 <
   3   5   0   3     0.05     0.00     0.13 <
   3  -5   3  -3     0.05     0.12     0.21 <
   3   5   1  -3     0.27     0.34     0.11 o
   3  -5  -2   3     0.26     0.32     0.13 <
   3   5   1  -2     4.01     4.06     0.19 o
   3  -5  -1   2     4.04     3.68     0.22 o
   3   5   1  -1    77.48    75.65     0.80 o
   3  -5   0   1    76.96    76.59     1.20 o
   3   5   1   0    92.47    92.48     1.01 o
   3  -5   1   0    94.04    99.35     1.08 o
   3   5   1   1    23.29    23.18     0.39 o
   3  -5   2  -1    23.53    25.44     0.38 o
   3   5   1   2     4.00     3.45     0.20 o
   3  -5   3  -2     4.02     3.62     0.21 o
   3   5   1   3     0.32     0.21     0.12 <
   3  -5   4  -3     0.32     0.13     0.22 <
   3   5   2  -3     0.59     0.60     0.10 o
   3  -5  -1   3     0.59     0.56     0.12 o
   3   5   2  -2     0.82     1.34     0.10 o
   3  -5   0   2     0.80     1.23     0.13 o
   3   5   2  -1    61.25    59.77     0.84 o
   3  -5   1   1    61.17    60.91     0.98 o
   3   5   2   0   400.16   346.47     7.43 o
   3  -5   2   0   407.41   345.37     7.88 o
   3   5   2   1    74.17    73.10     1.18 o
   3  -5   3  -1    74.28    76.99     0.93 o
   3   5   2   2     0.07     0.10     0.15 <
   3  -5   4  -2     0.07     0.13     0.15 <
   3   5   2   3     0.23     0.00     0.16 <
   3  -5   5  -3     0.23    -0.01     0.22 <
   3   5   3  -3     0.65     0.46     0.10 o
   3  -5   0   3     0.66     0.41     0.12 o
   3   5   3  -2     0.91     0.80     0.11 o
   3  -5   1   2     0.90     0.83     0.13 o
   3   5   3  -1    81.53    78.48     1.17 o
   3  -5   2   1    83.24    81.62     1.32 o
   3   5   3   0   107.18   119.94     4.76 o
   3  -5   3   0   106.18   115.00     0.70 o
   3   5   3   1     6.97     7.36     0.26 o
   3  -5   4  -1     6.93     8.68     0.20 o
   3   5   3   2     0.99     0.46     0.26 <
   3  -5   5  -2     1.00     0.98     0.16 o
   3   5   3   3     0.22     0.22     0.16 <
   3  -5   6  -3     0.22     0.47     0.15 o
   3   5   4  -3     0.79     0.77     0.10 o
   3  -5   1   3     0.80     0.78     0.12 o
   3   5   4  -2     4.36     4.32     0.14 o
   3  -5   2   2     4.41     3.92     0.19 o
   3   5   4  -1    50.48    53.78     0.39 o
   3  -5   3   1    50.32    53.71     0.58 o
   3   5   4   0   241.25   219.84     5.21 o
   3  -5   4   0   242.41   221.27     4.34 o
   3   5   4   1    61.80    54.16     1.29 o
   3  -5   5  -1    62.12    62.16     0.95 o
   3   5   4   2     3.56     2.14     0.26 o
   3  -5   6  -2     3.57     3.91     0.20 o
   3   5   4   3     0.11     0.33     0.17 <
   3  -5   7  -3     0.11     0.32     0.15 <
   3   5   5  -3     0.14     0.22     0.08 <
   3  -5   2   3     0.15     0.21     0.12 <
   3   5   5  -2     6.81     5.15     0.32 o
   3  -5   3   2     6.84     7.13     0.26 o
   3   5   5  -1    27.51    25.88     0.73 o
   3  -5   4   1    27.18    27.05     0.52 o
   3   5   5   0   226.76   218.30     3.50 o
   3  -5   5   0   225.64   195.62     4.47 o
   3   5   5   1    22.55    20.90     0.54 o
   3  -5   6  -1    22.62    18.53     0.58 o
   3  -5   7  -2     4.48     5.24     0.22 o
   3   5   5   3     0.23     0.19     0.15 <
   3  -5   8  -3     0.23     0.29     0.14 <
   3   5   6  -3     0.02     0.09     0.12 <
   3  -5   3   3     0.02     0.14     0.11 <
   3   5   6  -2     1.15     0.92     0.16 o
   3  -5   4   2     1.11     1.17     0.15 o
   3   5   6  -1    20.98    20.55     0.45 o
   3  -5   5   1    20.78    19.00     0.49 o
   3   5   6   0    25.93    21.30     0.65 o
   3  -5   6   0    26.01    19.60     0.69 o
   3  -5   7  -1    90.11    90.16     1.30 o
   3   5   6   2     1.27     1.20     0.31 o
   3  -5   8  -2     1.24     1.91     0.16 o
   3   5   6   3     0.18     0.08     0.22 <
   3  -5   9  -3     0.18     0.30     0.14 <
   3   5   7  -3     0.06     0.04     0.14 <
   3  -5   4   3     0.06     0.04     0.13 <
   3   5   7  -2     1.10     0.88     0.13 o
   3  -5   5   2     1.11     1.12     0.16 o
   3   5   7  -1     7.71     9.39     0.27 o
   3  -5   6   1     7.58     8.25     0.24 o
   3   5   7   0   368.92   372.09     6.68 o
   3  -5   7   0   367.72   326.39     6.93 o
   3  -5   8  -1    25.88    28.30     0.37 o
   3   5   7   2     0.41     0.29     0.17 <
   3  -5   9  -2     0.42     0.43     0.15 <
   3   5   7   3     0.14     0.12     0.21 <
   3  -5  10  -3     0.14     0.18     0.14 <
   3   5   8  -3     0.02     0.02     0.15 <
   3  -5   5   3     0.02     0.17     0.14 <
   3   5   8  -2     1.58     0.99     0.23 o
   3  -5   6   2     1.57     1.65     0.17 o
   3   5   8  -1    33.62    36.09     0.37 o
   3  -5   7   1    33.83    33.58     0.62 o
   3   5   8   0   118.93   117.92     2.44 o
   3  -5   8   0   116.67   105.68     2.20 o
   3   5   8   1    22.74    28.30     0.60 o
   3  -5   9  -1    22.71    24.71     0.36 o
   3   5   8   2     0.11     0.12     0.16 <
   3  -5  10  -2     0.11     0.20     0.14 <
   3   5   8   3     0.03     0.11     0.20 <
   3  -5  11  -3     0.03     0.11     0.13 <
   3   5   9  -3     0.20     0.30     0.16 <
   3  -5   6   3     0.20     0.35     0.14 <
   3   5   9  -2     0.19     0.32     0.16 <
   3  -5   7   2     0.20     0.23     0.15 <
   3   5   9  -1    32.45    38.30     0.62 o
   3  -5   8   1    32.40    34.66     0.47 o
   3   5   9   0   134.48   141.00     2.42 o
   3  -5   9   0   131.75   126.21     2.14 o
   3   5   9   1     0.81     0.88     0.27 o
   3  -5  10  -1     0.94     0.66     0.15 o
   3   5   9   2     0.13     0.12     0.24 <
   3  -5  11  -2     0.13     0.13     0.13 <
   3  -5  12  -3     0.02     0.05     0.13 <
   3   5  10  -3     0.28     0.32     0.16 <
   3  -5   7   3     0.28     0.30     0.15 <
   3   5  10  -2     0.63     0.96     0.26 o
   3  -5   8   2     0.64     0.76     0.15 o
   3   5  10  -1    58.04    69.00     0.86 o
   3  -5   9   1    56.95    58.58     0.80 o
   3   5  10   0     7.28     6.55     0.38 o
   3  -5  10   0     7.63     8.75     0.22 o
   3   5  10   1     4.81     6.98     0.20 o
   3  -5  11  -1     4.95     6.36     0.19 o
   3   5  10   2     1.00     1.49     0.22 o
   3  -5  12  -2     1.02     1.27     0.14 o
   3   5  10   3     0.04     0.06     0.18 <
   3  -5  13  -3     0.04     0.04     0.12 <
   3   5  11  -3     0.30     0.50     0.24 <
   3  -5   8   3     0.29     0.41     0.15 <
   3   5  11  -2     3.21     4.75     0.30 o
   3  -5   9   2     3.16     3.65     0.20 o
   3   5  11  -1    26.33    31.11     0.60 o
   3  -5  10   1    26.37    27.29     0.46 o
   3   5  11   0    71.68    81.62     3.23 o
   3  -5  11   0    72.67    74.92     0.92 o
   3   5  11   1    14.18    15.77     0.32 o
   3  -5  12  -1    14.45    13.85     0.34 o
   3   5  11   2     1.23     1.60     0.21 o
   3  -5  13  -2     1.20     1.50     0.14 o
   3   5  11   3     0.19     0.21     0.17 <
   3  -5  14  -3     0.19     0.17     0.11 <
   3   5  12  -3     0.18     0.39     0.23 <
   3  -5   9   3     0.18     0.22     0.14 <
   3   5  12  -2     4.92     6.59     0.33 o
   3  -5  10   2     4.87     5.34     0.22 o
   3   5  12  -1    17.52    20.78     0.15 o
   3  -5  11   1    17.73    19.24     0.31 o
   3   5  12   0    29.41    31.53     0.40 o
   3  -5  12   0    28.93    25.03     0.65 o
   3   5  12   1    36.28    40.98     0.41 o
   3  -5  13  -1    36.13    41.60     1.65 o
   3   5  12   2     3.82     4.34     0.24 o
   3  -5  14  -2     3.86     4.55     0.15 o
   3   5  12   3     0.40     0.40     0.14 <
   3  -5  15  -3     0.40     0.47     0.10 o
   3   5  13  -3     0.04     0.07     0.22 <
   3  -5  10   3     0.04     0.16     0.13 <
   3   5  13  -2     2.38     2.82     0.18 o
   3  -5  11   2     2.36     2.24     0.17 o
   3   5  13  -1     3.34     4.43     0.19 o
   3  -5  12   1     3.18     3.49     0.17 o
   3   5  13   0   189.75   213.60     2.27 o
   3  -5  13   0   189.49   205.16     0.72 o
   3   5  13   1    53.54    60.45     0.82 o
   3  -5  14  -1    53.70    58.98     0.30 o
   3   5  13   2     1.72     1.52     0.16 o
   3  -5  15  -2     1.74     1.86     0.12 o
   3   5  14  -3     0.05    -0.03     0.13 <
   3  -5  11   3     0.04     0.11     0.13 <
   3   5  14  -2     0.15     0.23     0.14 <
   3  -5  12   2     0.15     0.03     0.12 <
   3   5  14  -1    54.01    65.21     0.57 o
   3  -5  13   1    53.52    59.71     0.14 o
   3   5  14   0    84.55    92.14     1.31 o
   3  -5  14   0    85.34    88.37     0.95 o
   3   5  15  -3     0.16     0.25     0.14 <
   3  -5  12   3     0.16     0.12     0.12 <
   3   5  15  -2     2.11     2.63     0.21 o
   3  -5  13   2     2.10     2.13     0.15 o
   3   5  15  -1    37.06    44.95     0.42 o
   3  -5  14   1    36.96    41.02     0.22 o
   3   5  16  -3     0.24     0.55     0.16 o
   3  -5  13   3     0.24     0.39     0.11 o
   3   5  16  -2     1.89     1.88     0.18 o
   3  -5  14   2     1.85     2.44     0.17 o
   3   5  17  -3     0.16     0.36     0.13 <
   3  -5  14   3     0.16     0.29     0.12 <
   3   7 -11  -3     0.05     0.08     0.16 <
   3  -7 -14   3     0.05    -0.09     0.16 <
   3  -7 -13   2     0.70     0.53     0.17 o
   3  -7 -12   1     8.00     6.55     0.32 o
   3   7 -11   0    25.30    26.77     0.58 o
   3  -7 -11   0    25.33    23.47     0.65 o
   3   7 -11   1    69.84    61.87     1.64 o
   3   7 -11   2     5.83     3.88     0.27 o
   3  -7 -13   3     0.18     0.06     0.20 <
   3   7 -10  -2     1.05     0.85     0.19 o
   3  -7 -12   2     1.04     0.97     0.20 o
   3   7 -10  -1    54.92    46.00     1.41 o
   3  -7 -11   1    54.72    49.34     1.31 o
   3   7 -10   0   201.02   202.77     3.67 o
   3  -7 -10   0   201.31   206.66     3.50 o
   3   7 -10   1    31.71    25.16     0.89 o
   3  -7  -9  -1    31.56    30.73     0.75 o
   3   7 -10   2     7.22     4.68     0.32 o
   3  -7  -8  -2     7.27     7.86     0.30 o
   3   7 -10   3     0.27     0.09     0.15 <
   3  -7  -7  -3     0.27     0.31     0.11 <
   3   7  -9  -3     0.21     0.06     0.20 <
   3  -7 -12   3     0.20     0.10     0.21 <
   3   7  -9  -2     2.35     1.50     0.24 o
   3  -7 -11   2     2.34     1.93     0.23 o
   3   7  -9  -1    12.47    10.13     0.46 o
   3  -7 -10   1    12.37    12.00     0.44 o
   3   7  -9   0   209.80   220.49     3.45 o
   3  -7  -9   0   210.91   225.62     3.24 o
   3   7  -9   1    33.91    29.34     0.91 o
   3  -7  -8  -1    34.20    35.56     0.76 o
   3   7  -9   2     4.46     3.43     0.27 o
   3  -7  -7  -2     4.49     5.92     0.27 o
   3   7  -9   3     0.29     0.11     0.16 <
   3  -7  -6  -3     0.29     0.35     0.12 <
   3   7  -8  -3     0.08     0.09     0.20 <
   3  -7 -11   3     0.08     0.16     0.21 <
   3   7  -8  -2     1.91     1.26     0.25 o
   3  -7 -10   2     1.91     1.57     0.24 o
   3   7  -8  -1    16.26    14.57     0.55 o
   3  -7  -9   1    16.48    17.60     0.50 o
   3   7  -8   0   221.33   226.52     3.92 o
   3  -7  -8   0   221.35   229.11     3.79 o
   3   7  -8   1   122.26   110.09     2.79 o
   3  -7  -7  -1   122.51   130.37     2.03 o
   3  -7  -6  -2     1.80     2.88     0.16 o
   3   7  -8   3     0.43     0.10     0.16 <
   3  -7  -5  -3     0.42     0.43     0.13 o
   3   7  -7  -3     0.19     0.01     0.21 <
   3  -7 -10   3     0.19     0.19     0.22 <
   3   7  -7  -2     4.29     2.60     0.30 o
   3  -7  -9   2     4.27     3.83     0.30 o
   3   7  -7  -1    57.43    49.30     1.48 o
   3  -7  -8   1    57.89    57.15     1.29 o
   3   7  -7   0    53.95    51.50     1.26 o
   3  -7  -7   0    54.76    52.40     1.27 o
   3   7  -7   1   114.25   113.08     2.21 o
   3  -7  -6  -1   113.54   120.19     1.97 o
   3   7  -7   2     4.80     3.71     0.20 o
   3  -7  -5  -2     4.77     5.71     0.19 o
   3   7  -7   3     0.12     0.05     0.11 <
   3  -7  -4  -3     0.12     0.17     0.13 <
   3   7  -6  -3     0.52     0.18     0.22 <
   3  -7  -9   3     0.52     0.52     0.23 <
   3   7  -6  -2     1.54     1.28     0.17 o
   3  -7  -8   2     1.54     1.83     0.26 o
   3   7  -6  -1    96.06    83.39     1.69 o
   3  -7  -7   1    95.55    94.63     1.98 o
   3   7  -6   0   320.41   313.40     4.53 o
   3  -7  -6   0   320.34   326.35     5.63 o
   3   7  -6   1    12.22    12.34     0.26 o
   3  -7  -5  -1    12.09    14.87     0.20 o
   3   7  -6   2     6.07     5.04     0.17 o
   3  -7  -4  -2     6.01     7.77     0.18 o
   3   7  -6   3     0.08     0.08     0.09 <
   3  -7  -3  -3     0.08     0.12     0.13 <
   3   7  -5  -3     0.73     0.48     0.10 o
   3  -7  -8   3     0.73     0.50     0.24 <
   3   7  -5  -2     6.61     6.46     0.17 o
   3  -7  -7   2     6.65     7.01     0.37 o
   3   7  -5  -1    11.42    10.90     0.27 o
   3  -7  -6   1    11.21    11.79     0.45 o
   3   7  -5   0   437.77   421.07     5.45 o
   3  -7  -5   0   435.06   475.72     5.88 o
   3   7  -5   1    15.94    13.66     0.55 o
   3  -7  -4  -1    15.64    18.08     0.25 o
   3   7  -5   2     3.83     3.16     0.19 o
   3  -7  -3  -2     3.85     4.77     0.19 o
   3   7  -5   3     0.12     0.22     0.10 <
   3  -7  -2  -3     0.12     0.36     0.13 <
   3   7  -4  -3     0.25     0.21     0.10 <
   3  -7  -7   3     0.25     0.25     0.24 <
   3   7  -4  -2     4.47     4.30     0.19 o
   3  -7  -6   2     4.43     5.05     0.33 o
   3   7  -4  -1    21.58    19.49     0.46 o
   3  -7  -5   1    21.50    23.14     0.63 o
   3   7  -4   0   164.31   161.06     2.09 o
   3  -7  -4   0   165.52   167.09     2.14 o
   3   7  -4   1   134.80   131.71     1.26 o
   3  -7  -3  -1   135.65   150.46     5.98 o
   3   7  -4   2     4.96     5.48     0.21 o
   3  -7  -2  -2     4.99     7.00     0.17 o
   3   7  -4   3     0.13     0.08     0.10 <
   3  -7  -1  -3     0.13     0.18     0.12 <
   3   7  -3  -3     0.25     0.26     0.10 <
   3  -7  -6   3     0.26     0.35     0.24 <
   3   7  -3  -2     0.55     0.73     0.11 o
   3  -7  -5   2     0.57     0.72     0.26 <
   3   7  -3  -1   150.54   142.74     1.73 o
   3  -7  -4   1   152.07   168.87     6.71 o
   3   7  -3   0   339.63   344.36     3.92 o
   3  -7  -3   0   339.94   346.92     3.88 o
   3   7  -3   1    18.19    15.92     0.53 o
   3  -7  -2  -1    17.98    17.04     0.42 o
   3   7  -3   2     2.61     2.82     0.16 o
   3  -7  -1  -2     2.61     3.08     0.17 o
   3   7  -3   3     0.06    -0.06     0.13 <
   3  -7   0  -3     0.06     0.01     0.12 <
   3   7  -2  -3     0.54     0.54     0.11 o
   3  -7  -5   3     0.54     0.67     0.25 <
   3   7  -2  -2    15.95    12.91     0.61 o
   3  -7  -4   2    15.99    20.64     0.13 o
   3   7  -2  -1    31.23    36.27     0.45 o
   3  -7  -3   1    30.88    37.62     1.48 o
   3   7  -2   0   160.93   145.66     2.97 o
   3  -7  -2   0   161.90   151.62     2.77 o
   3   7  -2   1    42.20    37.39     0.76 o
   3  -7  -1  -1    42.38    41.00     0.76 o
   3   7  -2   2     0.53     0.50     0.11 o
   3  -7   0  -2     0.55     0.55     0.13 o
   3   7  -2   3     0.04    -0.01     0.13 <
   3  -7   1  -3     0.04    -0.01     0.12 <
   3   7  -1  -3     0.09     0.21     0.11 <
   3  -7  -4   3     0.09     0.29     0.17 <
   3   7  -1  -2     5.60     6.69     0.32 o
   3  -7  -3   2     5.64     6.67     0.24 o
   3   7  -1  -1    97.82   105.01     4.13 o
   3  -7  -2   1    97.98   102.79     1.05 o
   3   7  -1   0    44.47    41.80     0.84 o
   3  -7  -1   0    44.77    43.87     0.77 o
   3   7  -1   1     2.88     2.95     0.18 o
   3  -7   0  -1     2.85     3.07     0.17 o
   3   7  -1   2     0.19     0.43     0.18 <
   3  -7   1  -2     0.19     0.45     0.13 o
   3   7  -1   3     0.05     0.04     0.17 <
   3  -7   2  -3     0.05     0.10     0.12 <
   3   7   0  -3     0.58     0.53     0.13 o
   3  -7  -3   3     0.58     0.71     0.17 o
   3   7   0  -2     6.24     7.43     0.22 o
   3  -7  -2   2     6.25     7.43     0.23 o
   3   7   0  -1     5.14     4.83     0.24 o
   3  -7  -1   1     5.19     4.98     0.22 o
   3   7   0   0    21.61    19.19     0.51 o
   3  -7   0   0    21.92    20.32     0.49 o
   3   7   0   1     3.96     3.92     0.22 o
   3  -7   1  -1     4.03     4.05     0.19 o
   3   7   0   2     4.00     3.68     0.20 o
   3  -7   2  -2     4.04     5.07     0.17 o
   3   7   0   3     0.05     0.10     0.13 <
   3  -7   3  -3     0.05     0.19     0.12 <
   3   7   1  -3     0.43     0.54     0.14 o
   3  -7  -2   3     0.43     0.52     0.16 o
   3   7   1  -2     3.17     3.16     0.19 o
   3  -7  -1   2     3.19     3.20     0.20 o
   3   7   1  -1    22.62    24.49     0.26 o
   3  -7   0   1    23.25    24.47     0.40 o
   3   7   1   0    21.70    21.34     0.61 o
   3  -7   1   0    22.99    23.73     0.41 o
   3   7   1   1   134.78   131.30     1.29 o
   3  -7   2  -1   133.96   150.32     5.93 o
   3   7   1   2     5.31     5.22     0.21 o
   3  -7   3  -2     5.22     7.25     0.15 o
   3   7   1   3     0.28     0.27     0.13 <
   3  -7   4  -3     0.28     0.21     0.12 <
   3   7   2  -3     0.09     0.01     0.13 <
   3  -7  -1   3     0.09     0.24     0.15 <
   3   7   2  -2     1.98     1.79     0.16 o
   3  -7   0   2     2.02     2.19     0.18 o
   3   7   2  -1    17.06    16.36     0.60 o
   3  -7   1   1    16.80    17.08     0.36 o
   3   7   2   0   230.15   220.99     3.60 o
   3  -7   2   0   225.32   217.22     3.47 o
   3   7   2   1    15.84    15.39     0.45 o
   3  -7   3  -1    15.49    16.90     0.28 o
   3   7   2   2     0.88     0.73     0.24 o
   3  -7   4  -2     0.84     1.52     0.13 o
   3   7   2   3     0.05     0.06     0.20 <
   3  -7   5  -3     0.05     0.11     0.11 <
   3   7   3  -3     0.05     0.00     0.12 <
   3  -7   0   3     0.05     0.01     0.21 <
   3   7   3  -2     0.39     0.22     0.16 <
   3  -7   1   2     0.36     0.38     0.14 <
   3   7   3  -1     4.89     4.18     0.24 o
   3  -7   2   1     4.64     4.48     0.21 o
   3   7   3   0   121.96   130.43     2.05 o
   3  -7   3   0   120.22   127.27     1.07 o
   3   7   3   1    20.67    19.54     0.62 o
   3  -7   4  -1    20.74    24.54     0.09 o
   3   7   3   2     7.25     5.19     0.36 o
   3  -7   5  -2     7.14     9.28     0.13 o
   3   7   3   3     0.05     0.02     0.12 <
   3  -7   6  -3     0.05     0.12     0.10 <
   3   7   4  -3     0.04     0.00     0.16 <
   3  -7   1   3     0.04     0.11     0.20 <
   3   7   4  -2     0.06    -0.05     0.24 <
   3  -7   2   2     0.06    -0.02     0.20 <
   3   7   4  -1    42.21    36.20     1.27 o
   3  -7   3   1    41.98    44.46     0.53 o
   3   7   4   0   270.12   276.69     4.72 o
   3  -7   4   0   269.39   264.72     3.80 o
   3   7   4   1    66.82    62.55     1.13 o
   3  -7   5  -1    65.92    70.65     0.57 o
   3   7   4   2     2.92     2.79     0.17 o
   3  -7   6  -2     3.01     3.20     0.15 o
   3   7   4   3     0.03    -0.03     0.11 <
   3  -7   7  -3     0.03     0.08     0.10 <
   3   7   5  -3     0.04     0.05     0.24 <
   3  -7   2   3     0.04     0.08     0.20 <
   3   7   5  -2     5.36     4.06     0.34 o
   3  -7   3   2     5.40     5.37     0.32 o
   3   7   5  -1    61.82    61.41     0.89 o
   3  -7   4   1    60.86    57.64     1.40 o
   3   7   5   0    27.94    30.03     0.39 o
   3  -7   5   0    29.63    31.33     0.40 o
   3   7   5   1    45.85    44.16     0.85 o
   3  -7   6  -1    45.92    48.73     0.49 o
   3   7   5   2     2.69     2.89     0.21 o
   3  -7   7  -2     2.75     2.79     0.14 o
   3   7   5   3     0.04     0.11     0.13 <
   3  -7   8  -3     0.04     0.22     0.12 <
   3   7   6  -3     0.11     0.16     0.12 <
   3  -7   3   3     0.11     0.24     0.20 <
   3   7   6  -2     1.09     0.91     0.13 o
   3  -7   4   2     1.04     0.88     0.22 o
   3   7   6  -1    50.35    49.27     0.64 o
   3  -7   5   1    51.12    48.95     1.18 o
   3   7   6   0   113.10   107.56     1.87 o
   3  -7   6   0   111.62   109.57     2.23 o
   3   7   6   1     9.70    10.39     0.34 o
   3  -7   7  -1    10.22     9.92     0.25 o
   3   7   6   2     2.29     2.26     0.18 o
   3  -7   8  -2     2.29     2.68     0.12 o
   3   7   7  -3     0.12     0.15     0.12 <
   3  -7   4   3     0.12     0.24     0.20 <
   3   7   7  -2     6.78     6.50     0.24 o
   3  -7   5   2     6.76     6.09     0.34 o
   3   7   7  -1     9.45     9.05     0.25 o
   3  -7   6   1     9.21     9.41     0.35 o
   3   7   7   0     7.47     6.95     0.22 o
   3  -7   7   0     7.37     6.88     0.30 o
   3   7   7   1    15.75    16.84     0.42 o
   3  -7   8  -1    15.76    14.47     0.45 o
   3   7   8  -3     0.09     0.07     0.11 <
   3  -7   5   3     0.09     0.04     0.19 <
   3   7   8  -2     0.01    -0.03     0.12 <
   3  -7   6   2     0.01    -0.01     0.17 <
   3   7   8  -1     2.96     2.62     0.22 o
   3  -7   7   1     2.86     2.81     0.22 o
   3   7   8   0     9.39     8.07     0.26 o
   3  -7   8   0     8.93     8.71     0.31 o
   3   7   9  -3     0.01    -0.02     0.13 <
   3  -7   6   3     0.01     0.01     0.18 <
   3   7   9  -2     0.03     0.04     0.12 <
   3  -7   7   2     0.03     0.07     0.16 <
   3   7   9  -1     3.85     4.15     0.18 o
   3  -7   8   1     3.54     3.63     0.22 o
   3   7  10  -3     0.01     0.08     0.12 <
   3  -7   7   3     0.01     0.08     0.17 <
   3   7  10  -2     0.85     0.80     0.17 o
   3  -7   8   2     0.84     0.64     0.17 o
   3   7  10  -1    77.61    81.73     3.23 o
   3  -7   9   1    77.56    74.71     1.60 o
   3   7  11  -3     0.08     0.16     0.11 <
   3  -7   8   3     0.08     0.10     0.16 <
   3   7  11  -2     4.28     4.73     0.14 o
   3  -7   9   2     4.28     3.88     0.22 o
   3   7  12  -3     0.14     0.06     0.09 <
   3  -7   9   3     0.15     0.15     0.14 <
   4   0 -21  -1     3.75     4.15     0.22 o
   4   0 -22   1     3.80     3.91     0.15 o
   4   0 -21   0     0.66     0.80     0.15 o
   4   0 -20  -3     0.13     0.08     0.10 <
   4   0 -23   3     0.13     0.16     0.13 <
   4   0 -20  -2     0.20     0.27     0.12 <
   4   0 -22   2     0.20     0.21     0.14 <
   4   0 -19  -3     0.39     0.57     0.16 o
   4   0 -22   3     0.39     0.32     0.17 <
   4   0 -19  -2     0.04     0.18     0.17 <
   4   0 -21   2     0.03     0.00     0.17 <
   4   0 -18  -3     0.21     0.19     0.18 <
   4   0 -21   3     0.20     0.12     0.19 <
   4   0 -18  -2     0.08     0.25     0.18 <
   4   0 -20   2     0.08     0.01     0.18 <
   4   0 -17  -3     0.02     0.01     0.19 <
   4   0 -20   3     0.02     0.14     0.19 <
   4   0 -17  -2     0.23     0.10     0.19 <
   4   0 -19   2     0.23     0.01     0.20 <
   4   0 -16  -3     0.01     0.03     0.20 <
   4   0 -19   3     0.01    -0.04     0.20 <
   4   0 -16  -2     0.33     0.23     0.17 <
   4   0 -18   2     0.33     0.19     0.17 <
   4   0 -16  -1    10.94     8.57     0.45 o
   4   0 -17   1    10.94     8.47     0.37 o
   4   0 -15  -3     0.18     0.23     0.17 <
   4   0 -18   3     0.18     0.17     0.16 <
   4   0 -15  -2     0.54     0.53     0.18 o
   4   0 -17   2     0.54     0.32     0.17 <
   4   0 -15  -1     5.41     5.33     0.33 o
   4   0 -16   1     5.43     4.95     0.37 o
   4   0 -15   0   124.28   106.41     2.99 o
   4   0 -14  -3     0.92     1.14     0.14 o
   4   0 -17   3     0.92     0.49     0.17 <
   4   0 -14  -2     0.28     0.25     0.12 <
   4   0 -16   2     0.28     0.31     0.16 <
   4   0 -14  -1     1.94     1.66     0.18 o
   4   0 -15   1     1.89     1.52     0.18 o
   4   0 -14   0   695.16   737.72     4.46 o
   4   0 -13  -3     0.16     0.15     0.12 <
   4   0 -16   3     0.17     0.16     0.12 <
   4   0 -13  -2     0.05     0.03     0.11 <
   4   0 -15   2     0.05     0.10     0.12 <
   4   0 -13  -1    45.69    42.61     0.70 o
   4   0 -14   1    45.50    41.35     0.95 o
   4   0 -13   0   640.44   618.69    12.39 o
   4   0 -12  -3     0.32     0.36     0.10 o
   4   0 -15   3     0.32     0.26     0.10 <
   4   0 -12  -2     0.08     0.05     0.11 <
   4   0 -14   2     0.08     0.08     0.11 <
   4   0 -12  -1    26.85    29.46     0.88 o
   4   0 -13   1    26.98    29.27     0.76 o
   4   0 -12   0   741.77   881.29     1.94 o
   4   0 -11  -3     1.04     1.83     0.25 o
   4   0 -14   3     1.04     1.26     0.25 o
   4   0 -11  -2     0.17     1.10     0.22 o
   4   0 -13   2     0.18     0.48     0.21 <
   4   0 -11  -1    37.44    44.83     0.77 o
   4   0 -12   1    37.77    43.24     0.85 o
   4   0 -11   0   559.78   513.68    11.84 o
   4   0 -10  -3     1.11     2.47     0.25 o
   4   0 -13   3     1.12     1.94     0.25 o
   4   0 -10  -2     0.33     0.68     0.19 o
   4   0 -12   2     0.33     0.40     0.18 <
   4   0 -10  -1    24.17    32.12     0.47 o
   4   0 -11   1    24.24    29.34     0.60 o
   4   0 -10   0   402.48   363.20     8.73 o
   4   0  -9  -3     0.02     0.09     0.16 <
   4   0 -12   3     0.02     0.12     0.15 <
   4   0  -9  -2     0.12     0.04     0.14 <
   4   0 -11   2     0.12     0.09     0.10 <
   4   0  -9  -1     3.18     2.95     0.23 o
   4   0 -10   1     3.22     3.54     0.17 o
   4   0  -9   0    39.46    43.19     0.80 o
   4   0  -8  -3     0.42     0.69     0.16 o
   4   0 -11   3     0.42     0.51     0.17 o
   4   0  -8  -2     0.12     0.15     0.14 <
   4   0 -10   2     0.12     0.11     0.09 <
   4   0  -8  -1    29.50    31.78     0.67 o
   4   0  -9   1    29.53    29.84     0.51 o
   4   0  -8   0  2529.98  2301.75    53.04 o
   4   0  -7  -3     1.29     1.70     0.18 o
   4   0 -10   3     1.29     1.49     0.19 o
   4   0  -7  -2     0.10     0.09     0.13 <
   4   0  -9   2     0.10     0.14     0.09 <
   4   0  -7  -1    16.61    25.73     1.02 o
   4   0  -8   1    16.74    24.54     0.20 o
   4   0  -7   0   613.83   649.64     9.28 o
   4   0  -6  -3     0.15     0.40     0.13 o
   4   0  -9   3     0.15     0.41     0.14 <
   4   0  -6  -2     0.09     0.22     0.12 <
   4   0  -8   2     0.09     0.15     0.09 <
   4   0  -6  -1     4.82     2.62     0.23 o
   4   0  -7   1     4.91     3.11     0.24 o
   4   0  -6   0   848.02   624.34    21.40 o
   4   0  -5  -3     0.86     1.14     0.16 o
   4   0  -5  -2     0.01     0.09     0.12 <
   4   0  -7   2     0.01     0.13     0.12 <
   4   0  -6   1    23.04    17.05     0.67 o
   4   0  -5   0    52.84    48.02     1.23 o
   4   0  -4  -3     1.50     1.26     0.15 o
   4   0  -4  -2     0.05     0.10     0.11 <
   4   0  -6   2     0.05     0.05     0.12 <
   4   0  -4  -1    27.95    23.37     0.74 o
   4   0  -5   1    28.06    25.77     0.70 o
   4   0  -4   0   697.94   593.26    15.88 o
   4   0  -3  -3     0.85     0.58     0.13 o
   4   0  -3  -2     0.00     0.10     0.08 <
   4   0  -3  -1     3.75     3.90     0.14 o
   4   0  -4   1     3.75     3.82     0.19 o
   4   0  -3   0   867.06   747.71    19.41 o
   4   0  -2  -3     0.49     0.42     0.09 o
   4   0  -2  -2     0.02     0.04     0.09 <
   4   0  -2  -1    14.35     8.74     0.46 o
   4   0  -3   1    14.35    10.43     0.45 o
   4   0  -2   0   181.23   169.70     3.02 o
   4   0  -1  -3     0.46     0.51     0.13 o
   4   0  -1  -2     0.16     0.26     0.06 o
   4   0  -3   2     0.16     0.20     0.10 <
   4   0  -1  -1    46.59    35.71     1.09 o
   4   0  -2   1    46.63    32.81     1.12 o
   4   0  -1   0  1788.76  1554.40    32.68 o
   4   0   0  -3     1.80     1.28     0.09 o
   4   0   0  -2     0.28     0.31     0.06 o
   4   0  -2   2     0.28     0.27     0.08 o
   4   0   0  -1    78.87    62.53     1.76 o
   4   0  -1   1    78.91    60.28     1.83 o
   4   0   0   0    53.67    58.52     0.19 o
   4   0   1  -3     1.99     1.68     0.16 o
   4   0  -2   3     2.00     1.25     0.15 o
   4   0   1  -2     0.26     0.50     0.07 o
   4   0  -1   2     0.26     0.41     0.08 o
   4   0   1  -1   103.58    90.05     2.06 o
   4   0   0   1   103.64    91.59     1.85 o
   4   0   1   0 11254.70 12096.70   470.88 o
   4   0   2  -3     1.16     0.86     0.09 o
   4   0  -1   3     1.17     0.85     0.13 o
   4   0   2  -2     0.23     0.11     0.05 <
   4   0   0   2     0.23     0.10     0.06 <
   4   0   2  -1    40.97    39.59     0.59 o
   4   0   1   1    40.96    41.03     0.58 o
   4   0   2   0   686.70   644.01    10.09 o
   4   0   3  -3     0.02    -0.01     0.04 <
   4   0   0   3     0.02     0.00     0.06 <
   4   0   3  -2     0.21     0.18     0.06 o
   4   0   1   2     0.21     0.18     0.06 <
   4   0   3  -1     0.90     1.90     0.07 o
   4   0   2   1     0.86     1.32     0.07 o
   4   0   3   0  2068.03  1954.48    32.84 o
   4   0   4  -3     0.06     0.00     0.09 <
   4   0   1   3     0.06     0.00     0.06 <
   4   0   4  -2     0.06     0.11     0.13 <
   4   0   2   2     0.06     0.06     0.06 <
   4   0   4  -1     7.03     6.56     0.21 o
   4   0   3   1     7.03     5.73     0.22 o
   4   0   4   0    12.31    10.80     0.40 o
   4   0   5  -3     0.29     0.23     0.14 <
   4   0   2   3     0.30     0.20     0.07 <
   4   0   5  -2     0.20     0.18     0.14 <
   4   0   3   2     0.20     0.19     0.09 <
   4   0   5  -1    36.41    39.07     0.75 o
   4   0   4   1    36.38    37.79     0.51 o
   4   0   5   0  4283.15  4272.21    54.21 o
   4   0   6  -3     0.26     0.37     0.16 <
   4   0   3   3     0.26     0.32     0.10 o
   4   0   6  -2     0.18     0.09     0.15 <
   4   0   4   2     0.18     0.15     0.10 <
   4   0   6  -1    47.74    52.23     0.91 o
   4   0   5   1    47.73    53.24     0.29 o
   4   0   6   0   141.05   134.11     2.33 o
   4   0   7  -3     0.28     0.42     0.17 <
   4   0   4   3     0.28     0.33     0.11 <
   4   0   7  -2     0.18     0.24     0.16 <
   4   0   5   2     0.18     0.19     0.10 <
   4   0   7  -1     8.49     9.48     0.35 o
   4   0   6   1     8.42     8.21     0.26 o
   4   0   7   0  1003.10  1061.18     7.10 o
   4   0   5   3     0.83     1.42     0.20 o
   4   0   8  -2     0.30     0.46     0.18 <
   4   0   6   2     0.30     0.53     0.12 o
   4   0   8  -1     2.61     2.05     0.17 o
   4   0   7   1     2.58     1.89     0.16 o
   4   0   8   0    89.94    63.51     2.25 o
   4   0   9  -2     0.88     1.14     0.22 o
   4   0   7   2     0.88     1.15     0.21 o
   4   0   9  -1    41.20    42.32     0.67 o
   4   0   8   1    41.19    39.85     1.07 o
   4   0   9   0   576.79   583.14    10.23 o
   4   0  10  -3     0.13     0.36     0.20 <
   4   0  10  -2     0.71     1.15     0.15 o
   4   0  10  -1    22.79    22.22     0.50 o
   4   0  10   0   186.48   183.81     2.63 o
   4   0  11  -3     0.42     0.43     0.12 o
   4   0   8   3     0.42     0.34     0.14 <
   4   0  11  -2     0.35     0.46     0.10 o
   4   0   9   2     0.35     0.57     0.13 o
   4   0  11  -1     1.29     0.73     0.12 o
   4   0  10   1     1.28     0.88     0.14 o
   4   0  11   0    25.19    23.62     0.54 o
   4   0  12  -3     0.29     0.34     0.12 <
   4   0   9   3     0.29     0.27     0.11 <
   4   0  12  -2     0.22     0.29     0.12 <
   4   0  10   2     0.21     0.27     0.13 <
   4   0  12  -1     1.26     1.83     0.17 o
   4   0  11   1     1.22     2.33     0.24 o
   4   0  12   0  1280.02  1343.07     3.41 o
   4   0  13  -3     0.10     0.12     0.13 <
   4   0  10   3     0.09     0.11     0.12 <
   4   0  13  -2     0.09     0.25     0.16 <
   4   0  11   2     0.08     0.18     0.14 <
   4   0  13  -1    13.00    13.41     0.34 o
   4   0  12   1    12.94    15.19     0.23 o
   4   0  13   0     8.57     6.99     0.29 o
   4   0  14  -3     0.21     0.11     0.16 <
   4   0  11   3     0.20     0.22     0.17 <
   4   0  14  -2     0.10     0.14     0.12 <
   4   0  12   2     0.10     0.07     0.18 <
   4   0  14  -1     1.92     1.55     0.15 o
   4   0  13   1     1.93     1.66     0.23 o
   4   0  14   0   348.42   339.53     5.10 o
   4   0  15  -3     0.10     0.14     0.12 <
   4   0  12   3     0.10     0.20     0.20 <
   4   0  15  -2     0.58     0.51     0.13 o
   4   0  13   2     0.58     0.59     0.21 <
   4   0  15  -1     0.85     1.00     0.17 o
   4   0  14   1     0.89     1.15     0.21 o
   4   0  15   0     1.58     1.43     0.17 o
   4   0  16  -3     0.13     0.21     0.15 <
   4   0  13   3     0.13     0.28     0.19 <
   4   0  16  -2     0.64     0.58     0.16 o
   4   0  14   2     0.64     0.92     0.20 o
   4   0  16  -1     6.73     6.08     0.26 o
   4   0  15   1     6.76     7.67     0.29 o
   4   0  16   0   149.28   138.00     3.21 o
   4   0  17  -3     0.04    -0.03     0.14 <
   4   0  14   3     0.04     0.04     0.17 <
   4   0  17  -2     0.70     0.88     0.15 o
   4   0  15   2     0.70     0.53     0.21 <
   4   0  17  -1     3.92     3.48     0.23 o
   4   0  16   1     3.89     3.32     0.19 o
   4   0  17   0    83.19    85.92     1.51 o
   4   0  18  -3     0.19     0.04     0.13 <
   4   0  15   3     0.19     0.02     0.13 <
   4   0  18  -2     0.19     0.22     0.09 <
   4   0  16   2     0.19     0.21     0.12 <
   4   0  17   1     4.30     2.62     0.25 o
   4   0  16   3     0.20    -0.02     0.11 <
   4   0  17   2     0.00     0.05     0.10 <
   4   2 -22   3     0.27     0.16     0.13 <
   4  -2 -19  -3     0.27     0.26     0.18 <
   4   2 -21   0   105.59   104.26     2.06 o
   4  -2 -21   0   109.65   105.71     2.24 o
   4  -2 -20  -1     3.68     3.96     0.25 o
   4   2 -21   2     0.28     0.34     0.12 <
   4  -2 -19  -2     0.27     0.34     0.19 <
   4   2 -21   3     0.22     0.09     0.12 <
   4  -2 -18  -3     0.23     0.16     0.20 <
   4  -2 -22   2     0.19     0.21     0.16 <
   4  -2 -21   1    21.50    19.37     0.63 o
   4   2 -20   0   196.34   231.88     1.21 o
   4  -2 -20   0   200.61   247.87     9.80 o
   4   2 -20   1    35.95    33.47     0.70 o
   4  -2 -19  -1    36.72    36.37     0.91 o
   4   2 -20   2     0.26     0.20     0.13 <
   4  -2 -18  -2     0.27     0.23     0.22 <
   4   2 -20   3     0.47     0.42     0.14 o
   4  -2 -17  -3     0.48     0.84     0.15 o
   4  -2 -22   3     0.61     0.63     0.19 o
   4   2 -19  -2     0.20     0.15     0.16 <
   4  -2 -21   2     0.20     0.13     0.20 <
   4   2 -19  -1    16.99    16.16     0.51 o
   4  -2 -20   1    17.21    17.34     0.56 o
   4   2 -19   0    34.29    37.66     0.72 o
   4  -2 -19   0    34.77    40.54     0.71 o
   4   2 -19   1    30.15    25.86     0.86 o
   4  -2 -18  -1    30.46    31.46     0.80 o
   4   2 -19   2     0.71     0.46     0.15 o
   4  -2 -17  -2     0.72     0.69     0.15 o
   4   2 -19   3     0.42     0.44     0.15 <
   4  -2 -16  -3     0.42     0.77     0.16 o
   4  -2 -21   3     0.15     0.19     0.20 <
   4   2 -18  -2     0.18     0.14     0.13 <
   4  -2 -20   2     0.18     0.34     0.22 <
   4   2 -18  -1    15.47    13.11     0.53 o
   4  -2 -19   1    15.28    12.80     0.59 o
   4   2 -18   0   102.61   102.02     2.09 o
   4  -2 -18   0   102.92    98.50     1.71 o
   4   2 -18   1    45.47    42.44     1.16 o
   4  -2 -17  -1    45.53    50.52     0.15 o
   4   2 -18   2     1.60     0.92     0.17 o
   4  -2 -16  -2     1.61     1.68     0.18 o
   4   2 -18   3     0.74     0.51     0.17 o
   4  -2 -15  -3     0.74     0.86     0.16 o
   4   2 -17  -3     0.10     0.10     0.19 <
   4   2 -17  -2     0.09     0.02     0.14 <
   4  -2 -19   2     0.09     0.19     0.19 <
   4   2 -17  -1    15.90    17.13     0.52 o
   4  -2 -18   1    15.83    19.70     0.34 o
   4   2 -17   0    59.51    51.52     1.53 o
   4  -2 -17   0    60.17    56.64     1.11 o
   4   2 -17   1    24.04    22.20     0.74 o
   4  -2 -16  -1    24.24    25.83     0.49 o
   4   2 -17   2     1.39     1.01     0.18 o
   4  -2 -15  -2     1.41     1.75     0.19 o
   4   2 -17   3     0.42     0.02     0.16 <
   4  -2 -14  -3     0.43     0.42     0.16 <
   4   2 -16  -3     0.17     0.06     0.21 <
   4  -2 -19   3     0.16     0.16     0.13 <
   4   2 -16  -2     0.07     0.10     0.15 <
   4  -2 -18   2     0.07     0.18     0.18 <
   4   2 -16  -1     8.91    10.06     0.41 o
   4  -2 -17   1     8.83    10.86     0.33 o
   4   2 -16   0  1007.16  1115.12    12.16 o
   4  -2 -16   0  1006.98  1042.68    16.30 o
   4   2 -16   1    54.06    54.51     1.25 o
   4  -2 -15  -1    53.88    68.99     0.10 o
   4   2 -16   2     1.99     1.62     0.20 o
   4  -2 -14  -2     1.98     2.58     0.23 o
   4   2 -16   3     1.56     1.32     0.19 o
   4  -2 -13  -3     1.56     2.62     0.19 o
   4   2 -15  -3     0.22     0.52     0.16 o
   4  -2 -18   3     0.22     0.46     0.14 o
   4   2 -15  -2     0.58     0.99     0.19 o
   4  -2 -17   2     0.58     1.43     0.21 o
   4   2 -15  -1    46.19    49.72     1.00 o
   4  -2 -16   1    46.65    56.23     0.62 o
   4  -2 -15   0   485.62   522.92     6.92 o
   4   2 -15   1    72.88    70.70     1.66 o
   4  -2 -14  -1    73.26    91.39     0.20 o
   4   2 -15   2     0.62     0.64     0.18 o
   4  -2 -13  -2     0.62     1.53     0.21 o
   4   2 -15   3     0.58     0.37     0.16 <
   4  -2 -12  -3     0.58     1.09     0.17 o
   4   2 -14  -3     2.33     2.23     0.20 o
   4  -2 -17   3     2.33     2.31     0.17 o
   4   2 -14  -2     0.61     0.80     0.17 o
   4  -2 -16   2     0.61     1.01     0.19 o
   4   2 -14  -1   170.61   165.16     2.66 o
   4  -2 -15   1   169.97   173.84     1.52 o
   4   2 -14   0  2938.79  3035.40    47.54 o
   4  -2 -14   0  2924.89  2982.83    49.04 o
   4   2 -14   1   110.91    95.36     2.69 o
   4  -2 -13  -1   110.57   122.33     4.85 o
   4   2 -14   2     0.53     0.20     0.15 <
   4   2 -14   3     0.18     0.26     0.14 <
   4  -2 -11  -3     0.18     0.35     0.24 <
   4   2 -13  -3     0.92     0.78     0.14 o
   4  -2 -16   3     0.91     0.39     0.17 <
   4   2 -13  -2     0.28     0.24     0.13 <
   4  -2 -15   2     0.28     0.44     0.17 <
   4   2 -13  -1    20.07    17.92     0.65 o
   4  -2 -14   1    19.95    18.75     0.51 o
   4   2 -13   1    47.20    53.03     0.33 o
   4  -2 -12  -1    47.26    42.46     1.63 o
   4   2 -13   2     0.38     0.29     0.10 o
   4   2 -13   3     0.08     0.12     0.09 <
   4  -2 -10  -3     0.08     0.14     0.23 <
   4   2 -12  -3     0.78     0.31     0.12 <
   4  -2 -15   3     0.77     0.54     0.15 o
   4   2 -12  -2     0.71     0.86     0.11 o
   4  -2 -14   2     0.71     0.52     0.16 o
   4   2 -12  -1    28.86    30.18     0.29 o
   4  -2 -13   1    28.73    26.74     0.82 o
   4   2 -12   0   814.43   817.46    10.15 o
   4  -2 -12   0   811.42   952.50     4.19 o
   4   2 -12   1    52.72    55.41     0.67 o
   4  -2 -11  -1    52.41    48.36     1.31 o
   4   2 -12   2     0.24     0.22     0.10 <
   4   2 -12   3     0.23     0.66     0.13 o
   4   2 -11  -3     0.36     0.71     0.12 o
   4  -2 -14   3     0.37     0.47     0.15 o
   4   2 -11  -2     0.56     0.98     0.10 o
   4  -2 -13   2     0.56     0.54     0.15 o
   4   2 -11  -1    15.92    19.31     0.25 o
   4   2 -11   0   528.79   565.92     7.83 o
   4   2 -11   1    54.93    62.82     2.51 o
   4  -2 -10  -1    54.63    60.85     1.01 o
   4   2 -11   2     0.78     1.45     0.15 o
   4   2 -11   3     0.68     1.54     0.20 o
   4   2 -10  -3     0.96     2.57     0.16 o
   4  -2 -13   3     0.97     2.03     0.23 o
   4   2 -10  -2     0.19     0.66     0.13 o
   4  -2 -12   2     0.19     0.39     0.16 <
   4   2 -10  -1    17.48    25.49     0.95 o
   4  -2 -11   1    17.61    22.47     0.45 o
   4   2 -10   0   431.07   460.92     2.54 o
   4  -2 -10   0   431.74   466.86     6.16 o
   4   2 -10   1    17.11    16.30     0.41 o
   4  -2  -9  -1    16.87    15.82     0.53 o
   4   2 -10   2     0.87     0.86     0.12 o
   4  -2  -8  -2     0.86     0.83     0.15 o
   4   2 -10   3     0.26     0.16     0.10 <
   4   2  -9  -3     0.41     1.46     0.14 o
   4  -2 -12   3     0.41     1.10     0.18 o
   4   2  -9  -2     0.34     0.64     0.11 o
   4  -2 -11   2     0.34     0.67     0.16 o
   4   2  -9  -1    22.09    26.57     0.12 o
   4  -2 -10   1    22.18    25.87     0.53 o
   4   2  -9   0  1333.89  1253.70    21.65 o
   4   2  -9   1    11.45    10.20     0.32 o
   4  -2  -8  -1    11.39    12.02     0.37 o
   4   2  -9   2     0.59     0.83     0.12 o
   4  -2  -7  -2     0.58     0.79     0.14 o
   4   2  -9   3     0.26     0.25     0.08 o
   4   2  -8  -3     0.86     1.87     0.14 o
   4  -2 -11   3     0.86     1.10     0.18 o
   4   2  -8  -2     0.49     0.70     0.16 o
   4  -2 -10   2     0.49     0.53     0.17 o
   4   2  -8  -1    22.50    22.92     0.42 o
   4   2  -8   0   727.97   727.71     9.25 o
   4  -2  -8   0   719.56   731.70    12.34 o
   4   2  -8   1     2.63     2.04     0.19 o
   4  -2  -7  -1     2.65     2.31     0.17 o
   4   2  -8   2     0.70     0.74     0.10 o
   4  -2  -6  -2     0.70     0.99     0.14 o
   4   2  -8   3     0.15     0.14     0.07 <
   4  -2  -5  -3     0.15     0.22     0.16 <
   4   2  -7  -3     1.10     1.47     0.12 o
   4  -2 -10   3     1.09     1.11     0.17 o
   4   2  -7  -2     0.56     0.69     0.11 o
   4  -2  -9   2     0.56     0.46     0.14 o
   4   2  -7  -1    11.96    12.53     0.26 o
   4  -2  -8   1    11.85    12.01     0.37 o
   4   2  -7   0  2605.06  2500.13    39.28 o
   4  -2  -7   0  2600.79  2512.79    49.45 o
   4   2  -7   1    28.50    27.75     0.55 o
   4  -2  -6  -1    28.26    35.92     1.37 o
   4   2  -7   2     0.19     0.19     0.07 <
   4  -2  -5  -2     0.19     0.27     0.09 <
   4   2  -7   3     0.00     0.16     0.07 <
   4  -2  -4  -3     0.00     0.13     0.15 <
   4   2  -6  -3     1.13     1.94     0.12 o
   4  -2  -8   2     0.95     1.26     0.15 o
   4   2  -6  -1    52.56    49.50     0.94 o
   4  -2  -7   1    52.82    55.03     1.02 o
   4   2  -6   0     9.24     8.78     0.24 o
   4  -2  -6   0     9.11    16.20     0.56 o
   4   2  -6   1     1.03     0.45     0.08 o
   4  -2  -5  -1     1.06     0.63     0.10 o
   4   2  -6   2     0.28     0.17     0.07 <
   4  -2  -4  -2     0.28     0.19     0.09 <
   4   2  -6   3     0.59     0.39     0.07 o
   4  -2  -3  -3     0.60     0.47     0.10 o
   4   2  -5  -3     0.69     1.63     0.15 o
   4  -2  -8   3     0.71     1.56     0.15 o
   4   2  -5  -2     1.21     1.54     0.10 o
   4  -2  -7   2     1.21     1.18     0.17 o
   4   2  -5  -1    25.27    34.07     1.24 o
   4  -2  -6   1    25.48    35.58     1.29 o
   4   2  -5   0   800.97   729.02    14.21 o
   4  -2  -5   0   803.26   751.61    13.22 o
   4   2  -5   1     3.70     4.46     0.14 o
   4  -2  -4  -1     3.74     3.96     0.14 o
   4   2  -5   2     0.89     1.02     0.08 o
   4  -2  -3  -2     0.89     1.14     0.13 o
   4   2  -5   3     1.13     1.30     0.12 o
   4  -2  -2  -3     1.13     1.36     0.11 o
   4   2  -4  -3     0.49     1.37     0.13 o
   4  -2  -7   3     0.49     1.15     0.11 o
   4   2  -4  -2     0.17     0.23     0.06 o
   4  -2  -6   2     0.18     0.24     0.09 <
   4   2  -4  -1    11.75    15.56     0.60 o
   4  -2  -5   1    11.74    14.12     0.14 o
   4   2  -4   0  3314.44  3277.71    36.94 o
   4  -2  -4   0  3330.07  3372.97    38.06 o
   4   2  -4   1   142.74   154.86     0.85 o
   4  -2  -3  -1   142.50   153.07     0.89 o
   4  -2  -2  -2     0.66     1.29     0.12 o
   4   2  -4   3     0.88     1.22     0.12 o
   4  -2  -1  -3     0.88     1.03     0.10 o
   4   2  -3  -3     0.07     0.14     0.06 <
   4  -2  -6   3     0.07     0.14     0.08 <
   4   2  -3  -2     0.11     0.37     0.07 o
   4  -2  -5   2     0.11     0.30     0.09 o
   4   2  -3  -1   119.54   128.30     0.79 o
   4  -2  -4   1   120.02   128.90     0.79 o
   4   2  -3   0   284.24   372.54    13.25 o
   4  -2  -3   0   281.81   259.68     4.89 o
   4   2  -3   1   388.93   413.79     5.80 o
   4  -2  -2  -1   388.18   413.87     2.32 o
   4   2  -3   2     2.25     2.88     0.15 o
   4  -2  -1  -2     2.24     2.58     0.10 o
   4   2  -3   3     0.01     0.45     0.10 o
   4  -2   0  -3     0.01     0.45     0.07 o
   4   2  -2  -3     0.22     0.08     0.08 <
   4  -2  -5   3     0.22     0.12     0.09 <
   4   2  -2  -2     0.37     0.41     0.09 o
   4  -2  -4   2     0.37     0.38     0.09 o
   4   2  -2  -1    70.31    91.65     3.56 o
   4  -2  -3   1    70.08    80.61     3.15 o
   4   2  -2   0 20882.40 25292.80   998.61 o
   4  -2  -2   0 20797.80 24455.70   932.04 o
   4   2  -2   1    76.99    81.63     0.73 o
   4  -2  -1  -1    77.26    81.52     0.77 o
   4   2  -2   2     0.50     0.56     0.08 o
   4  -2   0  -2     0.50     0.49     0.08 o
   4   2  -2   3     0.59     0.61     0.08 o
   4  -2   1  -3     0.60     0.55     0.07 o
   4   2  -1  -3     0.58     0.37     0.12 o
   4   2  -1  -2     1.63     1.83     0.15 o
   4   2  -1  -1   188.31   206.99     8.24 o
   4  -2  -2   1   188.03   209.60     2.24 o
   4   2  -1   0  4469.96  4496.65    53.68 o
   4  -2  -1   0  4504.88  4617.60    74.22 o
   4   2  -1   1    46.72    47.46     0.52 o
   4  -2   0  -1    46.51    47.86     0.93 o
   4   2  -1   2     0.37     0.42     0.08 o
   4  -2   1  -2     0.37     0.36     0.07 o
   4   2  -1   3     1.02     1.01     0.19 o
   4   2   0  -3     0.89     0.66     0.09 o
   4  -2  -3   3     0.89     0.77     0.12 o
   4   2   0  -2     0.29     0.48     0.10 o
   4  -2  -2   2     0.28     0.56     0.11 o
   4   2   0  -1   216.98   212.08     3.25 o
   4  -2  -1   1   216.85   212.26     3.04 o
   4   2   0   0  3022.55  3111.80    30.32 o
   4  -2   0   0  3037.78  3081.23    34.51 o
   4   2   0   1    53.93    52.50     0.91 o
   4  -2   1  -1    54.35    55.79     0.31 o
   4   2   0   2     0.42     0.32     0.08 o
   4  -2   2  -2     0.41     0.31     0.08 o
   4   2   0   3     1.06     0.97     0.13 o
   4  -2   3  -3     1.06     1.18     0.16 o
   4   2   1  -3     1.24     1.10     0.16 o
   4  -2  -2   3     1.26     1.00     0.10 o
   4   2   1  -2     0.58     0.68     0.08 o
   4  -2  -1   2     0.58     0.68     0.07 o
   4   2   1  -1   203.12   215.45     1.54 o
   4  -2   0   1   204.86   204.57     3.76 o
   4   2   1   0   695.00   712.24     7.39 o
   4  -2   1   0   704.82   689.27     8.57 o
   4   2   1   1     8.19     8.83     0.22 o
   4  -2   2  -1     8.37     9.98     0.18 o
   4   2   1   2     2.23     2.24     0.22 o
   4  -2   3  -2     2.22     2.06     0.18 o
   4   2   1   3     2.36     3.06     0.23 o
   4  -2  -1   3     1.84     1.37     0.10 o
   4   2   2  -2     2.16     1.87     0.14 o
   4  -2   0   2     2.18     1.76     0.10 o
   4   2   2  -1    80.49    81.09     1.12 o
   4  -2   1   1    80.81    74.39     1.58 o
   4   2   2   0  1354.79  1311.93    17.36 o
   4  -2   2   0  1344.35  1284.11    18.43 o
   4   2   2   1   133.04   131.34     1.93 o
   4  -2   3  -1   133.01   136.06     2.76 o
   4   2   2   2     3.74     3.75     0.25 o
   4   2   2   3     2.94     3.70     0.26 o
   4  -2   5  -3     2.93     3.90     0.28 o
   4   2   3  -3     1.12     1.03     0.12 o
   4  -2   0   3     1.12     0.78     0.10 o
   4   2   3  -2     3.22     3.41     0.16 o
   4  -2   1   2     3.24     2.59     0.12 o
   4   2   3  -1     0.28     0.36     0.11 o
   4  -2   2   1     0.25     0.25     0.07 o
   4   2   3   0   309.23   302.47     5.93 o
   4  -2   3   0   311.99   286.60     6.64 o
   4   2   3   1   182.16   189.32     3.16 o
   4  -2   4  -1   182.12   207.48     8.24 o
   4   2   3   2     4.30     5.11     0.27 o
   4  -2   5  -2     4.31     5.41     0.31 o
   4   2   3   3     4.50     5.09     0.29 o
   4   2   4  -3     0.13     0.11     0.09 <
   4  -2   1   3     0.13     0.05     0.06 <
   4   2   4  -2     0.63     0.48     0.11 o
   4   2   4  -1     9.21     8.75     0.34 o
   4   2   4   0  2275.77  2276.10    40.23 o
   4  -2   4   0  2276.82  2207.92    43.10 o
   4   2   4   1   177.91   194.71     0.15 o
   4  -2   5  -1   178.48   201.73     2.32 o
   4   2   4   2     2.20     3.34     0.24 o
   4  -2   6  -2     2.20     4.80     0.29 o
   4   2   4   3     2.96     4.23     0.19 o
   4  -2   7  -3     2.96     5.40     0.35 o
   4   2   5  -3     0.30     0.60     0.10 o
   4  -2   2   3     0.31     0.57     0.18 o
   4   2   5  -2     0.14     0.23     0.13 <
   4  -2   3   2     0.14     0.27     0.17 <
   4   2   5  -1    61.93    71.72     0.87 o
   4  -2   4   1    61.94    71.75     1.00 o
   4   2   5   0   825.07   813.45    11.16 o
   4  -2   5   0   830.25   814.56    15.55 o
   4   2   5   1   168.76   199.37     7.65 o
   4  -2   6  -1   169.77   201.22     1.47 o
   4   2   5   2     1.63     2.13     0.21 o
   4  -2   7  -2     1.63     2.92     0.28 o
   4   2   5   3     1.31     1.96     0.27 o
   4  -2   8  -3     1.31     2.61     0.29 o
   4   2   6  -3     0.86     1.41     0.16 o
   4   2   6  -2     0.11     0.34     0.13 <
   4  -2   4   2     0.11     0.31     0.18 <
   4   2   6  -1    72.16    77.03     0.71 o
   4  -2   5   1    72.51    81.69     1.24 o
   4   2   6   0  1379.03  1403.93    15.36 o
   4  -2   6   0  1390.58  1378.64    25.29 o
   4   2   6   1   136.03   157.15     1.72 o
   4  -2   7  -1   136.50   158.47     1.67 o
   4   2   6   2     0.87     1.38     0.26 o
   4  -2   8  -2     0.87     1.59     0.26 o
   4   2   6   3     0.48     0.63     0.11 o
   4  -2   9  -3     0.48     0.69     0.16 o
   4   2   7  -3     1.18     1.68     0.17 o
   4  -2   4   3     1.20     1.65     0.23 o
   4   2   7  -2     0.62     0.65     0.20 o
   4  -2   5   2     0.62     1.00     0.21 o
   4   2   7  -1   116.51   123.47     2.10 o
   4  -2   6   1   117.51   142.33     1.10 o
   4   2   7   0  1179.70  1189.94    20.65 o
   4  -2   7   0  1183.34  1168.44    21.80 o
   4   2   7   1   100.96   122.46     4.62 o
   4  -2   8  -1   101.00   127.03     0.62 o
   4   2   7   2     1.76     1.49     0.16 o
   4  -2   9  -2     1.75     1.77     0.15 o
   4   2   7   3     1.08     0.71     0.22 o
   4  -2  10  -3     1.08     1.28     0.15 o
   4   2   8  -3     0.74     1.39     0.23 o
   4  -2   5   3     0.74     1.57     0.23 o
   4   2   8  -2     1.68     2.31     0.25 o
   4  -2   6   2     1.70     1.98     0.27 o
   4   2   8  -1   114.73   122.24     2.09 o
   4  -2   7   1   115.29   133.82     1.58 o
   4   2   8   0  1811.36  1673.98    30.85 o
   4  -2   8   0  1811.38  1693.87    36.69 o
   4   2   8   1    42.08    45.27     0.62 o
   4  -2   9  -1    41.84    44.82     1.79 o
   4   2   8   2     1.46     1.60     0.12 o
   4  -2  10  -2     1.45     1.56     0.13 o
   4   2   8   3     1.14     0.80     0.16 o
   4  -2  11  -3     1.14     1.35     0.16 o
   4   2   9  -3     0.16     0.31     0.20 <
   4  -2   6   3     0.17     0.32     0.20 <
   4   2   9  -2     2.46     2.96     0.29 o
   4  -2   7   2     2.48     2.92     0.30 o
   4   2   9  -1   131.95   142.77     0.85 o
   4  -2   8   1   131.95   141.57     1.01 o
   4   2   9   0   179.98   163.00     2.93 o
   4  -2   9   0   179.25   174.18     2.70 o
   4   2   9   1    63.05    68.44     2.74 o
   4  -2  10  -1    63.28    65.72     0.77 o
   4   2   9   2     2.02     1.88     0.15 o
   4  -2  11  -2     2.01     2.61     0.17 o
   4   2   9   3     0.57     0.51     0.13 o
   4  -2  12  -3     0.56     0.53     0.13 o
   4   2  10  -3     0.16     0.26     0.13 <
   4  -2   7   3     0.16     0.32     0.21 <
   4   2  10  -2     2.52     3.25     0.20 o
   4  -2   8   2     2.53     2.37     0.18 o
   4   2  10  -1    29.57    29.83     0.52 o
   4  -2   9   1    29.42    29.37     0.56 o
   4   2  10   0   388.02   379.59     4.78 o
   4  -2  10   0   393.96   385.15     5.56 o
   4   2  10   1   114.24   124.05     4.94 o
   4  -2  11  -1   113.54   131.10     5.09 o
   4   2  10   2     0.77     0.61     0.14 o
   4  -2  12  -2     0.77     0.77     0.13 o
   4   2  10   3     0.04     0.09     0.13 <
   4  -2  13  -3     0.04     0.07     0.12 <
   4   2  11  -3     0.06     0.30     0.12 <
   4  -2   8   3     0.06     0.22     0.11 <
   4   2  11  -2     0.62     0.82     0.11 o
   4  -2   9   2     0.62     0.79     0.12 o
   4   2  11  -1    50.75    57.33     2.25 o
   4  -2  10   1    51.06    52.13     0.82 o
   4   2  11   0  1295.55  1376.65    54.76 o
   4  -2  11   0  1288.56  1381.15    54.64 o
   4   2  11   1    79.47    87.77     0.37 o
   4  -2  12  -1    79.32    94.68     3.62 o
   4   2  11   2     0.65     0.64     0.17 o
   4  -2  13  -2     0.65     0.47     0.13 o
   4   2  11   3     0.02     0.22     0.16 <
   4  -2  14  -3     0.02     0.31     0.13 <
   4   2  12  -3     0.35     0.83     0.13 o
   4  -2   9   3     0.36     0.51     0.17 <
   4   2  12  -2     0.93     0.83     0.14 o
   4  -2  10   2     0.92     0.83     0.14 o
   4   2  12  -1   106.88   110.82     0.55 o
   4  -2  11   1   106.83   124.91     4.81 o
   4   2  12   0  1171.92  1219.80    10.20 o
   4  -2  12   0  1170.55  1213.79     6.64 o
   4   2  12   1    23.14    22.37     0.51 o
   4  -2  13  -1    23.12    21.02     0.58 o
   4   2  12   2     1.35     1.63     0.18 o
   4  -2  14  -2     1.34     1.34     0.19 o
   4   2  12   3     0.00     0.06     0.15 <
   4  -2  15  -3     0.00     0.06     0.10 <
   4   2  13  -3     0.17     0.49     0.13 o
   4  -2  10   3     0.18     0.47     0.13 o
   4   2  13  -2     1.19     1.14     0.19 o
   4  -2  11   2     1.19     1.03     0.15 o
   4   2  13  -1    97.00   112.17     1.14 o
   4  -2  12   1    97.19   101.74     1.20 o
   4   2  13   0   471.33   440.03     7.89 o
   4  -2  13   0   474.51   467.46     6.47 o
   4   2  13   1    49.49    49.36     0.81 o
   4  -2  14  -1    49.30    49.81     0.84 o
   4   2  13   2     0.38     0.64     0.22 <
   4  -2  15  -2     0.38     0.54     0.11 o
   4   2  13   3     0.13     0.41     0.19 <
   4  -2  16  -3     0.13     0.24     0.13 <
   4   2  14  -3     0.74     1.23     0.18 o
   4  -2  11   3     0.75     1.07     0.19 o
   4   2  14  -2     1.67     1.30     0.29 o
   4  -2  12   2     1.68     1.65     0.30 o
   4   2  14  -1    60.54    61.31     0.90 o
   4  -2  13   1    60.44    61.26     0.88 o
   4   2  14   0   429.20   382.40     8.02 o
   4  -2  14   0   430.13   414.63     6.51 o
   4   2  14   1     4.41     4.54     0.30 o
   4  -2  15  -1     4.38     4.78     0.26 o
   4   2  14   2     0.67     0.91     0.19 o
   4  -2  16  -2     0.66     0.76     0.14 o
   4   2  14   3     0.17     0.23     0.18 <
   4  -2  17  -3     0.17     0.21     0.09 <
   4   2  15  -3     0.47     0.55     0.17 o
   4  -2  12   3     0.48     0.45     0.13 o
   4   2  15  -2     1.98     2.08     0.18 o
   4  -2  13   2     1.98     1.51     0.28 o
   4   2  15  -1    38.47    36.53     0.75 o
   4  -2  14   1    38.34    40.63     0.25 o
   4   2  15   0    33.42    37.33     0.67 o
   4  -2  15   0    34.28    37.75     0.34 o
   4   2  15   1    16.49    16.21     0.34 o
   4  -2  16  -1    16.19    16.90     0.29 o
   4   2  15   2     0.51     0.42     0.13 o
   4  -2  17  -2     0.50     0.47     0.10 o
   4   2  15   3     0.11    -0.04     0.10 <
   4  -2  18  -3     0.11     0.08     0.08 <
   4   2  16  -3     0.56     0.84     0.16 o
   4  -2  13   3     0.56     0.60     0.25 <
   4   2  16  -2     1.65     1.99     0.22 o
   4  -2  14   2     1.63     1.45     0.16 o
   4   2  16  -1     6.46     7.51     0.21 o
   4  -2  15   1     6.28     7.61     0.18 o
   4   2  16   0    60.91    59.65     0.96 o
   4  -2  16   0    59.93    54.66     1.16 o
   4   2  16   1    10.96    14.63     0.29 o
   4  -2  17  -1    10.75     9.93     0.24 o
   4   2  16   2     0.35     0.08     0.13 <
   4  -2  18  -2     0.34     0.14     0.16 <
   4   2  17  -3     0.14     0.76     0.19 o
   4  -2  14   3     0.14     0.59     0.11 o
   4   2  17  -2     0.85     0.79     0.13 o
   4  -2  15   2     0.84     0.71     0.11 o
   4   2  17  -1    13.92    14.34     0.26 o
   4  -2  16   1    13.73    13.56     0.37 o
   4  -2  17   0   113.63    90.38     2.82 o
   4  -2  18  -1    11.75     9.62     0.39 o
   4   2  18  -3     0.12     0.32     0.12 <
   4  -2  15   3     0.12     0.34     0.12 <
   4   2  18  -2     0.38     0.13     0.09 <
   4  -2  16   2     0.37     0.08     0.11 <
   4  -2  17   1    12.75     9.15     0.44 o
   4  -2  16   3     0.15     0.25     0.16 <
   4   4 -19   0   276.72   292.25     4.31 o
   4  -4 -19   0   276.78   293.08     4.30 o
   4   4 -19   1    27.33    26.05     0.68 o
   4  -4 -18  -1    27.11    30.14     0.58 o
   4   4 -19   2     0.56     0.23     0.16 <
   4  -4 -17  -2     0.56     0.52     0.18 <
   4  -4 -16  -3     0.10     0.22     0.18 <
   4   4 -18  -3     0.02     0.06     0.14 <
   4  -4 -21   3     0.02     0.01     0.16 <
   4   4 -18  -2     0.10     0.06     0.15 <
   4  -4 -20   2     0.10     0.14     0.17 <
   4   4 -18  -1     6.02     5.35     0.28 o
   4  -4 -19   1     6.06     5.22     0.31 o
   4   4 -18   0   185.50   199.07     2.84 o
   4  -4 -18   0   186.81   196.92     3.08 o
   4   4 -18   1    25.36    23.40     0.70 o
   4  -4 -17  -1    25.26    26.65     0.64 o
   4  -4 -16  -2     0.70     0.69     0.22 o
   4  -4 -15  -3     0.36     0.49     0.22 <
   4   4 -17  -3     0.04     0.00     0.17 <
   4  -4 -20   3     0.04     0.19     0.21 <
   4   4 -17  -2     0.18     0.19     0.19 <
   4  -4 -19   2     0.18     0.21     0.21 <
   4   4 -17  -1     7.73     8.57     0.35 o
   4  -4 -18   1     7.64     8.13     0.38 o
   4   4 -17   0   209.93   221.61     3.44 o
   4  -4 -17   0   210.98   225.63     3.34 o
   4  -4 -16  -1    41.31    45.74     0.87 o
   4   4 -17   2     0.87     0.46     0.14 o
   4  -4 -15  -2     0.87     1.19     0.26 o
   4   4 -17   3     0.62     0.19     0.12 <
   4  -4 -14  -3     0.61     0.58     0.24 <
   4   4 -16  -3     0.04     0.00     0.13 <
   4  -4 -19   3     0.05    -0.10     0.25 <
   4   4 -16  -2     0.61     0.53     0.14 o
   4  -4 -18   2     0.62     0.76     0.26 <
   4   4 -16  -1    11.96    11.01     0.47 o
   4  -4 -17   1    12.04    11.84     0.50 o
   4   4 -16   0    20.60    20.00     0.60 o
   4  -4 -16   0    20.69    20.24     0.67 o
   4   4 -16   1     3.68     3.05     0.27 o
   4  -4 -15  -1     3.64     3.91     0.33 o
   4   4 -16   2     0.60     0.40     0.15 <
   4  -4 -14  -2     0.59     0.64     0.25 <
   4   4 -16   3     0.01     0.00     0.14 <
   4  -4 -13  -3     0.01     0.12     0.24 <
   4   4 -15  -3     0.09     0.15     0.14 <
   4  -4 -18   3     0.09     0.12     0.24 <
   4   4 -15  -2     0.65     0.42     0.12 o
   4  -4 -17   2     0.65     0.34     0.26 <
   4   4 -15  -1    25.88    22.72     0.76 o
   4  -4 -16   1    25.81    27.94     0.76 o
   4   4 -15   0   116.47   127.50     1.86 o
   4  -4 -15   0   114.15   123.98     1.98 o
   4   4 -15   1     3.95     3.64     0.22 o
   4  -4 -14  -1     3.90     4.12     0.35 o
   4   4 -15   2     1.10     0.64     0.16 o
   4  -4 -13  -2     1.08     1.13     0.28 o
   4   4 -15   3     0.01     0.02     0.16 <
   4  -4 -12  -3     0.01     0.03     0.25 <
   4   4 -14  -3     0.00     0.08     0.11 <
   4  -4 -17   3     0.00     0.03     0.24 <
   4   4 -14  -2     0.09    -0.01     0.13 <
   4  -4 -16   2     0.10     0.15     0.27 <
   4   4 -14  -1     7.53     7.12     0.38 o
   4  -4 -15   1     7.52     8.67     0.45 o
   4   4 -14   0   221.98   222.18     2.97 o
   4  -4 -14   0   219.22   260.93     1.68 o
   4   4 -14   1    22.74    20.31     0.57 o
   4  -4 -13  -1    22.38    25.78     0.68 o
   4   4 -14   2     1.45     1.20     0.19 o
   4  -4 -12  -2     1.44     1.67     0.30 o
   4   4 -14   3     0.40     0.46     0.14 o
   4  -4 -11  -3     0.39     0.62     0.27 <
   4   4 -13  -3     0.07     0.01     0.10 <
   4  -4 -16   3     0.07     0.07     0.25 <
   4   4 -13  -2     0.50     0.26     0.11 <
   4  -4 -15   2     0.50     0.25     0.26 <
   4   4 -13  -1    10.31     8.38     0.35 o
   4  -4 -14   1    10.47    10.81     0.52 o
   4   4 -13   0   322.76   317.59     4.58 o
   4  -4 -13   0   324.65   357.17     4.54 o
   4   4 -13   1    81.33    67.51     1.81 o
   4  -4 -12  -1    81.13    83.04     1.74 o
   4   4 -13   2     0.37     0.47     0.13 o
   4  -4 -11  -2     0.37     0.69     0.28 <
   4   4 -13   3     0.60     0.44     0.14 o
   4  -4 -10  -3     0.59     0.51     0.28 <
   4   4 -12  -3     0.06     0.04     0.11 <
   4  -4 -15   3     0.06     0.04     0.26 <
   4   4 -12  -2     0.49     0.27     0.12 <
   4  -4 -14   2     0.49     0.32     0.29 <
   4   4 -12  -1    19.46    18.99     0.45 o
   4  -4 -13   1    19.42    19.92     0.69 o
   4   4 -12   0   134.97   133.32     2.00 o
   4  -4 -12   0   134.13   152.54     1.93 o
   4   4 -12   1    13.36    11.06     0.41 o
   4  -4 -11  -1    13.24    12.82     0.55 o
   4   4 -12   2     1.15     0.79     0.14 o
   4  -4 -10  -2     1.15     1.24     0.28 o
   4   4 -12   3     0.10     0.07     0.12 <
   4  -4  -9  -3     0.10     0.07     0.26 <
   4   4 -11  -3     0.03     0.09     0.10 <
   4  -4 -14   3     0.04     0.10     0.25 <
   4   4 -11  -2     1.16     1.17     0.14 o
   4  -4 -13   2     1.16     1.22     0.31 o
   4   4 -11  -1    32.11    31.20     0.64 o
   4  -4 -12   1    32.66    37.97     0.81 o
   4   4 -11   0   289.86   289.89     3.11 o
   4  -4 -11   0   290.65   305.86     4.82 o
   4   4 -11   1    49.09    43.21     1.07 o
   4  -4 -10  -1    49.61    47.30     1.27 o
   4   4 -11   2     1.34     1.44     0.15 o
   4  -4  -9  -2     1.36     1.69     0.31 o
   4   4 -11   3     0.57     0.46     0.13 o
   4  -4  -8  -3     0.58     0.62     0.27 <
   4   4 -10  -3     0.77     0.67     0.13 o
   4  -4 -13   3     0.76     0.80     0.28 <
   4   4 -10  -2     0.67     0.57     0.13 o
   4  -4 -12   2     0.68     0.56     0.29 <
   4   4 -10  -1   118.94   109.97     2.22 o
   4  -4 -11   1   118.94   126.90     2.15 o
   4   4 -10   0  1273.28  1232.57    16.38 o
   4  -4 -10   0  1278.15  1331.14    20.39 o
   4   4 -10   1   153.45   140.87     2.84 o
   4  -4  -9  -1   153.88   155.66     2.98 o
   4   4 -10   2     2.78     2.27     0.20 o
   4  -4  -8  -2     2.79     3.50     0.36 o
   4   4 -10   3     0.23     0.43     0.10 o
   4  -4  -7  -3     0.23     0.47     0.26 <
   4   4  -9  -3     0.60     0.38     0.15 <
   4  -4 -12   3     0.60     0.58     0.19 o
   4   4  -9  -2     6.38     5.81     0.26 o
   4  -4 -11   2     6.39     6.60     0.28 o
   4   4  -9  -1   116.36   106.05     2.21 o
   4  -4 -10   1   117.16   121.73     1.62 o
   4   4  -9   0   386.97   436.64    17.13 o
   4  -4  -9   0   390.02   441.28    17.26 o
   4   4  -9   1   154.38   144.74     2.38 o
   4  -4  -8  -1   154.26   170.71     6.77 o
   4   4  -9   2     7.35     6.32     0.22 o
   4  -4  -7  -2     7.30     6.66     0.43 o
   4   4  -9   3     0.15     0.33     0.09 o
   4  -4  -6  -3     0.15     0.40     0.24 <
   4   4  -8  -3     1.16     1.24     0.16 o
   4  -4 -11   3     1.17     1.65     0.24 o
   4   4  -8  -2     3.72     3.78     0.21 o
   4  -4 -10   2     3.70     4.10     0.23 o
   4   4  -8  -1   189.31   177.06     3.22 o
   4  -4  -9   1   188.03   192.81     1.41 o
   4   4  -8   0  2563.14  2488.17    29.77 o
   4  -4  -8   0  2542.13  2503.06    34.58 o
   4   4  -8   1   144.17   137.16     2.34 o
   4  -4  -7  -1   142.14   138.31     3.20 o
   4   4  -8   2     0.44     0.27     0.14 <
   4  -4  -6  -2     0.42     0.43     0.16 <
   4   4  -8   3     0.22     0.15     0.12 <
   4  -4  -5  -3     0.21     0.27     0.10 <
   4   4  -7  -3     0.21     0.35     0.11 o
   4  -4 -10   3     0.20     0.58     0.18 o
   4   4  -7  -2     7.46     8.54     0.25 o
   4  -4  -9   2     7.42     7.41     0.28 o
   4   4  -7  -1    71.65    68.67     1.24 o
   4  -4  -8   1    71.05    67.00     1.47 o
   4   4  -7   0   250.11   220.65     4.82 o
   4  -4  -7   0   256.72   227.42     4.92 o
   4   4  -7   1    34.83    34.31     0.97 o
   4  -4  -6  -1    35.55    35.81     0.75 o
   4   4  -7   2     0.59     0.50     0.14 o
   4  -4  -5  -2     0.60     0.61     0.10 o
   4   4  -7   3     0.15     0.14     0.11 <
   4  -4  -4  -3     0.15     0.19     0.10 <
   4   4  -6  -3     0.09     0.10     0.16 <
   4  -4  -9   3     0.09     0.10     0.16 <
   4   4  -6  -2     0.18     0.36     0.16 <
   4  -4  -8   2     0.20     0.39     0.17 <
   4   4  -6  -1    39.12    47.82     0.72 o
   4  -4  -7   1    39.32    43.50     0.44 o
   4   4  -6   0   157.62   155.24     3.21 o
   4  -4  -6   0   155.03   160.51     1.91 o
   4   4  -6   1     4.84     4.78     0.33 o
   4  -4  -5  -1     5.00     4.67     0.20 o
   4   4  -6   2     0.22     0.22     0.14 <
   4  -4  -4  -2     0.22     0.32     0.14 <
   4   4  -6   3     0.04    -0.01     0.13 <
   4  -4  -3  -3     0.04     0.07     0.14 <
   4   4  -5  -3     0.08     0.09     0.16 <
   4  -4  -8   3     0.08     0.16     0.12 <
   4   4  -5  -2     0.02     0.12     0.17 <
   4  -4  -7   2     0.02     0.10     0.12 <
   4   4  -5  -1    13.08    17.11     0.46 o
   4  -4  -6   1    13.60    14.42     0.40 o
   4   4  -5   0   436.29   448.06     7.54 o
   4  -4  -5   0   441.74   436.39     8.33 o
   4   4  -5   1     7.92     9.49     0.41 o
   4  -4  -4  -1     8.01    10.62     0.20 o
   4   4  -5   2     0.02     0.00     0.13 <
   4  -4  -3  -2     0.02     0.03     0.10 <
   4   4  -5   3     0.20     0.12     0.13 <
   4  -4  -2  -3     0.20     0.18     0.11 <
   4   4  -4  -3     0.21     0.22     0.17 <
   4  -4  -7   3     0.22     0.30     0.16 <
   4   4  -4  -2     0.92     1.34     0.22 o
   4   4  -4  -1    42.41    42.85     1.07 o
   4  -4  -5   1    42.31    42.95     0.81 o
   4   4  -4   0   100.07    89.78     2.40 o
   4  -4  -4   0    99.15    94.21     1.71 o
   4   4  -4   1     9.63     8.78     0.45 o
   4  -4  -3  -1     9.61     9.72     0.24 o
   4   4  -4   2     0.29     0.49     0.20 <
   4  -4  -2  -2     0.28     0.49     0.10 o
   4   4  -4   3     0.15     0.01     0.11 <
   4  -4  -1  -3     0.15     0.00     0.14 <
   4   4  -3  -3     0.14     0.12     0.16 <
   4  -4  -6   3     0.14     0.17     0.11 <
   4   4  -3  -2     2.09     2.08     0.26 o
   4  -4  -5   2     2.08     2.11     0.23 o
   4   4  -3  -1     8.59     8.75     0.41 o
   4  -4  -4   1     8.50     8.84     0.30 o
   4   4  -3   0    96.32   100.61     1.89 o
   4  -4  -3   0    97.22    99.48     1.33 o
   4   4  -3   1     5.49     5.03     0.33 o
   4  -4  -2  -1     5.40     5.49     0.24 o
   4   4  -3   2     0.59     0.63     0.19 o
   4  -4  -1  -2     0.59     0.74     0.21 o
   4   4  -3   3     0.40     0.10     0.10 <
   4  -4   0  -3     0.40     0.19     0.11 <
   4   4  -2  -3     0.06     0.08     0.16 <
   4  -4  -5   3     0.06     0.05     0.11 <
   4   4  -2  -2     0.24     0.14     0.17 <
   4  -4  -4   2     0.24     0.17     0.11 <
   4   4  -2  -1     6.78     6.27     0.34 o
   4  -4  -3   1     6.67     5.28     0.26 o
   4   4  -2   0   420.16   409.95     8.11 o
   4  -4  -2   0   420.08   448.32     2.38 o
   4   4  -2   1    19.87    19.61     0.47 o
   4  -4  -1  -1    19.76    19.62     0.61 o
   4   4  -2   2     1.17     1.17     0.16 o
   4  -4   0  -2     1.16     1.65     0.23 o
   4   4  -2   3     0.62     0.37     0.10 o
   4  -4   1  -3     0.62     0.40     0.12 o
   4   4  -1  -3     0.04     0.00     0.15 <
   4  -4  -4   3     0.04     0.03     0.09 <
   4   4  -1  -2     1.31     1.46     0.21 o
   4  -4  -3   2     1.31     1.29     0.12 o
   4   4  -1  -1    42.73    51.51     2.02 o
   4  -4  -2   1    42.87    48.78     1.86 o
   4   4  -1   0    64.79    63.63     1.09 o
   4  -4  -1   0    63.51    58.08     1.26 o
   4   4  -1   1    14.94    15.74     0.37 o
   4  -4   0  -1    14.67    15.37     0.43 o
   4   4  -1   2     2.49     2.95     0.20 o
   4  -4   1  -2     2.50     2.85     0.20 o
   4   4  -1   3     0.66     0.72     0.11 o
   4  -4   2  -3     0.66     0.91     0.11 o
   4   4   0  -3     0.38     0.41     0.12 o
   4  -4  -3   3     0.38     0.45     0.10 o
   4   4   0  -2     1.70     1.95     0.16 o
   4  -4  -2   2     1.70     1.56     0.15 o
   4   4   0  -1    14.90    14.96     0.38 o
   4  -4  -1   1    14.78    14.32     0.41 o
   4   4   0   0    34.83    35.82     0.90 o
   4  -4   0   0    35.07    33.16     0.72 o
   4   4   0   1   182.48   205.04     2.55 o
   4  -4   1  -1   181.83   205.44     7.79 o
   4   4   0   2     1.12     1.15     0.10 o
   4  -4   2  -2     1.11     1.45     0.14 o
   4   4   0   3     0.42     0.23     0.09 <
   4  -4   3  -3     0.42     0.37     0.12 o
   4   4   1  -3     0.21     0.36     0.17 <
   4  -4  -2   3     0.22     0.35     0.09 o
   4   4   1  -2     0.62     0.45     0.18 <
   4  -4  -1   2     0.62     0.44     0.12 o
   4   4   1  -1     1.83     2.16     0.17 o
   4  -4   0   1     1.87     1.80     0.17 o
   4   4   1   0   772.37   696.76    14.00 o
   4  -4   1   0   763.63   685.96    13.95 o
   4   4   1   1    20.56    24.80     0.11 o
   4  -4   2  -1    20.81    24.92     0.40 o
   4   4   1   2     1.53     1.27     0.13 o
   4  -4   3  -2     1.53     1.76     0.14 o
   4   4   1   3     0.90     0.70     0.10 o
   4  -4   4  -3     0.90     0.93     0.13 o
   4   4   2  -3     0.03     0.06     0.11 <
   4  -4  -1   3     0.03     0.01     0.11 <
   4   4   2  -2     0.58     0.32     0.13 <
   4  -4   0   2     0.59     0.29     0.12 <
   4   4   2  -1    23.13    23.10     0.50 o
   4  -4   1   1    22.69    21.85     0.48 o
   4   4   2   0   608.07   615.90     7.22 o
   4  -4   2   0   607.08   609.26    10.97 o
   4   4   2   1     9.31    11.18     0.25 o
   4  -4   3  -1     9.26     9.96     0.28 o
   4   4   2   2     2.42     1.89     0.15 o
   4  -4   4  -2     2.44     2.77     0.15 o
   4   4   2   3     0.67     0.42     0.10 o
   4  -4   5  -3     0.67     0.54     0.13 o
   4   4   3  -3     0.02     0.11     0.12 <
   4  -4   0   3     0.02     0.03     0.11 <
   4   4   3  -2     0.29     0.32     0.12 <
   4  -4   1   2     0.29     0.21     0.12 <
   4   4   3  -1    70.68    81.78     3.23 o
   4  -4   2   1    70.37    81.03     1.21 o
   4   4   3   0    12.10    18.37     0.72 o
   4  -4   3   0    12.65    16.97     0.64 o
   4   4   3   1   144.39   136.24     1.66 o
   4  -4   4  -1   144.43   142.19     2.12 o
   4   4   3   2     2.13     2.28     0.13 o
   4  -4   5  -2     2.12     3.27     0.18 o
   4   4   3   3     0.02     0.10     0.12 <
   4  -4   6  -3     0.02     0.23     0.14 <
   4   4   4  -3     0.20     0.15     0.12 <
   4  -4   1   3     0.20     0.11     0.16 <
   4   4   4  -2     2.10     2.75     0.18 o
   4  -4   2   2     2.10     2.23     0.26 o
   4   4   4  -1    24.57    28.73     1.14 o
   4  -4   3   1    24.34    26.46     0.73 o
   4   4   4   0  1612.12  1512.40    21.75 o
   4  -4   4   0  1607.58  1487.54    24.98 o
   4   4   4   1     1.26     1.34     0.18 o
   4  -4   5  -1     1.21     1.29     0.14 o
   4   4   4   2     1.77     1.33     0.22 o
   4  -4   6  -2     1.77     2.14     0.16 o
   4   4   4   3     0.41     0.30     0.21 <
   4  -4   7  -3     0.42     0.32     0.15 <
   4   4   5  -3     0.12     0.14     0.12 <
   4  -4   2   3     0.12     0.23     0.18 <
   4   4   5  -2     4.75     6.08     0.16 o
   4  -4   3   2     4.73     5.66     0.35 o
   4   4   5  -1   136.85   150.11     5.90 o
   4  -4   4   1   136.71   146.54     1.15 o
   4   4   5   0   263.27   249.63     4.33 o
   4  -4   5   0   266.73   258.03     4.08 o
   4  -4   6  -1    46.68    46.42     0.77 o
   4   4   5   2     4.25     3.07     0.30 o
   4  -4   7  -2     4.30     5.19     0.20 o
   4   4   5   3     0.38     0.47     0.16 <
   4  -4   8  -3     0.39     0.58     0.15 o
   4   4   6  -3     0.11     0.65     0.14 o
   4  -4   3   3     0.11     0.46     0.16 <
   4   4   6  -2     0.48     0.56     0.14 o
   4  -4   4   2     0.47     0.61     0.13 o
   4   4   6  -1    84.04    81.64     1.44 o
   4  -4   5   1    83.78    80.23     1.46 o
   4   4   6   0   501.71   444.35    11.03 o
   4  -4   6   0   504.41   436.59    11.35 o
   4   4   6   1   175.18   174.90     1.73 o
   4  -4   7  -1   176.92   177.41     2.35 o
   4   4   6   2     0.01     0.16     0.16 <
   4  -4   8  -2     0.01     0.13     0.15 <
   4   4   6   3     0.15     0.22     0.16 <
   4  -4   9  -3     0.15     0.31     0.14 <
   4   4   7  -3     0.46     0.72     0.14 o
   4  -4   4   3     0.47     0.89     0.16 o
   4   4   7  -2     3.14     2.76     0.20 o
   4  -4   5   2     3.12     3.17     0.25 o
   4   4   7  -1    27.95    27.79     0.68 o
   4  -4   6   1    28.90    25.04     0.80 o
   4   4   7   0   811.56   836.42     8.13 o
   4  -4   7   0   821.04   764.72    16.76 o
   4   4   7   1    11.51    13.21     0.36 o
   4  -4   8  -1    11.88    14.51     0.21 o
   4   4   7   2     0.10     0.27     0.16 <
   4  -4   9  -2     0.10     0.33     0.15 <
   4   4   7   3     0.29     0.35     0.16 <
   4  -4  10  -3     0.29     0.36     0.15 <
   4   4   8  -3     0.38     0.60     0.11 o
   4  -4   5   3     0.39     0.65     0.18 o
   4   4   8  -2     1.87     1.79     0.18 o
   4  -4   6   2     1.90     1.99     0.22 o
   4   4   8  -1    74.91    82.45     3.20 o
   4  -4   7   1    74.92    79.67     1.36 o
   4   4   8   0    13.76    17.77     0.19 o
   4  -4   8   0    14.64    13.66     0.48 o
   4   4   8   1    25.83    26.64     0.47 o
   4  -4   9  -1    25.63    28.27     0.36 o
   4   4   8   2     0.62     0.65     0.17 o
   4  -4  10  -2     0.61     0.89     0.16 o
   4   4   8   3     0.07     0.05     0.22 <
   4  -4  11  -3     0.07     0.05     0.14 <
   4   4   9  -3     0.02     0.04     0.20 <
   4  -4   6   3     0.02     0.06     0.17 <
   4   4   9  -2     3.29     4.44     0.32 o
   4  -4   7   2     3.28     4.45     0.26 o
   4   4   9  -1     8.99    11.37     0.58 o
   4  -4   8   1     9.04     9.42     0.37 o
   4   4   9   0    86.10    93.51     1.55 o
   4  -4   9   0    85.00    90.05     1.53 o
   4   4   9   1    11.05    12.61     0.45 o
   4  -4  10  -1    11.43    11.89     0.30 o
   4   4   9   2     3.70     3.61     0.32 o
   4  -4  11  -2     3.69     3.88     0.20 o
   4   4   9   3     0.38     0.66     0.23 <
   4  -4  12  -3     0.38     0.57     0.14 o
   4   4  10  -3     0.01     0.17     0.22 <
   4  -4   7   3     0.01     0.22     0.18 <
   4   4  10  -2     0.83     1.34     0.27 o
   4  -4   8   2     0.83     1.17     0.21 o
   4   4  10  -1    14.23    20.71     0.45 o
   4  -4   9   1    13.94    16.10     0.42 o
   4   4  10   0   361.83   381.73     5.79 o
   4  -4  10   0   364.19   347.70     7.26 o
   4   4  10   1    42.29    45.64     0.92 o
   4  -4  11  -1    41.54    40.82     0.73 o
   4   4  10   2     1.46     1.83     0.25 o
   4  -4  12  -2     1.48     1.80     0.16 o
   4   4  10   3     0.01     0.13     0.20 <
   4  -4  13  -3     0.01     0.19     0.14 <
   4   4  11  -3     0.22     0.43     0.16 <
   4  -4   8   3     0.22     0.66     0.20 o
   4   4  11  -2     0.31     0.25     0.18 <
   4  -4   9   2     0.30     0.29     0.20 <
   4   4  11  -1    25.56    24.69     0.55 o
   4  -4  10   1    25.90    25.00     0.70 o
   4   4  11   0    42.96    41.76     1.06 o
   4  -4  11   0    41.26    37.14     1.04 o
   4   4  11   1    52.55    64.27     0.66 o
   4  -4  12  -1    52.44    59.35     2.37 o
   4   4  11   2     0.43     0.91     0.22 o
   4  -4  13  -2     0.42     0.68     0.14 o
   4   4  11   3     0.07     0.09     0.13 <
   4  -4  14  -3     0.07     0.13     0.12 <
   4   4  12  -3     0.25     0.69     0.17 o
   4  -4   9   3     0.25     0.88     0.20 o
   4   4  12  -2     0.50     0.91     0.27 o
   4  -4  10   2     0.50     0.69     0.19 o
   4   4  12  -1    11.04    13.60     0.47 o
   4  -4  11   1    10.76    11.63     0.38 o
   4   4  12   0   281.61   277.59     5.37 o
   4  -4  12   0   279.92   262.05     5.77 o
   4   4  12   1     5.76     6.62     0.29 o
   4  -4  13  -1     5.56     5.63     0.21 o
   4   4  12   2     0.07     0.07     0.13 <
   4  -4  14  -2     0.07     0.12     0.12 <
   4   4  12   3     0.02     0.00     0.12 <
   4  -4  15  -3     0.02    -0.05     0.11 <
   4   4  13  -3     0.12     0.54     0.27 <
   4  -4  10   3     0.12     0.45     0.18 <
   4   4  13  -2     0.73     1.03     0.25 o
   4  -4  11   2     0.73     0.81     0.19 o
   4   4  13  -1    35.24    38.21     0.77 o
   4  -4  12   1    34.96    41.38     0.56 o
   4   4  13   0    12.05    14.14     0.39 o
   4  -4  13   0    11.60    14.28     0.32 o
   4   4  13   1     1.66     1.74     0.15 o
   4  -4  14  -1     1.63     1.91     0.18 o
   4   4  13   2     0.31     0.49     0.12 o
   4  -4  15  -2     0.30     0.29     0.11 <
   4   4  13   3     0.04     0.25     0.10 <
   4  -4  16  -3     0.03     0.18     0.12 <
   4   4  14  -3     0.21     0.29     0.24 <
   4  -4  11   3     0.21     0.29     0.17 <
   4   4  14  -2     1.55     1.90     0.24 o
   4  -4  12   2     1.55     2.10     0.20 o
   4   4  14  -1     0.76     0.68     0.20 o
   4  -4  13   1     0.82     0.91     0.18 o
   4   4  14   0    63.16    70.31     1.00 o
   4  -4  14   0    63.33    67.83     1.09 o
   4   4  14   1     4.08     4.03     0.16 o
   4  -4  15  -1     4.06     4.92     0.20 o
   4   4  14   2     2.32     2.77     0.12 o
   4   4  15  -3     0.11     0.11     0.12 <
   4  -4  12   3     0.11     0.08     0.16 <
   4   4  15  -2     0.57     0.79     0.19 o
   4  -4  13   2     0.59     0.61     0.17 o
   4   4  15  -1    21.79    23.91     0.17 o
   4  -4  14   1    21.69    28.21     0.25 o
   4   4  15   0   109.04   118.57     1.63 o
   4  -4  15   0   109.03   123.58     1.27 o
   4   4  16  -3     0.13     0.32     0.12 <
   4  -4  13   3     0.13     0.42     0.16 <
   4   4  16  -2     1.30     1.69     0.12 o
   4  -4  14   2     1.27     1.49     0.17 o
   4   4  16  -1     2.89     3.35     0.14 o
   4   4  17  -3     0.08     0.30     0.10 <
   4  -4  14   3     0.09     0.33     0.13 <
   4  -4  15   2     0.36     0.10     0.11 <
   4   6 -14  -3     0.41     0.18     0.11 <
   4  -6 -17   3     0.41     0.26     0.18 <
   4   6 -14  -2     1.79     1.59     0.14 o
   4  -6 -16   2     1.78     2.12     0.21 o
   4   6 -14  -1    15.86    14.67     0.36 o
   4  -6 -15   1    15.69    15.75     0.48 o
   4   6 -14   0    90.35    93.07     1.68 o
   4  -6 -14   0    89.01   104.49     0.97 o
   4   6 -14   1    30.25    25.66     0.83 o
   4  -6 -13  -1    29.78    33.09     0.63 o
   4   6 -14   2     0.93     0.59     0.18 o
   4  -6 -12  -2     0.92     1.22     0.20 o
   4   6 -14   3     0.03     0.13     0.15 <
   4  -6 -11  -3     0.03     0.01     0.18 <
   4   6 -13  -3     0.30     0.21     0.13 <
   4  -6 -16   3     0.30     0.22     0.20 <
   4   6 -13  -2     3.06     2.71     0.17 o
   4  -6 -15   2     3.04     3.01     0.26 o
   4   6 -13  -1    27.79    26.38     0.55 o
   4  -6 -14   1    27.49    28.49     0.70 o
   4   6 -13   0    14.35    16.72     0.43 o
   4  -6 -13   0    14.06    17.29     0.43 o
   4   6 -13   1     0.73     0.29     0.19 <
   4  -6 -12  -1     0.73     0.56     0.21 <
   4   6 -13   2     0.53     0.36     0.18 <
   4  -6 -11  -2     0.52     0.46     0.21 <
   4   6 -13   3     0.02    -0.07     0.17 <
   4  -6 -10  -3     0.02     0.12     0.20 <
   4   6 -12  -3     0.15     0.05     0.10 <
   4  -6 -15   3     0.15     0.02     0.21 <
   4   6 -12  -2     0.72     0.71     0.12 o
   4  -6 -14   2     0.72     0.81     0.23 o
   4   6 -12  -1    46.73    41.88     0.96 o
   4  -6 -13   1    46.83    45.41     1.13 o
   4   6 -12   0   173.79   182.61     2.96 o
   4  -6 -12   0   173.23   195.34     2.24 o
   4   6 -12   1    36.26    33.31     0.97 o
   4  -6 -11  -1    36.08    39.60     0.80 o
   4  -6 -10  -2     1.13     1.25     0.24 o
   4  -6  -9  -3     0.00     0.08     0.22 <
   4   6 -11  -3     0.03     0.09     0.12 <
   4  -6 -14   3     0.03     0.16     0.23 <
   4   6 -11  -2     2.01     1.68     0.14 o
   4  -6 -13   2     1.98     2.01     0.27 o
   4   6 -11  -1     7.47     6.38     0.23 o
   4  -6 -12   1     7.20     6.70     0.38 o
   4   6 -11   0     0.24     0.93     0.23 o
   4  -6 -11   0     0.19     1.54     0.26 o
   4  -6 -10  -1     2.25     2.63     0.29 o
   4  -6  -9  -2     1.06     1.07     0.25 o
   4   6 -11   3     0.07     0.14     0.20 <
   4  -6  -8  -3     0.07     0.05     0.21 <
   4   6 -10  -3     0.05     0.04     0.14 <
   4  -6 -13   3     0.05     0.08     0.24 <
   4   6 -10  -2     0.38     0.35     0.13 <
   4  -6 -12   2     0.39     0.57     0.24 <
   4   6 -10  -1    20.70    19.68     0.66 o
   4  -6 -11   1    20.58    22.22     0.63 o
   4   6 -10   0    46.46    51.19     0.96 o
   4  -6 -10   0    45.87    52.27     0.92 o
   4   6 -10   1    20.52    18.56     0.69 o
   4  -6  -9  -1    20.47    23.95     0.58 o
   4   6 -10   2     0.20     0.15     0.22 <
   4  -6  -8  -2     0.20     0.56     0.24 <
   4   6 -10   3     0.04     0.01     0.21 <
   4  -6  -7  -3     0.04    -0.01     0.23 <
   4   6  -9  -3     0.11     0.01     0.15 <
   4  -6 -12   3     0.11     0.05     0.24 <
   4   6  -9  -2     1.98     1.35     0.24 o
   4  -6 -11   2     1.96     1.79     0.29 o
   4   6  -9  -1     6.89     5.35     0.36 o
   4  -6 -10   1     6.84     6.06     0.40 o
   4   6  -9   0    13.89    14.99     0.35 o
   4  -6  -9   0    14.14    16.00     0.52 o
   4   6  -9   1     5.11     4.86     0.35 o
   4  -6  -8  -1     5.11     6.21     0.36 o
   4   6  -9   2     1.36     0.90     0.17 o
   4  -6  -7  -2     1.37     1.56     0.28 o
   4   6  -9   3     0.15     0.04     0.15 <
   4  -6  -6  -3     0.15     0.18     0.22 <
   4   6  -8  -3     0.03    -0.04     0.21 <
   4  -6 -11   3     0.03     0.01     0.24 <
   4   6  -8  -2     0.13     0.13     0.21 <
   4  -6 -10   2     0.12     0.10     0.23 <
   4   6  -8  -1     6.45     4.67     0.28 o
   4  -6  -9   1     6.34     5.73     0.40 o
   4   6  -8   0    60.47    57.44     0.98 o
   4  -6  -8   0    60.97    63.93     1.31 o
   4   6  -8   1    10.22     9.55     0.33 o
   4  -6  -7  -1    10.32    11.72     0.46 o
   4   6  -8   2     1.56     1.23     0.25 o
   4  -6  -6  -2     1.56     1.66     0.27 o
   4   6  -8   3     0.31     0.18     0.16 <
   4  -6  -5  -3     0.32     0.42     0.23 <
   4   6  -7  -3     0.09     0.00     0.15 <
   4  -6 -10   3     0.09     0.09     0.23 <
   4   6  -7  -2     0.26     0.17     0.17 <
   4  -6  -9   2     0.25     0.16     0.24 <
   4   6  -7  -1     0.51     0.29     0.16 <
   4  -6  -8   1     0.47     0.47     0.26 <
   4   6  -7   0    39.45    34.93     0.87 o
   4  -6  -7   0    38.70    34.56     1.08 o
   4   6  -7   1    26.85    26.15     0.65 o
   4  -6  -6  -1    27.39    29.23     0.75 o
   4   6  -7   2     5.85     5.23     0.21 o
   4  -6  -5  -2     5.85     7.06     0.39 o
   4   6  -7   3     0.42     0.34     0.12 <
   4  -6  -4  -3     0.42     0.45     0.25 <
   4   6  -6  -3     0.09    -0.02     0.16 <
   4  -6  -9   3     0.09     0.09     0.25 <
   4   6  -6  -2     0.01     0.07     0.13 <
   4  -6  -8   2     0.01     0.17     0.25 <
   4   6  -6  -1    17.77    16.89     0.42 o
   4  -6  -7   1    17.97    19.53     0.62 o
   4   6  -6   0   316.08   334.81     2.18 o
   4  -6  -6   0   315.47   326.36     5.42 o
   4   6  -6   1   173.68   162.62     2.15 o
   4  -6  -5  -1   172.72   183.74     2.90 o
   4   6  -6   2     5.34     4.80     0.18 o
   4  -6  -4  -2     5.30     5.97     0.38 o
   4   6  -6   3     0.47     0.42     0.11 o
   4  -6  -3  -3     0.47     0.44     0.25 <
   4   6  -5  -3     0.07     0.12     0.13 <
   4  -6  -8   3     0.07     0.14     0.25 <
   4   6  -5  -2     3.81     3.26     0.21 o
   4  -6  -7   2     3.80     3.84     0.36 o
   4   6  -5  -1    38.08    36.45     0.68 o
   4  -6  -6   1    37.74    40.24     0.95 o
   4   6  -5   0   129.28   123.21     1.91 o
   4  -6  -5   0   128.22   130.43     2.49 o
   4   6  -5   1    12.52    12.14     0.60 o
   4  -6  -4  -1    12.65    12.84     0.51 o
   4   6  -5   2     5.61     5.63     0.18 o
   4  -6  -3  -2     5.64     5.82     0.39 o
   4   6  -5   3     0.51     0.40     0.11 o
   4  -6  -2  -3     0.51     0.70     0.17 o
   4   6  -4  -3     0.00     0.04     0.12 <
   4  -6  -7   3     0.00    -0.02     0.25 <
   4   6  -4  -2     0.05     0.05     0.09 <
   4  -6  -6   2     0.05    -0.04     0.25 <
   4   6  -4  -1     3.88     4.31     0.21 o
   4  -6  -5   1     3.90     4.87     0.33 o
   4   6  -4   0   407.26   399.43     4.87 o
   4  -6  -4   0   408.66   416.16     7.21 o
   4   6  -4   1   123.03   118.21     1.55 o
   4  -6  -3  -1   122.86   126.78     2.34 o
   4   6  -4   2     1.75     1.93     0.18 o
   4  -6  -2  -2     1.77     3.33     0.21 o
   4   6  -4   3     0.66     0.62     0.11 o
   4  -6  -1  -3     0.66     0.84     0.18 o
   4   6  -3  -3     0.11     0.20     0.09 <
   4  -6  -6   3     0.11     0.08     0.24 <
   4   6  -3  -2     6.07     5.88     0.18 o
   4  -6  -5   2     6.06     5.71     0.37 o
   4   6  -3  -1   197.40   188.89     2.35 o
   4  -6  -4   1   197.04   201.02     3.65 o
   4   6  -3   0    69.68    73.12     0.52 o
   4  -6  -3   0    68.63    70.46     1.47 o
   4   6  -3   1   215.85   205.92     2.50 o
   4  -6  -2  -1   216.51   232.67     1.36 o
   4   6  -3   2    16.16    12.93     0.44 o
   4  -6  -1  -2    16.15    20.72     0.17 o
   4   6  -3   3     0.33     0.30     0.14 <
   4  -6   0  -3     0.33     0.51     0.17 o
   4   6  -2  -3     0.43     0.26     0.11 <
   4  -6  -5   3     0.43     0.30     0.24 <
   4   6  -2  -2     1.22     1.36     0.12 o
   4  -6  -4   2     1.22     1.62     0.30 o
   4   6  -2  -1   225.08   212.18     3.09 o
   4  -6  -3   1   225.16   219.52     4.50 o
   4   6  -2   0  2324.46  2355.27    16.68 o
   4  -6  -2   0  2321.90  2438.45    18.08 o
   4   6  -2   1    52.09    47.47     1.14 o
   4  -6  -1  -1    51.73    56.26     0.55 o
   4   6  -2   2     3.59     3.31     0.29 o
   4  -6   0  -2     3.61     4.81     0.21 o
   4   6  -2   3     0.58     0.62     0.13 o
   4  -6   1  -3     0.58     0.69     0.16 o
   4   6  -1  -3     0.35     0.40     0.11 o
   4  -6  -4   3     0.35     0.42     0.26 <
   4   6  -1  -2    27.83    28.69     0.27 o
   4  -6  -3   2    27.78    27.85     0.80 o
   4   6  -1  -1   112.16   114.93     1.39 o
   4  -6  -2   1   111.89   129.28     5.05 o
   4   6  -1   0   516.73   480.29     8.73 o
   4  -6  -1   0   519.21   490.29     8.40 o
   4   6  -1   1    96.73    87.89     1.67 o
   4  -6   0  -1    97.54    95.72     1.52 o
   4   6  -1   2     3.20     3.29     0.22 o
   4  -6   1  -2     3.21     4.38     0.20 o
   4   6  -1   3     0.38     0.18     0.16 <
   4  -6   2  -3     0.38     0.35     0.15 <
   4   6   0  -3     0.04     0.19     0.11 <
   4  -6  -3   3     0.05     0.16     0.24 <
   4   6   0  -2     1.98     2.06     0.13 o
   4  -6  -2   2     1.99     2.44     0.21 o
   4   6   0  -1   195.15   194.05     1.79 o
   4  -6  -1   1   195.64   205.47     1.86 o
   4   6   0   0    40.97    32.73     0.98 o
   4  -6   0   0    41.47    34.25     0.97 o
   4   6   0   1    31.17    28.22     0.67 o
   4  -6   1  -1    30.74    28.61     0.66 o
   4   6   0   2     0.06     0.04     0.17 <
   4  -6   2  -2     0.07     0.31     0.15 <
   4   6   0   3     0.17     0.13     0.16 <
   4  -6   3  -3     0.17     0.15     0.15 <
   4   6   1  -3     0.42     0.53     0.11 o
   4  -6  -2   3     0.42     0.65     0.18 o
   4   6   1  -2     1.84     1.97     0.16 o
   4  -6  -1   2     1.84     2.24     0.19 o
   4   6   1  -1    75.63    75.24     1.60 o
   4  -6   0   1    75.32    73.72     1.23 o
   4   6   1   0    35.94    37.36     0.58 o
   4  -6   1   0    34.42    29.59     0.79 o
   4   6   1   1    64.80    65.03     0.77 o
   4  -6   2  -1    64.54    68.30     0.74 o
   4   6   1   2     0.83     0.67     0.18 o
   4  -6   3  -2     0.83     0.82     0.16 o
   4   6   1   3     0.13     0.22     0.16 <
   4  -6   4  -3     0.13     0.32     0.15 <
   4   6   2  -3     0.35     0.63     0.17 o
   4  -6  -1   3     0.35     0.49     0.16 o
   4   6   2  -2     2.49     2.14     0.20 o
   4  -6   0   2     2.48     2.28     0.20 o
   4   6   2  -1    69.10    69.06     1.54 o
   4  -6   1   1    69.17    70.38     0.99 o
   4   6   2   0   587.63   567.96    11.42 o
   4  -6   2   0   586.43   535.52    10.33 o
   4   6   2   1    22.95    20.89     0.89 o
   4  -6   3  -1    22.70    25.04     0.34 o
   4   6   2   2     0.22     0.25     0.26 <
   4  -6   4  -2     0.21     0.39     0.15 <
   4   6   2   3     0.07     0.05     0.15 <
   4  -6   5  -3     0.07     0.06     0.13 <
   4   6   3  -3     0.16     0.19     0.16 <
   4  -6   0   3     0.16     0.21     0.16 <
   4  -6   1   2    11.27    11.69     0.32 o
   4   6   3  -1    46.44    42.63     1.22 o
   4  -6   2   1    46.24    49.77     0.55 o
   4   6   3   0   276.04   242.44     5.30 o
   4  -6   3   0   275.07   235.96     5.53 o
   4   6   3   1     9.64    10.44     0.29 o
   4  -6   4  -1     9.76    12.42     0.19 o
   4   6   3   2     0.38     0.42     0.15 <
   4  -6   5  -2     0.37     0.65     0.14 o
   4   6   3   3     0.02     0.18     0.14 <
   4  -6   6  -3     0.02     0.19     0.13 <
   4   6   4  -3     0.06     0.09     0.16 <
   4  -6   1   3     0.06     0.23     0.16 <
   4   6   4  -2     1.36     1.05     0.17 o
   4  -6   2   2     1.36     1.36     0.18 o
   4   6   4  -1    81.49    79.82     1.31 o
   4  -6   3   1    81.71    84.75     1.01 o
   4   6   4   0   139.65   139.37     2.71 o
   4  -6   4   0   139.48   142.79     1.68 o
   4   6   4   1    21.05    20.20     0.47 o
   4  -6   5  -1    21.49    23.83     0.32 o
   4   6   4   2     6.15     5.52     0.24 o
   4  -6   6  -2     6.10     8.03     0.19 o
   4   6   4   3     0.36     0.31     0.14 <
   4  -6   7  -3     0.35     0.51     0.13 o
   4   6   5  -3     0.12     0.18     0.26 <
   4  -6   2   3     0.12     0.47     0.16 <
   4   6   5  -2     2.43     2.23     0.25 o
   4  -6   3   2     2.45     2.35     0.19 o
   4   6   5  -1     9.35     7.28     0.40 o
   4  -6   4   1     9.31     7.18     0.32 o
   4   6   5   0   441.86   443.33     7.95 o
   4  -6   5   0   443.09   450.29     5.15 o
   4   6   5   1    58.93    58.55     0.92 o
   4  -6   6  -1    57.96    65.31     2.61 o
   4   6   5   2     0.29     0.23     0.14 <
   4  -6   7  -2     0.30     0.62     0.14 o
   4   6   5   3     0.18     0.12     0.18 <
   4  -6   8  -3     0.18     0.17     0.12 <
   4   6   6  -3     0.17     0.16     0.15 <
   4  -6   3   3     0.17     0.36     0.15 <
   4   6   6  -2     1.49     1.22     0.18 o
   4  -6   4   2     1.51     1.51     0.17 o
   4   6   6  -1    95.88    89.53     1.71 o
   4  -6   5   1    96.28    98.35     1.25 o
   4   6   6   0     4.70     4.01     0.22 o
   4  -6   6   0     4.58     4.28     0.20 o
   4   6   6   1    43.75    46.21     0.92 o
   4  -6   7  -1    43.45    50.21     1.99 o
   4   6   6   2     1.12     1.14     0.21 o
   4  -6   8  -2     1.09     1.45     0.14 o
   4   6   6   3     0.01    -0.05     0.17 <
   4  -6   9  -3     0.01    -0.01     0.11 <
   4   6   7  -3     0.34     0.51     0.24 <
   4  -6   4   3     0.34     0.51     0.15 o
   4   6   7  -2     2.01     1.67     0.18 o
   4  -6   5   2     2.01     2.17     0.18 o
   4   6   7  -1    24.33    25.59     0.64 o
   4  -6   6   1    24.85    24.88     0.47 o
   4   6   7   0   207.54   184.62     4.64 o
   4  -6   7   0   205.56   181.33     3.95 o
   4   6   7   1     7.51     7.23     0.33 o
   4  -6   8  -1     7.41     7.48     0.23 o
   4   6   7   2     0.38     0.36     0.18 <
   4  -6   9  -2     0.39     0.57     0.12 o
   4   6   7   3     0.27     0.28     0.12 <
   4  -6  10  -3     0.27     0.30     0.11 <
   4  -6   5   3     0.13     0.34     0.15 <
   4   6   8  -2     3.90     3.46     0.29 o
   4  -6   6   2     3.94     3.72     0.21 o
   4   6   8  -1    19.25    19.43     0.57 o
   4  -6   7   1    18.84    19.69     0.36 o
   4   6   8   0     3.61     2.65     0.25 o
   4  -6   8   0     3.58     2.27     0.18 o
   4   6   8   1     1.44     1.48     0.21 o
   4  -6   9  -1     1.29     1.62     0.13 o
   4   6   8   2     3.75     3.76     0.24 o
   4  -6  10  -2     3.81     4.37     0.16 o
   4   6   8   3     0.03     0.19     0.10 <
   4  -6  11  -3     0.03     0.20     0.10 <
   4   6   9  -3     0.02     0.13     0.21 <
   4  -6   6   3     0.02     0.09     0.13 <
   4   6   9  -2     1.23     1.36     0.23 o
   4  -6   7   2     1.21     1.35     0.16 o
   4   6   9  -1     2.60     2.57     0.24 o
   4  -6   8   1     2.62     2.29     0.16 o
   4   6   9   0    46.47    37.42     1.23 o
   4  -6   9   0    45.58    36.49     1.06 o
   4   6   9   1   111.87   119.32     1.83 o
   4  -6  10  -1   112.76   120.85     0.79 o
   4   6   9   2     1.86     1.89     0.13 o
   4  -6  11  -2     1.84     1.87     0.12 o
   4   6  10  -3     0.01     0.17     0.19 <
   4  -6   7   3     0.01     0.01     0.13 <
   4   6  10  -2     0.14     0.10     0.19 <
   4  -6   8   2     0.13     0.12     0.13 <
   4   6  10  -1    27.57    32.96     0.51 o
   4  -6   9   1    27.10    30.44     0.25 o
   4   6  10   0   315.63   334.41     4.85 o
   4  -6  10   0   318.15   329.28     3.17 o
   4   6  10   1     1.11     1.07     0.16 o
   4  -6  11  -1     1.03     1.04     0.11 o
   4   6  11  -3     0.05     0.03     0.18 <
   4  -6   8   3     0.05    -0.02     0.12 <
   4   6  11  -2     3.31     4.27     0.25 o
   4  -6   9   2     3.31     4.24     0.16 o
   4   6  11  -1    45.93    54.04     0.63 o
   4  -6  10   1    46.98    51.93     0.25 o
   4   6  11   0    13.25    13.96     0.37 o
   4  -6  11   0    13.27    13.85     0.23 o
   4  -6   9   3     0.14     0.05     0.12 <
   4  -6  10   2     0.31     0.37     0.11 o
   4  -6  11   1     8.27     9.78     0.14 o
   4  -6  10   3     0.05     0.16     0.11 <
   4   6  13  -2     0.27     0.22     0.14 <
   4  -6  11   2     0.29     0.20     0.09 <
   4   6  14  -3     0.11     0.26     0.14 <
   4  -6  11   3     0.11     0.23     0.09 <
   4   8  -6  -3     0.02    -0.04     0.13 <
   4  -8  -9   3     0.02     0.10     0.15 <
   4  -8  -8   3     0.02     0.00     0.16 <
   4  -8  -7   2     0.80     0.79     0.16 o
   4   8  -4  -3     0.01    -0.04     0.16 <
   4  -8  -7   3     0.01    -0.08     0.16 <
   4   8  -4  -2     0.55     0.56     0.16 o
   4  -8  -6   2     0.56     0.79     0.17 o
   4  -8  -5   1    10.92    11.06     0.32 o
   4   8  -3  -3     0.11     0.04     0.18 <
   4  -8  -6   3     0.11    -0.01     0.16 <
   4   8  -3  -2     0.16     0.24     0.17 <
   4  -8  -5   2     0.16     0.25     0.16 <
   4  -8  -4   1     1.98     1.66     0.16 o
   4   8  -2  -3     0.00     0.04     0.11 <
   4  -8  -5   3     0.00     0.06     0.17 <
   4   8  -2  -2     0.96     0.54     0.12 o
   4  -8  -4   2     0.95     0.78     0.17 o
   4   8  -2  -1    17.93    14.95     0.41 o
   4  -8  -3   1    17.72    15.87     0.49 o
   4   8  -1  -3     0.13     0.08     0.12 <
   4  -8  -4   3     0.13     0.08     0.17 <
   4   8  -1  -2     0.98     0.90     0.12 o
   4  -8  -3   2     0.98     0.93     0.17 o
   4   8  -1  -1     1.24     1.27     0.12 o
   4  -8  -2   1     1.25     1.29     0.16 o
   4   8   0  -3     0.03    -0.03     0.12 <
   4  -8  -3   3     0.03     0.14     0.16 <
   4   8   0  -2     1.02     0.82     0.15 o
   4  -8  -2   2     1.04     0.62     0.16 o
   4   8   0  -1     4.32     3.33     0.20 o
   4  -8  -1   1     4.51     3.38     0.22 o
   4   8   1  -3     0.03     0.01     0.14 <
   4  -8  -2   3     0.03    -0.06     0.16 <
   4   8   1  -2     2.16     1.77     0.14 o
   4  -8  -1   2     2.15     1.94     0.19 o
   4   8   1  -1    15.91    15.54     0.32 o
   4  -8   0   1    15.61    15.68     0.41 o
   4   8   2  -3     0.03     0.00     0.12 <
   4  -8  -1   3     0.03     0.00     0.16 <
   4   8   2  -2     0.13     0.23     0.11 <
   4  -8   0   2     0.12     0.19     0.15 <
   4   8   3  -3     0.01     0.00     0.11 <
   4  -8   0   3     0.01     0.09     0.15 <
   4   8   3  -2     0.92     0.93     0.12 o
   4  -8   1   2     0.93     0.97     0.15 o
   4   8   4  -3     0.02     0.02     0.11 <
   4  -8   1   3     0.02    -0.04     0.10 <
   4   8   4  -2     2.91     2.57     0.15 o
   4  -8   2   2     2.86     3.50     0.12 o
   4   8   5  -3     0.03    -0.03     0.10 <
   4  -8   2   3     0.03     0.03     0.10 <
   4   8   6  -3     0.17     0.05     0.10 <
   4  -8   3   3     0.17     0.14     0.09 <
   5   1 -22   1     0.79     0.36     0.13 <
   5  -1 -21  -1     0.80     0.49     0.16 o
   5   1 -22   2     0.15     0.27     0.14 <
   5  -1 -20  -2     0.15     0.20     0.17 <
   5  -1 -19  -3     0.13     0.04     0.17 <
   5   1 -21  -1     0.44     0.23     0.13 <
   5  -1 -22   1     0.46     0.16     0.15 <
   5  -1 -21   0    82.20    81.30     1.67 o
   5   1 -21   1     1.06     0.76     0.17 o
   5  -1 -20  -1     1.12     0.87     0.13 o
   5   1 -21   2     0.07     0.05     0.16 <
   5  -1 -19  -2     0.07     0.17     0.19 <
   5  -1 -18  -3     0.27     0.19     0.20 <
   5   1 -20  -3     0.45     0.29     0.13 <
   5  -1 -23   3     0.45     0.25     0.10 <
   5   1 -20  -2     0.52     0.63     0.16 o
   5  -1 -22   2     0.52     0.52     0.11 o
   5   1 -20  -1     0.13     0.03     0.15 <
   5  -1 -21   1     0.13     0.07     0.11 <
   5  -1 -20   0    39.07    29.27     0.97 o
   5  -1 -19  -1     1.50     1.76     0.15 o
   5   1 -20   2     0.00     0.01     0.13 <
   5  -1 -18  -2     0.00     0.01     0.13 <
   5   1 -20   3     0.01     0.00     0.19 <
   5  -1 -17  -3     0.01     0.11     0.14 <
   5   1 -19  -3     0.14     0.08     0.16 <
   5  -1 -22   3     0.14     0.03     0.12 <
   5   1 -19  -2     0.12     0.16     0.16 <
   5  -1 -21   2     0.12     0.19     0.13 <
   5   1 -19  -1     1.18     0.53     0.19 <
   5  -1 -20   1     1.23     0.97     0.15 o
   5  -1 -19   0    46.87    45.17     1.14 o
   5   1 -19   1     6.81     6.22     0.35 o
   5  -1 -18  -1     6.82     7.40     0.37 o
   5   1 -19   2     0.04     0.19     0.21 <
   5  -1 -17  -2     0.05     0.17     0.15 <
   5   1 -19   3     0.02     0.05     0.21 <
   5  -1 -16  -3     0.02    -0.04     0.15 <
   5   1 -18  -3     0.08    -0.09     0.18 <
   5  -1 -21   3     0.08     0.10     0.17 <
   5   1 -18  -2     0.08     0.24     0.19 <
   5  -1 -20   2     0.08     0.18     0.17 <
   5   1 -18   1    19.36    15.90     0.65 o
   5  -1 -17  -1    19.55    17.94     0.60 o
   5   1 -18   2     0.02    -0.04     0.21 <
   5  -1 -16  -2     0.02     0.05     0.18 <
   5   1 -18   3     0.42     0.18     0.22 <
   5  -1 -15  -3     0.42     0.47     0.19 <
   5   1 -17  -3     0.18     0.43     0.20 <
   5  -1 -20   3     0.18     0.33     0.19 <
   5   1 -17  -2     0.08     0.39     0.21 <
   5  -1 -19   2     0.08     0.13     0.19 <
   5   1 -17  -1     6.48     6.41     0.34 o
   5   1 -17   0   130.19   124.05     2.77 o
   5   1 -17   1     1.35     1.26     0.17 o
   5  -1 -16  -1     1.23     1.08     0.23 o
   5   1 -17   2     0.16     0.25     0.23 <
   5  -1 -15  -2     0.16     0.20     0.19 <
   5   1 -17   3     0.69     0.40     0.17 <
   5  -1 -14  -3     0.70     0.31     0.19 <
   5   1 -16  -3     0.41     0.33     0.22 <
   5  -1 -19   3     0.41     0.27     0.20 <
   5   1 -16  -2     0.00    -0.02     0.15 <
   5  -1 -18   2     0.00     0.02     0.19 <
   5   1 -16  -1     1.15     1.21     0.17 o
   5  -1 -17   1     1.09     0.68     0.22 o
   5   1 -16   0   283.87   254.65     6.26 o
   5   1 -16   1     0.60     0.73     0.24 <
   5  -1 -15  -1     0.63     0.62     0.21 o
   5   1 -16   2     0.15     0.24     0.24 <
   5  -1 -14  -2     0.15     0.30     0.20 <
   5   1 -16   3     0.93     0.45     0.16 <
   5  -1 -13  -3     0.94     0.44     0.20 <
   5   1 -15  -3     0.10     0.10     0.15 <
   5  -1 -18   3     0.11     0.01     0.19 <
   5   1 -15  -2     0.03     0.06     0.15 <
   5  -1 -17   2     0.03    -0.02     0.20 <
   5   1 -15  -1    17.50    17.47     0.57 o
   5   1 -15   0   937.80   971.54    15.26 o
   5   1 -15   1    21.64    22.12     0.65 o
   5   1 -15   2     0.09     0.19     0.21 <
   5  -1 -13  -2     0.09     0.24     0.17 <
   5   1 -15   3     0.34     0.12     0.15 <
   5  -1 -12  -3     0.34     0.27     0.18 <
   5   1 -14  -3     0.08     0.12     0.14 <
   5  -1 -17   3     0.08     0.08     0.19 <
   5   1 -14  -2     0.11     0.14     0.15 <
   5  -1 -16   2     0.11     0.05     0.20 <
   5   1 -14  -1     9.78    10.68     0.41 o
   5   1 -14   0   133.85   139.68     2.41 o
   5   1 -14   1    10.91    12.20     0.43 o
   5   1 -14   2     0.03     0.12     0.09 <
   5  -1 -12  -2     0.03     0.20     0.12 <
   5   1 -14   3     0.32     0.15     0.11 <
   5  -1 -11  -3     0.32     0.22     0.12 <
   5   1 -13  -3     0.40     0.27     0.15 <
   5  -1 -16   3     0.40     0.14     0.20 <
   5   1 -13  -2     0.24     0.21     0.14 <
   5  -1 -15   2     0.25     0.12     0.18 <
   5   1 -13  -1     1.06     1.00     0.17 o
   5   1 -13   0   314.05   305.19     6.14 o
   5   1 -13   1    10.49    11.22     0.31 o
   5  -1 -12  -1    10.43    11.15     0.46 o
   5   1 -13   2     0.14     0.14     0.09 <
   5  -1 -11  -2     0.14     0.23     0.18 <
   5   1 -13   3     0.47     0.85     0.15 o
   5  -1 -10  -3     0.47     1.09     0.20 o
   5   1 -12  -3     0.18    -0.03     0.13 <
   5  -1 -15   3     0.18     0.07     0.19 <
   5   1 -12  -2     0.37     0.37     0.14 <
   5  -1 -14   2     0.37     0.33     0.14 <
   5   1 -12  -1    18.99    20.47     0.39 o
   5  -1 -13   1    19.18    16.66     0.61 o
   5   1 -12   0   399.58   375.06     8.32 o
   5  -1 -12   0   409.29   391.95     8.21 o
   5   1 -12   1    20.38    20.20     0.47 o
   5  -1 -11  -1    20.53    19.47     0.66 o
   5   1 -12   2     0.37     0.59     0.14 o
   5  -1 -10  -2     0.37     0.86     0.20 o
   5   1 -12   3     1.54     2.41     0.17 o
   5  -1  -9  -3     1.54     3.01     0.24 o
   5   1 -11  -3     0.70     0.12     0.14 <
   5  -1 -14   3     0.70     0.23     0.13 <
   5  -1 -13   2     0.46     0.51     0.20 <
   5   1 -11  -1    58.01    61.27     1.28 o
   5  -1 -12   1    58.00    64.22     1.16 o
   5   1 -11   0  2680.73  2519.28    43.41 o
   5  -1 -11   0  2674.34  2644.73    48.58 o
   5   1 -11   1    27.95    26.21     0.62 o
   5  -1 -10  -1    28.03    28.85     0.75 o
   5   1 -11   2     0.10     0.56     0.12 o
   5  -1  -9  -2     0.10     0.61     0.17 o
   5   1 -11   3     0.28     0.70     0.12 o
   5  -1  -8  -3     0.28     0.97     0.16 o
   5  -1 -13   3     0.74     0.81     0.21 o
   5  -1 -12   2     0.17     0.38     0.18 <
   5   1 -10  -1    45.99    48.56     1.05 o
   5  -1 -11   1    45.74    47.96     1.03 o
   5   1 -10   0  3106.34  3038.72    43.43 o
   5  -1 -10   0  3098.93  3055.97    56.57 o
   5   1 -10   1    35.37    36.80     0.56 o
   5  -1  -9  -1    35.40    36.45     0.85 o
   5   1 -10   2     0.11     0.45     0.11 o
   5  -1  -8  -2     0.11     0.37     0.15 <
   5   1 -10   3     0.73     1.39     0.13 o
   5  -1  -7  -3     0.74     1.67     0.18 o
   5  -1 -12   3     1.21     1.74     0.23 o
   5  -1 -11   2     0.31     0.66     0.18 o
   5   1  -9  -1    14.47    13.23     0.52 o
   5  -1 -10   1    14.37    15.39     0.48 o
   5   1  -9   0   690.32   628.26    14.64 o
   5  -1  -9   0   689.69   630.44    14.53 o
   5   1  -9   1    15.99    15.63     0.36 o
   5  -1  -8  -1    16.02    17.06     0.49 o
   5   1  -9   2     0.06     0.41     0.10 o
   5  -1  -7  -2     0.06     0.36     0.15 <
   5   1  -9   3     1.66     2.71     0.13 o
   5  -1  -6  -3     1.66     3.26     0.20 o
   5  -1 -11   3     0.59     0.55     0.17 o
   5  -1 -10   2     0.32     0.33     0.15 <
   5   1  -8  -1    21.96    22.86     0.61 o
   5  -1  -9   1    21.86    22.89     0.58 o
   5   1  -8   0  3168.08  2986.86    62.93 o
   5  -1  -8   0  3165.73  2882.31    66.28 o
   5   1  -8   1    76.10    79.09     1.48 o
   5  -1  -7  -1    76.27    82.52     1.33 o
   5   1  -8   3     2.93     4.90     0.23 o
   5  -1  -5  -3     2.93     5.91     0.21 o
   5  -1 -10   3     0.26     0.27     0.15 <
   5  -1  -9   2     0.17     0.32     0.14 <
   5   1  -7  -1    11.28    12.59     0.40 o
   5  -1  -8   1    11.23    12.66     0.37 o
   5   1  -7   0  2005.28  2154.06    27.99 o
   5  -1  -7   0  1998.77  2072.52    31.96 o
   5   1  -7   1   105.37   119.81     1.39 o
   5  -1  -6  -1   105.42   118.14     1.47 o
   5  -1  -5  -2     0.17     0.92     0.15 o
   5  -1  -4  -3     1.36     1.93     0.17 o
   5  -1  -9   3     0.46     0.72     0.15 o
   5   1  -6  -2     0.39     0.64     0.16 o
   5  -1  -8   2     0.39     0.91     0.15 o
   5   1  -6  -1    40.75    47.39     0.70 o
   5  -1  -7   1    40.59    48.97     0.56 o
   5   1  -6   0  6408.92  6853.78    90.58 o
   5  -1  -6   0  6430.08  6706.62   100.24 o
   5   1  -6   1     7.49     8.04     0.31 o
   5  -1  -5  -1     7.46     9.35     0.17 o
   5   1  -6   2     0.11     0.43     0.15 <
   5  -1  -4  -2     0.11     0.35     0.10 o
   5   1  -6   3     0.16     0.18     0.13 <
   5  -1  -3  -3     0.16     0.22     0.12 <
   5  -1  -8   3     0.53     0.69     0.15 o
   5   1  -5  -2     0.66     0.87     0.17 o
   5  -1  -7   2     0.65     1.12     0.16 o
   5   1  -5  -1    36.47    33.64     0.93 o
   5  -1  -6   1    36.21    35.53     0.85 o
   5   1  -5   0  5461.07  6170.64    53.19 o
   5  -1  -5   0  5471.56  6000.78   237.96 o
   5   1  -5   1     5.05     3.23     0.25 o
   5  -1  -4  -1     4.95     2.87     0.19 o
   5   1  -5   2     0.11     0.42     0.14 o
   5  -1  -3  -2     0.11     0.36     0.10 o
   5   1  -5   3     0.58     0.83     0.15 o
   5  -1  -2  -3     0.58     0.68     0.10 o
   5  -1  -7   3     2.34     2.10     0.20 o
   5   1  -4  -2     0.18     0.56     0.16 o
   5  -1  -6   2     0.17     0.59     0.11 o
   5   1  -4  -1    46.60    44.29     1.10 o
   5  -1  -5   1    46.56    44.21     0.84 o
   5   1  -4   0  3718.85  3943.50    54.59 o
   5  -1  -4   0  3707.39  3864.21    32.34 o
   5   1  -4   1    42.67    40.17     1.00 o
   5  -1  -3  -1    42.55    42.21     0.68 o
   5   1  -4   2     0.14     0.42     0.14 o
   5  -1  -2  -2     0.14     0.38     0.09 o
   5   1  -4   3     0.92     0.73     0.14 o
   5  -1  -1  -3     0.92     0.49     0.11 o
   5   1  -3  -2     0.43     0.53     0.15 o
   5  -1  -5   2     0.43     0.64     0.10 o
   5   1  -3  -1    50.95    49.80     1.12 o
   5  -1  -4   1    51.09    49.28     0.86 o
   5   1  -3   0  1407.44  1384.22    25.89 o
   5  -1  -3   0  1403.45  1429.93    15.49 o
   5   1  -3   1     1.09     0.43     0.14 o
   5  -1  -2  -1     1.05     0.69     0.10 o
   5   1  -3   2     0.31     0.40     0.13 o
   5  -1  -1  -2     0.31     0.31     0.10 <
   5   1  -3   3     0.88     1.28     0.16 o
   5  -1  -5   3     1.33     0.82     0.11 o
   5   1  -2  -2     0.66     0.66     0.15 o
   5  -1  -4   2     0.66     0.62     0.10 o
   5   1  -2  -1    45.55    50.53     0.78 o
   5  -1  -3   1    45.59    48.06     0.53 o
   5   1  -2   0   997.05   951.03    19.50 o
   5  -1  -2   0  1013.95   993.88    14.09 o
   5   1  -2   1    32.87    32.98     0.76 o
   5  -1  -1  -1    32.75    30.79     0.63 o
   5   1  -2   2     0.90     1.05     0.16 o
   5  -1   0  -2     0.90     0.81     0.10 o
   5   1  -2   3     1.74     2.48     0.19 o
   5  -1   1  -3     1.73     2.45     0.17 o
   5  -1  -4   3     0.72     0.57     0.14 o
   5   1  -1  -2     0.43     0.31     0.14 <
   5  -1  -3   2     0.43     0.42     0.07 o
   5   1  -1  -1     2.80     2.02     0.18 o
   5  -1  -2   1     2.77     2.30     0.11 o
   5   1  -1   0   695.99   668.91    13.49 o
   5  -1  -1   0   682.00   652.73     9.29 o
   5   1  -1   1    48.78    42.66     1.02 o
   5  -1   0  -1    48.47    48.67     0.70 o
   5   1  -1   2     0.93     1.32     0.16 o
   5  -1   1  -2     0.93     1.03     0.10 o
   5   1  -1   3     1.93     2.38     0.17 o
   5  -1  -3   3     0.17     0.24     0.07 o
   5   1   0  -2     0.02     0.05     0.09 <
   5  -1  -2   2     0.02     0.04     0.06 <
   5   1   0  -1     9.37     8.80     0.25 o
   5  -1  -1   1     9.39     8.82     0.19 o
   5   1   0   0   298.91   285.56     5.95 o
   5  -1   0   0   296.17   319.78    12.61 o
   5   1   0   1   131.44   143.95     0.19 o
   5  -1   1  -1   132.03   136.43     1.42 o
   5   1   0   3     3.06     2.88     0.24 o
   5  -1   3  -3     3.05     2.16     0.22 o
   5   1   1  -3     0.24     0.17     0.05 o
   5  -1  -2   3     0.25     0.21     0.07 o
   5   1   1  -2     0.03     0.04     0.05 <
   5  -1  -1   2     0.03     0.07     0.06 <
   5   1   1  -1     6.01     5.36     0.20 o
   5  -1   0   1     6.03     4.93     0.17 o
   5   1   1   0  3880.28  3709.11    75.20 o
   5  -1   1   0  3884.61  3796.38    46.90 o
   5   1   1   1   119.76   120.81     2.29 o
   5  -1   2  -1   119.90   115.37     1.51 o
   5   1   1   2     0.50     0.66     0.11 o
   5  -1   3  -2     0.50     0.45     0.14 o
   5   1   2  -3     0.24     0.11     0.05 <
   5  -1  -1   3     0.24     0.18     0.05 o
   5   1   2  -2     0.12     0.13     0.05 <
   5  -1   0   2     0.12     0.18     0.07 <
   5   1   2  -1   133.88   142.70     2.18 o
   5  -1   1   1   134.21   140.05     0.78 o
   5   1   2   0   522.70   527.69     9.19 o
   5  -1   2   0   519.24   480.12     8.13 o
   5   1   2   1    73.77    71.40     1.61 o
   5  -1   3  -1    74.06    80.13     0.92 o
   5   1   2   2     0.20     0.24     0.16 <
   5  -1   4  -2     0.20     0.21     0.11 <
   5   1   2   3     0.58     0.71     0.17 o
   5  -1   5  -3     0.58     0.61     0.13 o
   5   1   3  -3     1.55     1.58     0.11 o
   5  -1   0   3     1.57     1.83     0.12 o
   5   1   3  -2     0.55     0.68     0.10 o
   5  -1   1   2     0.55     0.80     0.07 o
   5   1   3  -1    93.81    89.35     2.03 o
   5  -1   2   1    93.97    86.55     1.73 o
   5   1   3   0   752.25   736.80    14.10 o
   5  -1   3   0   754.47   797.46     5.43 o
   5   1   3   1    46.30    47.84     1.01 o
   5  -1   4  -1    46.50    46.53     0.74 o
   5   1   3   2     0.03     0.14     0.16 <
   5  -1   5  -2     0.03     0.15     0.11 <
   5   1   3   3     0.29     0.52     0.17 o
   5  -1   6  -3     0.29     0.28     0.12 <
   5   1   4  -3     1.80     1.86     0.21 o
   5  -1   1   3     1.83     2.08     0.12 o
   5   1   4  -2     1.24     0.93     0.12 o
   5  -1   2   2     1.24     0.87     0.12 o
   5   1   4  -1    62.96    62.63     1.38 o
   5  -1   3   1    63.25    58.63     1.18 o
   5   1   4   0   577.47   573.60    10.59 o
   5  -1   4   0   579.69   550.72     9.16 o
   5   1   4   1    36.33    37.82     0.87 o
   5  -1   5  -1    36.25    36.98     0.59 o
   5   1   4   2     0.48     0.71     0.19 o
   5  -1   6  -2     0.49     0.56     0.12 o
   5   1   4   3     0.03     0.06     0.16 <
   5  -1   7  -3     0.03     0.06     0.12 <
   5   1   5  -3     0.93     1.04     0.12 o
   5  -1   2   3     0.95     0.90     0.12 o
   5   1   5  -2     1.11     1.04     0.12 o
   5  -1   3   2     1.12     0.98     0.10 o
   5   1   5  -1    40.62    42.19     0.95 o
   5  -1   4   1    40.72    40.48     0.69 o
   5   1   5   0   682.28   599.00    15.13 o
   5  -1   5   0   680.06   615.96    12.20 o
   5   1   5   1     7.34     8.12     0.37 o
   5  -1   6  -1     7.30     8.46     0.36 o
   5   1   5   2     1.28     1.78     0.24 o
   5  -1   7  -2     1.28     1.81     0.24 o
   5  -1   8  -3     0.43     0.67     0.22 o
   5   1   6  -3     0.31     0.34     0.11 o
   5  -1   3   3     0.31     0.23     0.09 <
   5   1   6  -2     0.64     0.64     0.19 o
   5  -1   4   2     0.63     0.70     0.10 o
   5   1   6  -1     5.81     6.01     0.33 o
   5  -1   5   1     5.77     6.02     0.33 o
   5   1   6   0   234.91   249.55     3.85 o
   5  -1   6   0   237.06   242.23     4.27 o
   5   1   6   1    21.66    27.83     0.56 o
   5  -1   7  -1    21.75    27.83     0.53 o
   5  -1   8  -2     1.67     2.41     0.27 o
   5  -1   9  -3     1.60     2.73     0.30 o
   5   1   7  -3     0.01    -0.04     0.10 <
   5  -1   4   3     0.01     0.06     0.08 <
   5   1   7  -2     0.05     0.05     0.17 <
   5  -1   5   2     0.05     0.06     0.11 <
   5   1   7  -1     4.81     4.51     0.32 o
   5  -1   6   1     4.85     4.63     0.31 o
   5   1   7   0   311.23   298.00     6.34 o
   5  -1   7   0   306.55   294.92     6.16 o
   5  -1   8  -1    99.62   123.11     0.78 o
   5   1   7   2     1.69     1.10     0.15 o
   5  -1   9  -2     1.70     1.31     0.17 o
   5   1   7   3     1.43     1.81     0.14 o
   5  -1  10  -3     1.43     1.28     0.17 o
   5   1   8  -3     0.25     0.43     0.19 <
   5  -1   5   3     0.26     0.26     0.12 <
   5   1   8  -2     0.46     0.78     0.21 o
   5  -1   6   2     0.47     0.55     0.14 o
   5   1   8  -1    22.90    27.58     0.66 o
   5  -1   7   1    23.14    28.95     0.59 o
   5   1   8   0   787.42   795.56     9.34 o
   5  -1   8   0   798.56   779.46    11.44 o
   5   1   8   1    95.74    94.83     1.04 o
   5  -1   9  -1    96.33    98.49     1.29 o
   5   1   8   2     1.01     0.80     0.13 o
   5  -1  10  -2     1.01     0.98     0.16 o
   5   1   8   3     1.54     1.24     0.14 o
   5  -1  11  -3     1.55     1.23     0.17 o
   5   1   9  -3     0.16     0.55     0.20 <
   5  -1   6   3     0.17     0.35     0.14 <
   5   1   9  -2     0.74     0.71     0.12 o
   5  -1   7   2     0.75     0.77     0.12 o
   5   1   9  -1    70.96    71.96     0.99 o
   5  -1   8   1    71.82    71.26     1.14 o
   5   1   9   0   214.36   214.92     2.73 o
   5  -1   9   0   216.01   210.85     2.75 o
   5   1   9   1    51.64    54.31     0.26 o
   5  -1  10  -1    51.97    52.60     0.80 o
   5   1   9   2     0.70     0.59     0.13 o
   5  -1  11  -2     0.70     0.71     0.13 o
   5   1   9   3     0.27     0.24     0.13 <
   5  -1  12  -3     0.27     0.35     0.12 <
   5   1  10  -3     0.43     0.64     0.15 o
   5  -1   7   3     0.43     0.64     0.15 o
   5   1  10  -2     0.89     0.76     0.15 o
   5  -1   8   2     0.90     0.92     0.13 o
   5   1  10  -1    45.85    43.12     0.94 o
   5  -1   9   1    46.12    43.96     0.87 o
   5   1  10   0   221.46   201.86     3.95 o
   5  -1  10   0   223.00   209.85     3.72 o
   5   1  10   1    12.27    13.27     0.30 o
   5  -1  11  -1    12.32    13.08     0.23 o
   5   1  10   2     0.93     0.88     0.13 o
   5  -1  12  -2     0.93     1.02     0.13 o
   5   1  10   3     0.16     0.27     0.17 <
   5  -1  13  -3     0.16     0.23     0.13 <
   5   1  11  -3     0.79     0.62     0.16 o
   5  -1   8   3     0.78     0.44     0.16 <
   5   1  11  -2     0.74     1.01     0.17 o
   5  -1   9   2     0.75     0.72     0.16 o
   5   1  11  -1    33.21    36.09     0.43 o
   5  -1  10   1    33.46    34.51     0.56 o
   5   1  11   0     2.66     3.47     0.20 o
   5  -1  11   0     2.93     3.47     0.15 o
   5   1  11   1    33.05    35.49     0.48 o
   5  -1  12  -1    32.86    34.08     0.58 o
   5   1  11   2     0.57     0.64     0.18 o
   5  -1  13  -2     0.58     0.65     0.13 o
   5   1  11   3     0.81     0.98     0.18 o
   5  -1  14  -3     0.82     0.97     0.14 o
   5   1  12  -3     2.03     1.85     0.19 o
   5  -1   9   3     2.02     1.44     0.19 o
   5   1  12  -2     1.15     1.30     0.17 o
   5  -1  10   2     1.15     0.84     0.18 o
   5   1  12  -1    36.71    37.64     0.61 o
   5  -1  11   1    36.64    39.44     0.48 o
   5   1  12   0   392.52   401.83     4.39 o
   5  -1  12   0   388.27   402.95     2.36 o
   5   1  12   1    17.22    19.43     0.31 o
   5  -1  13  -1    17.39    18.79     0.33 o
   5   1  12   2     1.94     2.09     0.20 o
   5  -1  14  -2     1.97     1.91     0.18 o
   5  -1  15  -3     0.80     1.47     0.16 o
   5   1  13  -3     0.64     0.53     0.17 o
   5  -1  10   3     0.65     0.41     0.26 <
   5   1  13  -2     1.59     1.40     0.19 o
   5  -1  11   2     1.59     1.16     0.28 o
   5   1  13  -1    37.94    35.05     0.79 o
   5  -1  12   1    38.00    35.61     0.76 o
   5   1  13   0   474.99   488.84     5.00 o
   5  -1  13   0   471.70   483.99     4.97 o
   5   1  13   1    48.88    55.44     0.20 o
   5  -1  14  -1    49.53    59.46     2.29 o
   5   1  13   2     1.50     0.89     0.28 o
   5  -1  15  -2     1.51     1.58     0.14 o
   5   1  13   3     0.33     0.60     0.15 o
   5  -1  16  -3     0.33     0.81     0.12 o
   5   1  14  -3     0.22     0.34     0.17 <
   5  -1  11   3     0.22     0.38     0.17 <
   5   1  14  -2     0.72     0.62     0.17 o
   5  -1  12   2     0.73     0.70     0.13 o
   5   1  14  -1    20.49    20.22     0.45 o
   5  -1  13   1    20.97    24.04     0.21 o
   5   1  14   0   350.18   327.69     5.87 o
   5  -1  14   0   353.98   344.09     4.53 o
   5   1  14   1    52.17    54.66     0.68 o
   5  -1  15  -1    52.56    55.71     0.63 o
   5   1  14   2     0.87     0.62     0.15 o
   5  -1  16  -2     0.87     0.61     0.13 o
   5   1  14   3     0.05     0.54     0.17 o
   5  -1  17  -3     0.05     0.21     0.13 <
   5   1  15  -3     0.23     0.56     0.17 o
   5  -1  12   3     0.23     0.35     0.16 <
   5   1  15  -2     1.43     0.74     0.17 o
   5  -1  13   2     1.44     0.92     0.18 o
   5   1  15  -1    49.85    48.53     0.87 o
   5  -1  14   1    50.46    45.90     1.31 o
   5   1  15   0   346.73   318.42     6.08 o
   5  -1  15   0   346.94   323.74     5.84 o
   5   1  15   1    19.64    26.42     0.30 o
   5  -1  16  -1    19.74    22.69     0.27 o
   5   1  15   2     1.56     1.35     0.14 o
   5  -1  17  -2     1.56     1.33     0.14 o
   5   1  15   3     0.02     0.09     0.11 <
   5  -1  18  -3     0.02     0.23     0.13 <
   5   1  16  -3     0.27     0.48     0.16 o
   5  -1  13   3     0.27     0.47     0.16 o
   5   1  16  -2     1.32     1.05     0.16 o
   5  -1  14   2     1.33     1.07     0.16 o
   5   1  16  -1    41.36    42.62     0.88 o
   5  -1  15   1    41.69    40.71     0.61 o
   5   1  16   0    67.58    57.48     1.42 o
   5  -1  16   0    67.00    58.37     1.36 o
   5   1  16   1    34.44    36.00     0.45 o
   5  -1  17  -1    34.08    34.70     0.47 o
   5   1  16   2     0.76     0.42     0.16 <
   5  -1  18  -2     0.75     0.85     0.13 o
   5   1  17  -3     0.81     0.87     0.15 o
   5  -1  14   3     0.82     1.05     0.15 o
   5   1  17  -2     1.59     1.24     0.14 o
   5  -1  15   2     1.59     1.09     0.15 o
   5   1  17  -1    39.62    34.20     0.85 o
   5  -1  16   1    39.52    40.25     0.82 o
   5   1  17   0   157.23   148.09     2.59 o
   5  -1  17   0   155.92   147.11     2.56 o
   5   1  18  -3     0.48     0.98     0.16 o
   5  -1  15   3     0.48     0.46     0.19 <
   5   1  18  -2     1.46     1.25     0.16 o
   5  -1  16   2     1.46     0.84     0.18 o
   5   3 -21   3     0.19     0.06     0.15 <
   5  -3 -18  -3     0.19     0.20     0.11 <
   5  -3 -20   0   226.70   248.70     3.07 o
   5   3 -20   1    18.39    17.71     0.37 o
   5  -3 -19  -1    18.67    19.71     0.51 o
   5   3 -20   2     0.07     0.06     0.11 <
   5  -3 -18  -2     0.07     0.00     0.19 <
   5   3 -20   3     0.02     0.01     0.12 <
   5  -3 -17  -3     0.02    -0.07     0.20 <
   5   3 -19  -3     0.41     0.65     0.15 o
   5  -3 -22   3     0.41     0.66     0.18 o
   5   3 -19  -2     0.28     0.53     0.15 o
   5  -3 -21   2     0.29     0.61     0.20 o
   5   3 -19  -1    18.38    19.05     0.33 o
   5  -3 -20   1    18.49    17.99     0.57 o
   5   3 -19   0   347.82   407.72     2.22 o
   5  -3 -19   0   350.35   443.22    17.25 o
   5   3 -19   1    36.77    37.30     0.58 o
   5  -3 -18  -1    37.13    42.48     0.75 o
   5   3 -19   2     0.64     0.43     0.11 o
   5  -3 -17  -2     0.66     0.62     0.24 <
   5   3 -19   3     0.01     0.02     0.10 <
   5  -3 -16  -3     0.01    -0.06     0.23 <
   5   3 -18  -3     0.22     0.36     0.12 <
   5  -3 -21   3     0.22     0.48     0.21 <
   5   3 -18  -2     1.19     1.65     0.15 o
   5  -3 -20   2     1.21     1.34     0.25 o
   5   3 -18  -1     7.94     8.46     0.23 o
   5  -3 -19   1     8.04     8.33     0.40 o
   5   3 -18   0    99.74   113.82     4.45 o
   5  -3 -18   0   100.58   126.28     5.04 o
   5   3 -18   1     5.33     5.04     0.22 o
   5  -3 -17  -1     5.31     5.65     0.37 o
   5   3 -18   2     0.79     0.59     0.12 o
   5  -3 -16  -2     0.80     0.88     0.27 o
   5   3 -18   3     0.15     0.10     0.11 <
   5  -3 -15  -3     0.15     0.05     0.26 <
   5   3 -17  -3     0.06    -0.11     0.13 <
   5  -3 -20   3     0.06     0.08     0.21 <
   5   3 -17  -2     0.82     0.87     0.11 o
   5  -3 -19   2     0.83     0.56     0.23 <
   5   3 -17  -1    24.70    25.67     0.42 o
   5  -3 -18   1    24.87    25.26     0.72 o
   5   3 -17   0   262.48   261.15     3.54 o
   5  -3 -17   0   263.36   265.02     4.88 o
   5   3 -17   1     6.77     7.28     0.24 o
   5  -3 -16  -1     6.78     8.04     0.41 o
   5   3 -17   2     0.26     0.09     0.12 <
   5  -3 -15  -2     0.26     0.14     0.27 <
   5   3 -17   3     0.08     0.01     0.12 <
   5  -3 -14  -3     0.08     0.13     0.27 <
   5   3 -16  -3     0.32     0.10     0.14 <
   5  -3 -19   3     0.32     0.19     0.23 <
   5   3 -16  -2     0.20     0.21     0.14 <
   5  -3 -18   2     0.20     0.18     0.24 <
   5   3 -16  -1    27.73    27.72     0.53 o
   5  -3 -17   1    27.81    24.89     0.86 o
   5   3 -16   0   338.47   347.89     5.87 o
   5  -3 -16   0   338.18   344.35     6.03 o
   5   3 -16   1    18.53    16.26     0.49 o
   5  -3 -15  -1    18.49    18.92     0.63 o
   5   3 -16   2     0.19     0.10     0.12 <
   5  -3 -14  -2     0.19     0.16     0.27 <
   5   3 -16   3     0.08     0.00     0.12 <
   5  -3 -13  -3     0.09     0.13     0.27 <
   5   3 -15  -3     0.22     0.05     0.15 <
   5  -3 -18   3     0.22     0.24     0.26 <
   5   3 -15  -2     0.32     0.30     0.16 <
   5  -3 -17   2     0.32     0.17     0.26 <
   5   3 -15  -1     4.67     4.84     0.23 o
   5  -3 -16   1     4.76     4.91     0.37 o
   5   3 -15   0   384.74   454.17     2.28 o
   5  -3 -15   0   389.55   440.83     4.40 o
   5   3 -15   1     4.13     4.08     0.33 o
   5  -3 -14  -1     4.37     4.00     0.35 o
   5   3 -15   2     0.42     0.10     0.19 <
   5  -3 -13  -2     0.42     0.22     0.26 <
   5   3 -15   3     0.12     0.12     0.15 <
   5  -3 -12  -3     0.12     0.03     0.27 <
   5   3 -14  -3     0.60     0.44     0.17 <
   5  -3 -17   3     0.61     0.69     0.27 <
   5   3 -14  -2     0.33     0.42     0.16 <
   5  -3 -16   2     0.34     0.30     0.27 <
   5   3 -14  -1    16.31    16.99     0.57 o
   5  -3 -15   1    16.28    16.49     0.60 o
   5   3 -14   0    47.24    51.19     1.02 o
   5  -3 -14   0    48.35    50.97     1.11 o
   5  -3 -13  -1    36.07    35.80     0.98 o
   5   3 -14   2     0.38     0.26     0.15 <
   5  -3 -12  -2     0.38     0.43     0.26 <
   5   3 -14   3     0.44     0.20     0.15 <
   5  -3 -11  -3     0.44     0.38     0.27 <
   5   3 -13  -3     0.72     0.37     0.16 <
   5  -3 -16   3     0.72     0.81     0.28 <
   5   3 -13  -2     1.24     1.31     0.18 o
   5  -3 -15   2     1.25     1.53     0.30 o
   5   3 -13  -1     0.17     0.74     0.16 o
   5  -3 -14   1     0.17     0.48     0.27 <
   5  -3 -13   0     5.43     5.71     0.37 o
   5  -3 -12  -1    16.90    16.04     0.60 o
   5   3 -13   2     1.37     1.02     0.16 o
   5  -3 -11  -2     1.39     1.34     0.31 o
   5   3 -13   3     0.31     0.27     0.14 <
   5  -3 -10  -3     0.31     0.33     0.28 <
   5   3 -12  -3     0.16     0.26     0.15 <
   5  -3 -15   3     0.16     0.12     0.26 <
   5   3 -12  -2     2.64     2.27     0.29 o
   5  -3 -14   2     2.66     2.45     0.32 o
   5   3 -12  -1    48.74    45.19     1.21 o
   5  -3 -13   1    49.31    49.75     1.36 o
   5   3 -12   0   247.30   270.94     3.52 o
   5  -3 -12   0   253.03   278.82     3.53 o
   5   3 -12   1    18.83    17.33     0.63 o
   5  -3 -11  -1    19.12    19.20     0.63 o
   5   3 -12   2     0.53     0.63     0.12 o
   5  -3 -10  -2     0.53     0.68     0.28 <
   5   3 -12   3     1.26     1.44     0.17 o
   5  -3  -9  -3     1.27     1.58     0.31 o
   5   3 -11  -3     0.27     0.25     0.15 <
   5  -3 -14   3     0.28     0.25     0.24 <
   5   3 -11  -2     1.37     1.03     0.22 o
   5  -3 -13   2     1.37     0.96     0.27 o
   5   3 -11  -1    79.63    85.71     0.67 o
   5  -3 -12   1    80.04    77.03     1.31 o
   5   3 -11   0   599.79   525.18    11.50 o
   5  -3 -11   0   603.78   536.91    11.30 o
   5   3 -11   1    65.28    58.21     1.33 o
   5  -3 -10  -1    66.06    71.04     1.09 o
   5   3 -11   2     1.00     1.12     0.16 o
   5  -3  -9  -2     1.01     1.46     0.18 o
   5   3 -11   3     0.58     0.79     0.15 o
   5  -3  -8  -3     0.57     1.05     0.17 o
   5   3 -10  -3     0.61     0.52     0.09 o
   5  -3 -13   3     0.61     0.36     0.22 <
   5   3 -10  -2     0.46     0.46     0.08 o
   5  -3 -12   2     0.46     0.20     0.22 <
   5   3 -10  -1    52.74    56.22     0.58 o
   5  -3 -11   1    52.44    43.28     1.42 o
   5   3 -10   0  1660.75  1576.15    26.06 o
   5  -3 -10   0  1651.73  1603.31    23.94 o
   5   3 -10   1   229.24   214.45     3.88 o
   5  -3  -9  -1   228.76   253.48     9.64 o
   5   3 -10   2     3.88     3.20     0.21 o
   5  -3  -8  -2     3.89     4.64     0.22 o
   5   3 -10   3     0.26     0.17     0.20 <
   5  -3  -7  -3     0.26     0.32     0.15 <
   5   3  -9  -3     0.20     0.08     0.08 <
   5  -3 -12   3     0.20     0.05     0.21 <
   5   3  -9  -2     1.08     1.76     0.14 o
   5  -3 -11   2     1.08     1.10     0.23 o
   5   3  -9  -1   100.35   103.72     1.18 o
   5  -3 -10   1   100.38    89.70     2.36 o
   5  -3  -9   0  1728.00  1850.36    24.59 o
   5  -3  -8  -1    37.44    39.94     0.72 o
   5  -3  -7  -2     0.77     0.78     0.15 o
   5  -3  -6  -3     0.51     0.82     0.16 o
   5   3  -8  -3     0.81     0.79     0.13 o
   5   3  -8  -2     0.63     0.62     0.11 o
   5   3  -8  -1     5.14     6.49     0.30 o
   5   3  -8   0   378.77   506.67    19.20 o
   5  -3  -7  -1    17.54    22.80     0.48 o
   5   3  -8   2     0.22     0.19     0.16 <
   5  -3  -6  -2     0.21     0.27     0.13 <
   5   3  -8   3     0.02     0.06     0.16 <
   5  -3  -5  -3     0.02     0.03     0.18 <
   5   3  -7  -3     0.73     0.90     0.12 o
   5   3  -7  -2     0.80     1.05     0.18 o
   5   3  -7  -1     8.15     9.99     0.35 o
   5   3  -7   0   175.98   183.35     3.05 o
   5  -3  -7   0   167.89   195.41     1.84 o
   5   3  -7   1    17.66    21.07     0.53 o
   5  -3  -6  -1    16.80    21.83     0.49 o
   5   3  -7   2     0.18     0.22     0.17 <
   5  -3  -5  -2     0.18     0.16     0.17 <
   5   3  -7   3     0.07     0.15     0.16 <
   5  -3  -4  -3     0.07     0.13     0.12 <
   5   3  -6  -3     0.15     0.08     0.09 <
   5   3  -6  -2     1.08     1.13     0.18 o
   5  -3  -8   2     1.06     0.91     0.20 o
   5   3  -6  -1    19.66    23.46     0.48 o
   5  -3  -7   1    19.04    17.71     0.63 o
   5   3  -6   0  1613.90  1456.67    29.05 o
   5  -3  -6   0  1602.63  1414.10    30.18 o
   5   3  -6   1    95.95    94.68     2.05 o
   5  -3  -5  -1    96.27    98.10     1.03 o
   5   3  -6   2     0.53     0.82     0.20 o
   5  -3  -4  -2     0.54     0.91     0.13 o
   5   3  -6   3     0.38     0.25     0.17 <
   5  -3  -3  -3     0.38     0.36     0.13 <
   5   3  -5  -3     0.56     1.05     0.16 o
   5  -3  -8   3     0.56     0.61     0.19 o
   5   3  -5  -2     0.53     1.20     0.16 o
   5  -3  -7   2     0.53     0.77     0.19 o
   5   3  -5  -1   142.21   157.60     6.27 o
   5  -3  -6   1   142.34   148.46     5.94 o
   5   3  -5   0   962.96   853.84    17.96 o
   5  -3  -5   0   959.33   872.06    17.03 o
   5   3  -5   1    25.14    27.51     0.69 o
   5  -3  -4  -1    25.43    27.45     0.58 o
   5   3  -5   2     1.02     1.00     0.21 o
   5  -3  -3  -2     1.02     1.28     0.19 o
   5   3  -5   3     0.15     0.25     0.18 <
   5  -3  -2  -3     0.15     0.26     0.12 <
   5   3  -4  -3     0.62     0.85     0.18 o
   5  -3  -7   3     0.62     0.62     0.19 o
   5   3  -4  -2     1.78     2.21     0.14 o
   5  -3  -6   2     1.79     1.86     0.22 o
   5   3  -4  -1     7.93    10.37     0.15 o
   5  -3  -5   1     7.99     8.82     0.31 o
   5   3  -4   0  1129.90  1136.65    13.80 o
   5  -3  -4   0  1127.89  1084.66    16.99 o
   5   3  -4   1    66.96    74.42     1.23 o
   5  -3  -3  -1    66.88    73.46     0.46 o
   5  -3  -2  -2     1.57     2.05     0.16 o
   5  -3  -1  -3     0.11     0.31     0.10 <
   5   3  -3  -3     0.24     0.15     0.09 <
   5  -3  -6   3     0.24     0.15     0.16 <
   5   3  -3  -2     1.43     2.01     0.14 o
   5  -3  -5   2     1.43     1.53     0.22 o
   5   3  -3  -1    80.53    79.12     1.25 o
   5  -3  -4   1    80.45    68.41     1.72 o
   5  -3  -3   0  2509.16  2468.54    34.21 o
   5  -3  -2  -1   121.80   124.44     1.24 o
   5   3  -3   2     0.52     0.67     0.20 o
   5  -3  -1  -2     0.53     0.72     0.11 o
   5   3  -3   3     0.01     0.02     0.16 <
   5  -3   0  -3     0.01     0.06     0.09 <
   5   3  -2  -3     0.38     0.54     0.11 o
   5   3  -2  -2     2.12     3.16     0.18 o
   5  -3  -4   2     2.12     1.92     0.21 o
   5   3  -2  -1   135.19   177.48     6.83 o
   5  -3  -3   1   135.21   148.60     0.49 o
   5   3  -2   0  1007.34  1014.98    12.10 o
   5  -3  -2   0  1017.48  1034.25     8.76 o
   5   3  -2   1    82.95    86.64     1.66 o
   5  -3  -1  -1    82.40    89.07     0.57 o
   5   3  -2   2     6.16     6.06     0.37 o
   5  -3   0  -2     6.17     6.27     0.19 o
   5   3  -2   3     0.96     0.83     0.20 o
   5  -3   1  -3     0.96     0.99     0.11 o
   5   3  -1  -3     0.14     0.19     0.13 <
   5  -3  -4   3     0.14     0.25     0.11 <
   5   3  -1  -2     2.53     3.42     0.14 o
   5  -3  -3   2     2.53     2.28     0.22 o
   5   3  -1  -1     6.28    10.09     0.40 o
   5  -3  -2   1     6.21     8.16     0.20 o
   5   3  -1   0  5840.51  5719.95   107.96 o
   5  -3  -1   0  5845.99  5967.92    46.42 o
   5   3  -1   1   249.58   261.50     4.22 o
   5  -3   0  -1   250.12   279.83    11.03 o
   5   3  -1   3     0.83     0.58     0.13 o
   5  -3   2  -3     0.83     0.57     0.13 o
   5   3   0  -3     0.69     1.14     0.11 o
   5  -3  -3   3     0.69     0.97     0.16 o
   5   3   0  -2     0.66     1.57     0.12 o
   5  -3  -2   2     0.66     1.17     0.12 o
   5   3   0  -1   315.53   346.64    13.77 o
   5  -3  -1   1   315.61   335.60    12.96 o
   5   3   0   0  1136.11  1051.14    23.42 o
   5  -3   0   0  1141.66  1095.15    17.32 o
   5   3   0   1   150.38   163.77     0.77 o
   5  -3   1  -1   149.60   170.28     6.67 o
   5   3   0   2     1.78     1.95     0.17 o
   5  -3   2  -2     1.78     2.38     0.22 o
   5   3   0   3     0.82     0.75     0.14 o
   5  -3   3  -3     0.81     0.61     0.18 o
   5   3   1  -3     0.67     0.96     0.17 o
   5  -3  -2   3     0.66     0.77     0.11 o
   5   3   1  -2     4.06     4.90     0.29 o
   5  -3  -1   2     4.06     3.76     0.18 o
   5   3   1  -1    24.40    29.67     0.55 o
   5  -3   0   1    24.50    26.56     0.36 o
   5   3   1   0  2937.07  2807.02    44.99 o
   5  -3   1   0  2925.39  2768.20    46.25 o
   5   3   1   1   127.18   128.01     1.77 o
   5  -3   2  -1   126.90   125.35     2.79 o
   5   3   1   3     0.62     0.94     0.21 o
   5   3   2  -3     0.13     0.05     0.10 <
   5  -3  -1   3     0.13     0.05     0.08 <
   5  -3   0   2     0.67     0.55     0.09 o
   5   3   2  -1   111.46   117.62     2.03 o
   5  -3   1   1   111.60   106.98     1.86 o
   5   3   2   0  2204.92  2087.83    43.62 o
   5  -3   2   0  2193.84  2150.61    30.42 o
   5   3   2   1   159.48   171.57     2.64 o
   5  -3   3  -1   159.68   168.73     2.27 o
   5   3   2   2     1.52     1.47     0.24 o
   5   3   2   3     0.13     0.24     0.13 <
   5  -3   5  -3     0.13     0.27     0.19 <
   5  -3   0   3     0.06     0.02     0.08 <
   5   3   3  -2     0.36     0.30     0.17 <
   5  -3   1   2     0.37     0.35     0.11 o
   5   3   3  -1   181.92   199.67     2.71 o
   5  -3   2   1   181.37   182.20     3.50 o
   5   3   3   0  2096.79  1972.97    41.93 o
   5  -3   3   0  2102.32  2014.00    40.79 o
   5   3   3   1    10.41    12.22     0.44 o
   5  -3   4  -1    10.43    12.46     0.46 o
   5   3   3   2     3.60     3.70     0.19 o
   5  -3   5  -2     3.60     4.94     0.23 o
   5   3   3   3     0.33     0.41     0.11 o
   5  -3   6  -3     0.33     0.58     0.11 o
   5  -3   1   3     0.43     0.19     0.18 <
   5   3   4  -2     1.12     1.30     0.21 o
   5  -3   2   2     1.11     1.34     0.23 o
   5   3   4  -1   133.18   150.28     1.88 o
   5  -3   3   1   133.64   146.47     2.20 o
   5   3   4   0   629.39   601.89    12.45 o
   5  -3   4   0   629.84   590.58    10.42 o
   5   3   4   1    34.37    39.51     0.24 o
   5  -3   5  -1    34.29    40.92     0.14 o
   5   3   4   2     4.68     4.12     0.19 o
   5  -3   6  -2     4.64     5.43     0.22 o
   5   3   4   3     0.97     0.58     0.14 o
   5  -3   7  -3     0.96     0.77     0.13 o
   5  -3   2   3     1.15     1.28     0.16 o
   5  -3   3   2     1.93     2.08     0.19 o
   5   3   5  -1    56.20    70.65     0.63 o
   5  -3   4   1    56.50    67.47     2.65 o
   5   3   5   0    87.33    87.66     1.76 o
   5  -3   5   0    86.87    92.68     0.41 o
   5   3   5   1   108.17   108.60     2.13 o
   5  -3   6  -1   107.41   106.79     1.60 o
   5   3   5   2     4.21     4.59     0.31 o
   5  -3   7  -2     4.24     4.32     0.18 o
   5  -3   8  -3     1.59     1.40     0.16 o
   5   3   6  -3     1.08     1.18     0.24 o
   5  -3   3   3     1.08     0.80     0.21 o
   5   3   6  -2     2.34     3.05     0.31 o
   5  -3   4   2     2.35     2.90     0.21 o
   5   3   6  -1     8.19     7.61     0.37 o
   5  -3   5   1     8.04     8.39     0.23 o
   5   3   6   0  1482.44  1332.54    31.67 o
   5  -3   6   0  1483.93  1422.41    18.64 o
   5  -3   7  -1   178.10   195.68     7.79 o
   5  -3   8  -2     0.24     0.37     0.14 <
   5  -3   9  -3     0.28     0.53     0.14 o
   5   3   7  -3     0.26     0.25     0.20 <
   5  -3   4   3     0.26     0.16     0.14 <
   5   3   7  -2     1.10     1.09     0.13 o
   5  -3   5   2     1.09     0.96     0.14 o
   5   3   7  -1    56.08    58.83     0.80 o
   5  -3   6   1    56.11    58.40     0.77 o
   5   3   7   0  1618.82  1541.84    31.71 o
   5  -3   7   0  1613.95  1529.67    25.43 o
   5   3   7   1    45.55    44.61     1.09 o
   5  -3   8  -1    46.19    52.30     0.14 o
   5   3   7   2     1.30     0.95     0.17 o
   5  -3   9  -2     1.29     1.10     0.17 o
   5   3   7   3     0.05     0.40     0.15 <
   5  -3  10  -3     0.05     0.55     0.15 o
   5   3   8  -3     0.01     0.10     0.13 <
   5  -3   5   3     0.01     0.06     0.09 <
   5   3   8  -2     0.29     0.28     0.23 <
   5  -3   6   2     0.29     0.34     0.12 <
   5   3   8  -1   180.98   170.99     3.05 o
   5  -3   7   1   181.09   189.69     1.75 o
   5   3   8   0   645.33   633.91     8.99 o
   5  -3   8   0   649.35   612.58    10.45 o
   5   3   8   1    28.42    24.47     0.64 o
   5  -3   9  -1    27.97    24.59     0.64 o
   5   3   8   2     0.69     0.69     0.16 o
   5  -3  10  -2     0.68     0.92     0.16 o
   5   3   8   3     0.23     0.05     0.15 <
   5  -3  11  -3     0.24     0.12     0.14 <
   5   3   9  -3     0.75     0.91     0.16 o
   5  -3   6   3     0.75     0.69     0.13 o
   5   3   9  -2     2.11     1.97     0.18 o
   5  -3   7   2     2.12     2.32     0.23 o
   5   3   9  -1    75.22    79.44     0.99 o
   5  -3   8   1    75.85    82.41     0.58 o
   5   3   9   0   276.97   250.99     5.04 o
   5  -3   9   0   275.27   251.72     4.90 o
   5   3   9   1     5.37     5.57     0.24 o
   5  -3  10  -1     5.61     6.39     0.21 o
   5   3   9   2     0.64     0.70     0.16 o
   5  -3  11  -2     0.63     0.69     0.14 o
   5   3   9   3     0.24     0.14     0.15 <
   5  -3  12  -3     0.24     0.14     0.14 <
   5   3  10  -3     1.05     0.75     0.13 o
   5  -3   7   3     1.06     0.88     0.15 o
   5   3  10  -2     2.69     2.52     0.20 o
   5  -3   8   2     2.71     2.61     0.18 o
   5   3  10  -1    42.56    41.76     0.75 o
   5  -3   9   1    42.03    41.16     0.74 o
[truncated: 417,682 more chars]
